# Supplementary material for: Floxuridine supports UPS independent of germline signaling and proteostasis regulators via involvement of detoxification in C. elegans
Source: PLoS Genet. 2024 Jul 31;20(7):e1011371. doi: 10.1371/journal.pgen.1011371 (PMC11318861; doi:10.1371/journal.pgen.1011371)
Supplement: S1 Table — (XLSX) [file pgen.1011371.s001.xlsx]

## Sheet: WP_Jan2023_ProteinTable
Gene names	Majority protein IDs	N2_1	N2_2	N2_3	N2 FUdR_1	N2 FUdR_2	N2 FUdR_3	glp-1_1	glp-1_2	glp-1_3	glp-1 FUdR_1	glp-1 FUdR_2	glp-1 FUdR_3	skin-1_1	skin-1_2	skin-1_3	skin-1 FUdR_1	skin-1 FUdR_2	skin-1 FUdR_3	Razor + unique peptides	Unique peptides	Sequence coverage [%]	Unique + razor sequence coverage [%]	Unique sequence coverage [%]	Mol. weight [kDa]	Q-value	Score	Intensity	MS/MS count	Log2 change N2 FUdR vs N2	-Log10 p-value N2 FUdR vs N2	q-value N2 FUdR vs N2	Significant N2 FUdR vs N2	Log2 change glp-1 FUdR vs glp-1	-Log10 p-value glp-1 FUdR vs glp-1	q-value glp-1 FUdR vs glp-1	Significant glp-1 FUdR vs glp-1	Log2 change skin-1 FUdR vs skin-1	-Log10 p-value skin-1 FUdR vs skin-1	q-value skin-1 FUdR vs skin-1	Significant skin-1 FUdR vs skin-1	Log2 change lp-1 vs N2	-Log10 p-value glp-1 vs N2	q-value glp-1 vs N2	Significant glp-1 vs N2	Log2 change skin-1 vs N2	-Log10 p-value skin-1 vs N2	q-value skin-1 vs N2	Significant skin-1 vs N2
gst-24	Q93694	2.78608	2.5663	2.96188	5.853	5.3138	5.65045	3.41702	2.18508	3.43046	6.13032	5.58617	5.87955	2.82539	1.91404	3.18987	5.57504	5.49736	5.52049	13	10	57.4	57.4	47.4	23.751	0	145.48	26546000000	56	2.83433	3.88968	0	+	2.85449	2.52931	0	+	2.88786	2.79309	0	+	0.239434	0.217462	0.551246		-0.128321	0.11787	0.780133
	Q9XX46	-4.69629	-4.92958	-4.69468	-2.24662	-2.33944	-2.23758	-4.41748	-5.04615	-4.35639	-1.98894	-2.28952	-2.27107	-4.53198	-5.32098	-4.35903	-1.85	-1.97255	-2.08768	2	2	22.7	22.7	22.7	20.555	0	19.841	77981000	2	2.49897	5.10779	0	+	2.42349	3.25998	0	+	2.76725	3.09317	0	+	0.166846	0.288218	0.460723		0.0361878	0.0401897	0.950211
	Q966A6	-8.85584	-8.35132	-7.7909	-5.85206	-5.92434	-6.19547	-7.2974	-8.16368	-7.15263	-5.57655	-5.84068	-5.85206	-9.20299	-8.3934	-8.57895	-6.13802	-5.91001	-6.15042	3	2	5.4	5.4	3.3	102.28	0	8.2709	93964000	3	2.34206	2.70732	0	+	1.78147	2.25259	0.000572748	+	2.65896	3.30729	0	+	0.794783	0.836635	0.010799		-0.392426	0.426346	0.334046
col-41	Q22369	-6.16491	-6.75256	-6.05532	-4.03743	-4.2387	-3.70263	-5.66405	-5.60884	-5.10634	-3.37303	-3.46482	-3.33515	-6.17286	-8.44307	-6.06085	-3.30219	-3.33986	-3.46437	2	2	7.9	7.9	7.9	43.204	0	12.422	102440000	2	2.33134	3.02312	0	+	2.06874	3.47069	0	+	3.52345	1.97597	0.00021665	+	0.864519	1.43631	0.00176417		-0.568	0.284237	0.437416
	Q9XVA3	-1.75324	-2.22424	-1.8113	0.353682	0.142611	0.392088	-1.14788	-1.92581	-1.27995	0.483788	0.344358	0.40432	-2.01911	-2.95582	-1.82576	0.173731	0.157848	0.0759487	4	4	18	18	18	20.021	0	57.344	258430000	7	2.22572	3.7336	0	+	1.86204	2.80233	0	+	2.40274	2.62624	0	+	0.478379	0.781147	0.0188178		-0.337306	0.372706	0.382186
	Q93513	-3.39336	-3.50891	-3.15946	-1.27285	-1.49681	-1.32352	-2.85401	-3.45969	-2.75889	-0.973643	-1.16928	-1.05853	-3.03537	-3.60463	-2.92823	-0.62767	-0.609995	-0.627748	5	5	15.1	15.1	15.1	56.008	0	29.327	125950000	8	1.98951	4.06628	0	+	1.95705	3.00461	0	+	2.56761	3.59034	0	+	0.329715	0.610321	0.0465776		0.164501	0.28371	0.532335
numr-2	Q19209	0.895483	0.740831	1.11385	2.94719	2.79819	2.88954	1.17105	0.467281	1.14681	2.98699	2.75727	2.88974	0.923815	0.564859	1.07729	2.80982	2.76641	2.75543	12	12	41.3	41.3	41.3	32.314	0	109.23	7099900000	37	1.96158	4.13604	0	+	1.94962	2.90296	0	+	1.9219	3.63897	0	+	0.0116615	0.0151641	0.98004		-0.0613976	0.120073	0.830592
	Q7YX43	-7.21485	-7.74397	-7.39115	-5.49841	-5.49577	-5.48124	-5.63805	-5.81479	-5.93161	-5.34501	-5.14758	-5.44451	-6.4305	-6.67851	-6.44397	-5.61552	-5.79946	-5.71064	2	2	13.2	13.2	13.2	22.817	0.0008409	2.7966	19323000	2	1.95818	3.63882	0	+	0.482449	1.77532	0.00621297		0.809118	2.95663	0.000229299	+	1.65517	3.13378	0	+	0.932329	2.22229	0.0188889
scl-2	Q20603	1.16739	1.02403	1.1845	3.13304	2.99934	3.00496	2.4743	2.47736	2.48321	3.34773	3.12894	3.18991	1.21077	0.732817	1.40525	3.28162	3.24722	3.23693	3	3	18.8	18.8	18.8	21.816	0	7.771	696170000	6	1.92048	5.05364	0	+	0.743901	3.47181	0.000362573	+	2.13898	3.36144	0	+	1.35299	4.92277	0	+	-0.00902621	0.0144945	0.983068
far-3	Q19478	2.37973	2.29421	2.42404	4.18049	3.95962	4.35792	3.10906	2.8714	3.09241	4.47478	4.17533	4.4126	2.45784	2.22383	2.69337	4.38498	4.29542	4.09555	9	9	50.8	50.8	50.8	20.905	0	69.504	3963300000	19	1.80002	3.91992	0	+	1.32995	3.43603	0	+	1.8003	3.44627	0	+	0.658298	2.81407	0.000485549	+	0.092357	0.261483	0.64271
	O17742	-7.74414	-8.22902	-7.41667	-6.12092	-6.63862	-5.67002	-6.73767	-7.01923	-6.46958	-6.40872	-6.11113	-6.36687	-6.75184	-7.60487	-6.90726	-5.74017	-6.06673	-5.96635	1	1	6	6	6	41.181	0	4.1437	3501000	1	1.65342	1.97132	0.000452174	+	0.446584	1.14181	0.0178407		1.16357	1.85036	0.000140992	+	1.05445	1.68428	0.0010945		0.70862	0.93928	0.121125
	E3W759;O17902	-2.45104	-2.70413	-2.56455	-0.954842	-1.0736	-1.01697	-1.42394	-1.65223	-1.48297	-1.03388	-1.32348	-1.28925	-2.24453	-2.29893	-2.30576	-1.35313	-1.31804	-1.32187	2	2	25.4	25.4	25.4	13.91	0	21.007	799390000	5	1.5581	4.36977	0	+	0.30418	1.25104	0.0235517		0.95206	5.74231	0	+	1.05352	3.33491	0	+	0.29016	1.731	0.113179
col-176	Q23263	-0.950168	-0.994978	-0.782846	0.597216	0.55073	0.776934	-0.385866	-0.955977	-0.360415	1.35061	1.26291	1.38025	-0.733624	-1.20714	-0.675917	1.05535	0.9858	0.931524	1	1	6.1	6.1	6.1	28.747	0	9.4755	636590000	3	1.55096	4.0938	0	+	1.89868	3.18337	0	+	1.86312	3.38443	0	+	0.341911	0.76845	0.0282187		0.0371052	0.0721437	0.914157
dur-1	Q7JLY3	-2.52677	-2.58235	-2.31307	-0.926554	-0.971483	-0.873016	-1.96951	-2.33779	-2.06071	-0.703011	-0.788773	-0.709555	-2.2784	-2.78166	-2.23206	-0.421776	-0.409554	-0.550941	1	1	44.1	4.2	4.2	43.378	0	19.696	209620000	3	1.55038	4.23708	0	+	1.38889	3.58246	0	+	1.96995	3.38647	0	+	0.351393	1.19824	0.0105156		0.0433553	0.0786965	0.898572
pgp-8	G5EG03	0.726118	0.682703	0.817003	2.34101	2.12163	2.39389	1.15824	0.867554	1.17734	2.49416	2.26446	2.45569	0.689413	0.435446	0.847343	2.43898	2.36425	2.35659	15	15	19.1	18.4	18.4	138.44	0	114.49	1272600000	21	1.54357	4.12605	0	+	1.33706	3.39306	0	+	1.72921	3.8306	0	+	0.325769	1.40847	0.0083699		-0.0845407	0.267591	0.655185
mai-1	P37209	-3.69003	-4.06237	-3.69648	-2.19902	-2.42167	-2.20483	-3.3521	-3.60235	-3.11551	-2.08266	-2.20586	-2.1363	-3.90113	-4.29044	-3.78009	-2.47651	-2.40551	-2.40398	2	2	15.9	15.9	15.9	9.5694	0	5.1825	40224000	2	1.54112	3.37386	0	+	1.21505	2.95476	0	+	1.56189	3.25434	0	+	0.45964	1.15702	0.00740645		-0.17426	0.370019	0.462866
tba-8	P52274	-8.73204	-7.49139	-9.02344	-6.80477	-7.50685	-6.32646	-7.52099	-7.34192	-6.37192	-6.95575	-7.25732	-7.09146	-7.76154	-8.02908	-7.19071	-6.71175	-6.7295	-7.4785	2	2	17.7	5.3	5.3	50.49	0	4.6389	17050000	3	1.53626	1.24061	0.00235248		-0.0232331	0.0210817	0.955987		0.687195	0.907199	0.00785139		1.33734	1.06539	0.0034329		0.755181	0.642253	0.204125
col-90	P34340	-2.88557	-4.8274	-4.36592	-2.34869	-2.43671	-2.71905	-3.58825	-3.74045	-3.44617	-1.63961	-1.72945	-1.90773	-4.22863	-5.93284	-3.91703	-1.28777	-1.3523	-1.38062	2	2	7.2	7.2	7.2	30.623	0	8.8645	804730000	4	1.52481	1.20189	0.00265063		1.83269	4.0297	0	+	3.3526	2.22911	0.000285337	+	0.434673	0.298075	0.227893		-0.666533	0.318343	0.389717
	O62317	1.60407	1.64979	1.79588	3.31559	3.15734	3.14992	2.02054	1.53005	2.04078	3.59717	3.36714	3.50701	1.59509	1.28844	1.73009	3.1367	3.14002	3.16246	13	13	36	36	36	52.749	0	58.368	1671800000	16	1.52437	4.36812	0	+	1.62665	3.08169	0	+	1.60852	3.59856	0	+	0.180543	0.438089	0.195128		-0.145372	0.435902	0.455417
	O16488	-5.11761	-6.26349	-5.72777	-4.15542	-4.22573	-4.21036	-4.24086	-4.57658	-4.43379	-3.81226	-3.85323	-4.07188	-5.13356	-5.46953	-5.18325	-4.28271	-4.08373	-4.1148	1	1	6	6	6	17.971	0	5.4235	8362800	1	1.50578	1.97877	0.000437792	+	0.504615	1.7905	0.00553068		1.10169	3.08518	0	+	1.28588	1.69145	0.000943636	+	0.440844	0.563831	0.252972
pqn-22	V6CLQ4;V6CKJ1;H2KZA4;V6CLU8	-0.531483	-0.620541	-0.500971	0.925978	0.866112	1.05473	0.119286	-0.16419	0.249437	1.14924	1.07158	1.04067	-0.448124	-0.543346	-0.236635	1.17004	1.06286	0.994713	1	0	60.4	1.4	0	109.38	0	19.136	206510000	2	1.49994	4.64816	0	+	1.01899	2.89205	0.000364706	+	1.48524	3.85475	0	+	0.619176	2.08363	0.00112973		0.14163	0.6578	0.373379
	P91230	-4.83862	-4.83312	-4.80082	-3.30328	-3.46095	-3.21574	-3.88756	-4.1538	-3.71328	-3.14858	-3.15238	-3.38603	-4.57127	-4.67231	-4.38641	-3.26947	-3.25275	-3.38413	3	3	9.8	9.8	9.8	38.335	0	11.671	85791000	4	1.49753	4.48387	0	+	0.689216	1.99454	0.00279086		1.24121	3.73325	0	+	0.905975	2.6692	0.000339934	+	0.28086	1.53298	0.122032
zig-6	Q22125	-0.461002	-0.465351	-0.439096	1.05915	0.883444	1.14168	0.663576	0.580782	0.678892	1.40058	1.22923	1.32511	-0.254728	-0.257463	-0.0307198	1.19401	1.09174	1.12271	1	1	4.9	4.9	4.9	27.066	0	6.0253	88164000	1	1.48324	4.37794	0	+	0.677223	3.50629	0.000632653	+	1.31712	4.07727	0	+	1.09623	5.38854	0	+	0.274179	1.65377	0.120662
ugt-48	Q18081	-2.17514	-2.11502	-2.02403	-0.599039	-0.735983	-0.586021	-1.71632	-1.72745	-1.70682	-0.543249	-0.685427	-0.496609	-2.13141	-2.27271	-2.01002	-0.810932	-0.824417	-0.838888	6	6	19.6	19.6	19.6	59.627	0	22.584	186110000	7	1.46438	4.6375	0	+	1.14177	4.43291	0	+	1.3133	4.17418	0	+	0.387865	3.02685	0.00111316		-0.0333163	0.140665	0.866132
	O62476	-5.02268	-4.91782	-4.9232	-3.41764	-3.89222	-3.24869	-4.29588	-4.38657	-4.10432	-3.0749	-3.13414	-3.17269	-4.99014	-5.29454	-5.40832	-3.72337	-3.8366	-3.91421	1	1	7	7	7	22.643	0	5.3921	48783000	1	1.43505	2.73562	0	+	1.13501	3.68266	0	+	1.40627	3.29946	0	+	0.692311	2.81518	0.000430811	+	-0.276433	1.00214	0.199263
	Q86MI5;H2KZX7	-8.94931	-7.13248	-7.26062	-6.66099	-6.38353	-6.03045	-7.86346	-6.88173	-6.5114	-6.60251	-6.86737	-6.5935	-7.23206	-7.20072	-7.95928	-6.27991	-6.65032	-6.00693	1	1	2.8	2.8	2.8	95.395	0.0016321	2.245	4644800	1	1.42248	1.09068	0.00366838		0.397735	0.408555	0.135761		1.15163	1.68641	0.000197101	+	0.695277	0.416272	0.0677095		0.316785	0.190835	0.58892
dct-17	Q52GX8;Q52GY1;Q52GY0;O02360	0.36488	0.346434	0.454596	1.82925	1.69874	1.88672	0.889069	0.730808	0.933767	1.94969	1.79231	1.90424	0.330793	0.187727	0.466017	1.46225	1.46687	1.4063	4	4	16.4	14.1	14.1	57.02	0	50.405	362810000	6	1.41627	4.58416	0	+	1.03086	3.7377	0	+	1.11696	3.7603	0	+	0.462578	2.56461	0.00112829		-0.0604572	0.279486	0.708639
cyp-35a3	Q9N5I1	0.266592	0.239243	0.306932	1.70834	1.60979	1.72224	0.608053	0.419563	0.71253	1.99589	1.83283	1.92706	0.0617046	-0.291344	0.074419	1.24811	1.16467	1.32829	9	7	20.6	20.6	15.4	56.288	0	59.26	336290000	11	1.4092	5.39076	0	+	1.33854	3.78078	0	+	1.29876	3.26387	0	+	0.309127	1.6097	0.00659613		-0.322662	1.24723	0.1311
	Q9U3I2	-5.5604	-4.96635	-4.88191	-3.72782	-3.74702	-3.71165	-4.98448	-5.68181	-5.12163	-4.69177	-4.6754	-4.77484	-4.32319	-4.33043	-4.50506	-3.99884	-3.95907	-3.91724	2	2	13.6	13.6	13.6	38.255	0	11.232	26325000	2	1.40739	2.56002	0	+	0.548639	1.19666	0.0128415		0.427838	2.58568	0.000403805	+	-0.12642	0.156896	0.76199		0.749996	1.5579	0.0422366
gst-38	O45451	0.605307	0.391788	0.525286	1.96936	1.78729	1.97197	1.30216	1.16382	1.29087	2.06368	1.87281	1.94099	0.565252	0.290638	0.641087	2.09888	2.06122	2.16169	9	8	59.8	59.8	56.5	23.762	0	34.841	620320000	13	1.40208	4.05668	0	+	0.706875	3.2354	0.000563636	+	1.60827	3.88874	0	+	0.744823	3.20628	9.2219e-05	+	-0.00846799	0.0229373	0.975633
	Q93211	-4.91013	-5.22221	-5.41354	-3.6395	-3.69062	-4.02915	-4.3124	-5.02728	-4.32326	-3.16675	-3.16039	-3.63896	-5.24002	-5.85219	-4.65036	-2.8884	-2.86446	-2.87264	1	1	2.5	2.5	2.5	44.458	0.00051221	3.0768	20686000	1	1.39553	2.72929	0	+	1.23228	1.90783	0.00104509		2.37236	2.62065	0	+	0.627645	1.05976	0.00641183		-0.0655667	0.0603428	0.90835
	G5EFJ3	1.1523	1.01996	1.12402	2.53625	2.33402	2.57024	2.14248	2.2393	2.14382	2.71447	2.50761	2.60691	1.16175	1.08128	1.35995	2.83616	2.64953	2.66233	6	6	41.6	41.6	41.6	24.375	0	61.598	752450000	12	1.38141	4.09674	0	+	0.434464	2.51644	0.00312837		1.51501	3.91594	0	+	1.07644	4.51114	0	+	0.102234	0.48274	0.501113
	Q2L6V7	-2.15383	-2.20621	-2.13188	-0.75725	-0.833429	-0.759222	-1.19049	-1.4308	-1.32556	-0.24091	-0.370955	-0.282064	-2.52062	-2.8736	-2.61926	-1.89276	-1.77697	-1.75328	3	3	20.4	20.4	20.4	22.629	0	8.2522	57953000	3	1.38067	5.68962	0	+	1.01764	3.66966	0	+	0.863492	2.79335	0.000219289	+	0.848352	3.50494	0	+	-0.50719	2.03782	0.0323373
	O45562;H9G342	0.229849	0.157013	0.363819	1.84213	1.63777	1.41031	0.750814	0.552992	0.866919	2.09226	1.87391	1.972	0.189945	-0.239487	0.393475	1.92372	1.98088	2.00836	5	5	53.1	53.1	53.1	10.495	0	40.144	470900000	9	1.37985	3.24227	0	+	1.25581	3.45417	0	+	1.85634	3.22704	0	+	0.473348	1.90123	0.00199241		-0.135583	0.27783	0.560914
ugt-29	H2L0C9	1.30483	1.21379	1.38284	2.73726	2.52421	2.71846	1.7077	1.50508	1.74903	2.8468	2.68316	2.7933	1.19299	0.974064	1.38996	2.79296	2.73825	2.73636	14	13	34.5	32.3	31	61.673	0	49.53	744070000	22	1.35949	4.07307	0	+	1.12048	3.63127	0	+	1.57019	3.68395	0	+	0.353452	1.76874	0.00396822		-0.114818	0.370671	0.524511
ins-6	P56174	-5.97854	-7.72913	-6.36843	-5.3933	-5.43129	-5.17686	-5.25229	-5.38348	-5.19837	-5.43053	-5.33272	-5.37601	-6.57426	-7.16267	-5.84274	-6.26198	-5.77975	-5.69439	1	1	15.2	15.2	15.2	12.273	0	16.883	17817000	1	1.35821	1.19006	0.00270042		-0.101709	0.756264	0.248786		0.614519	0.661798	0.0189219		1.41399	1.24453	0.00205808		0.165475	0.0901023	0.826724
	Q8IA57	-4.81576	-5.08064	-4.95376	-3.66269	-3.70123	-3.42054	-4.23885	-4.43017	-4.07541	-3.57508	-3.43359	-3.45187	-4.96045	-4.92226	-4.92842	-3.25883	-3.43632	-3.56622	4	3	16.1	12.9	6.8	48.7	0	10.969	145260000	4	1.35523	3.50598	0	+	0.761296	2.61531	0.000880503	+	1.51659	4.14086	0	+	0.70191	2.26992	0.0008798	+	0.0130119	0.0581667	0.961085
dao-2	Q86LS4	2.95218	2.90677	2.95465	4.26779	4.14011	4.4247	3.19948	2.96858	3.13745	4.25824	4.06587	4.20216	3.08101	2.92672	3.19586	4.61234	4.51038	4.42549	8	8	64	64	64	15.298	0	114.92	4426900000	26	1.33967	4.04899	0	+	1.07359	3.55652	0	+	1.44821	3.96924	0	+	0.16397	1.09005	0.047048		0.129999	0.751054	0.369
	G5EE90	0.271427	0.152138	0.376247	1.63435	1.48656	1.69788	1.25407	1.1235	1.30602	1.92258	1.82647	1.87249	0.26619	0.173998	0.349913	1.54337	1.62339	1.63875	2	2	7.2	7.2	7.2	21.999	0	8.9426	192730000	2	1.33966	3.92476	0	+	0.645985	3.34744	0.000763948	+	1.33847	4.65694	0	+	0.961257	3.46794	0	+	-0.00323741	0.0130025	0.991484
clec-52	Q17452	-3.29062	-3.3433	-3.19635	-1.95127	-2.01888	-1.85682	-2.82952	-2.82506	-2.75611	-1.50131	-1.72641	-1.73545	-3.06961	-3.4936	-3.28884	-1.8491	-1.86375	-1.86858	3	3	16.6	16.6	16.6	33.886	0	19.046	81385000	4	1.33443	4.51334	0	+	1.14918	3.86098	0	+	1.42354	3.50313	0	+	0.47319	3.1877	0.000866944	+	-0.00726	0.0186072	0.981548
ugt-39;ugt-38	H2KZP8;Q8IA78;O16916	1.84762	1.79813	1.89649	3.23068	3.03566	3.26846	2.18778	1.9024	2.2065	3.43141	3.28925	3.39515	1.79654	1.64786	1.94967	3.38338	3.33152	3.33112	8	8	24.1	21.8	21.8	59.638	0	109.5	539610000	14	1.33085	4.17048	0	+	1.27305	3.54007	0	+	1.55065	4.19893	0	+	0.251478	1.15476	0.0193499		-0.0493902	0.208659	0.781066
cyp-14a5	Q27531	1.47743	1.43197	1.60724	2.89247	2.70189	2.88508	1.85601	1.50934	1.79975	2.85896	2.7391	2.85416	1.47631	1.29607	1.58413	3.04312	2.97974	2.9995	12	10	41.7	41.7	38.2	56.576	0	159.92	1568100000	23	1.32093	4.07162	0	+	1.09571	3.17877	0	+	1.55528	4.25815	0	+	0.21615	0.838888	0.0432925		-0.0533822	0.208557	0.768611
clec-63	O45444	2.9498	2.8901	2.99185	4.32376	4.19289	4.24281	3.6745	3.56209	3.68959	4.69357	4.46513	4.52601	2.98581	2.80307	3.10175	4.26287	4.22702	4.19424	12	12	39.4	39.4	39.4	44.522	0	175.42	18661000000	66	1.30924	4.96084	0	+	0.919507	3.50098	0	+	1.2645	3.84299	0	+	0.698146	3.82023	0	+	0.0196273	0.0751143	0.939359
	Q95YC7	1.04903	1.01954	1.16036	2.3758	2.36886	2.38879	1.80562	1.70019	1.85067	2.60067	2.44893	2.49626	1.34368	1.17195	1.44158	2.56872	2.52638	2.52228	4	4	26.3	26.3	26.3	11.6	0	6.8158	1949500000	6	1.30151	5.13791	0	+	0.729793	3.4925	0.000356322	+	1.22006	3.96336	0	+	0.709186	3.48092	0	+	0.242762	1.26956	0.181211
	A8WFM7	-7.15965	-6.83168	-7.26531	-5.85613	-5.75337	-5.76975	-5.45777	-6.336	-6.09564	-5.33064	-6.04135	-5.63296	-5.88134	-6.97596	-6.37545	-5.54199	-5.48872	-5.83957	1	1	7.2	7.2	7.2	20.488	0.00083668	2.6804	2713900	1	1.29247	3.18485	0	+	0.294821	0.37026	0.201628		0.78749	1.1061	0.00358621		1.12241	1.73155	0.00102867		0.674632	0.920486	0.122511
cdh-7	O62328	-6.96698	-6.86954	-6.37766	-5.60006	-5.5813	-5.19524	-6.08949	-6.52781	-6.27202	-5.4013	-5.16281	-5.07496	-6.52981	-6.96949	-6.92995	-5.4481	-5.19649	-5.27053	1	1	1.7	1.7	1.7	150.86	0.00084861	2.9354	5240000	2	1.2792	2.32486	0	+	1.08342	2.60316	0.000575406	+	1.50471	3.15726	0	+	0.441622	0.928408	0.0136644		-0.0716867	0.112929	0.828642
	Q23044	0.382776	0.282267	0.382421	1.72587	1.55873	1.56693	2.49586	2.59195	2.47618	1.95632	1.88954	2.04286	0.366453	0.212669	0.378902	1.20516	1.10632	1.19077	13	13	38.9	38.9	38.9	44.431	0	72.689	916150000	21	1.26802	4.42085	0	+	-0.558426	3.2158	0.00085758	+	0.848073	3.78935	0	+	2.17218	5.8113	0	+	-0.0298131	0.179797	0.861009
col-13;col-12	P20631;P20630	-4.07656	-4.40091	-4.22497	-2.63646	-2.54636	-3.72761	-3.10798	-3.14374	-3.01567	-2.24447	-2.5323	-2.25584	-3.91324	-4.44765	-4.01916	-2.52684	-2.24395	-2.25518	1	1	6	2.8	2.8	30.099	0.00017553	3.5915	22995000	1	1.264	1.49621	0.00145158		0.744925	2.73561	0.000957265	+	1.78469	3.16533	0	+	1.14502	3.45846	0	+	0.107464	0.222691	0.656674
	A0A0K3AXM4;O44667	-1.28318	-1.32724	-1.22218	-0.00848961	-0.108055	0.0520725	-0.801671	-1.01239	-0.839367	0.269722	0.0985374	0.148724	-0.742481	-0.7064	-0.662151	0.501595	0.466312	0.39397	3	3	24.3	24.3	24.3	11.029	0	19.621	278360000	4	1.25604	4.63893	0	+	1.0568	3.67147	0	+	1.15764	5.10274	0	+	0.393059	2.26895	0.00173249		0.573857	3.93677	0.0193333
	Q19481	-4.47515	-4.92552	-4.52846	-3.25819	-3.31506	-3.60346	-2.9657	-2.95525	-3.06728	-2.42251	-2.75125	-2.61596	-4.44622	-4.47551	-4.12586	-2.54096	-2.54465	-2.71059	1	1	2.6	2.6	2.6	52.268	0	10.439	31701000	1	1.2508	2.66733	0	+	0.399502	1.76397	0.00897657		1.75047	3.819	0	+	1.64697	3.44782	0	+	0.293846	0.745616	0.242336
	Q23635	-0.115305	-0.249474	-0.130074	1.1193	1.03672	1.09519	0.418606	0.284056	0.320217	1.26793	1.02547	1.05633	-0.0199318	-0.194088	0.0391865	1.29665	1.21948	1.26845	4	4	4.5	4.5	4.5	77.123	0	38.432	2212600000	14	1.24869	4.84976	0	+	0.775619	3.07427	0.000576744	+	1.3198	4.24633	0	+	0.50591	3.00772	0.000872841	+	0.106673	0.580621	0.462858
	Q9GUC8	-3.83799	-3.85254	-3.66928	-2.60546	-2.36217	-2.66656	-2.8531	-3.09687	-3.18659	-2.56577	-2.56308	-2.58494	-3.81055	-4.00357	-3.81892	-2.52217	-2.66587	-2.82621	7	7	9.3	9.3	9.3	106.02	0	17.926	140030000	8	1.24187	3.45481	0	+	0.474255	2.0467	0.00458374		1.20626	3.43572	0	+	0.74108	2.51546	0.000515426	+	-0.091081	0.455731	0.538138
	O16919	-4.4651	-4.17633	-4.51724	-3.1593	-3.2702	-3.04054	-4.15864	-4.25432	-3.87666	-2.86548	-2.95514	-2.89517	-4.24069	-4.5144	-4.34383	-3.34904	-3.18805	-3.48139	3	3	10.2	10.2	10.2	37.547	0	11.352	35301000	4	1.22954	3.22188	0	+	1.19128	3.28945	0	+	1.02681	3.03947	0.000127601	+	0.289681	0.868388	0.0268492		0.0199175	0.0516089	0.951116
baf-1	Q03565	2.38942	2.37788	2.39603	3.64504	3.50774	3.68639	2.32167	1.95752	2.21644	3.55118	3.37194	3.44827	2.46291	2.43856	2.59015	3.70021	3.62313	3.62617	9	9	93.3	93.3	93.3	9.9542	0	92.145	6576000000	31	1.22528	4.64273	0	+	1.29192	3.37444	0	+	1.15263	4.56686	0	+	-0.222564	0.962083	0.0333219		0.109427	1.0877	0.358037
	Q7KPV8	-0.583706	-0.703323	-0.616394	0.607227	0.479435	0.673002	-0.0613785	-0.190163	0.00584602	0.92823	0.763657	0.754103	-0.700117	-0.866013	-0.748554	0.275293	0.166176	0.284407	5	5	54.3	54.3	54.3	13.839	0	61.071	420520000	7	1.22103	4.27039	0	+	0.897228	3.43051	0	+	1.01352	4.08093	0	+	0.552576	2.91174	0.000659978	+	-0.137087	1.05907	0.306707
	Q9XX58	-3.28995	-3.34831	-3.34439	-1.97573	-2.19742	-2.16221	-2.61787	-2.77656	-2.80924	-1.91389	-2.22885	-1.91625	-3.2902	-3.58969	-3.43181	-2.46914	-2.33515	-2.48388	1	1	10.8	10.8	10.8	14.084	0	17.839	57847000	2	1.21577	4.1584	0	+	0.714895	2.39776	0.000933815	+	1.00785	3.28724	0	+	0.592994	3.17471	0.000434663	+	-0.109682	0.548078	0.46579
	O76449	2.90412	2.84423	2.93088	4.13228	4.02125	4.13403	3.50367	3.34168	3.48903	4.32802	4.11072	4.22203	2.91257	2.77032	3.03043	4.24781	4.19462	4.1831	21	21	43.3	43.3	43.3	63.089	0	164.79	7446800000	54	1.20278	4.9241	0	+	0.775466	3.17067	0.000629442	+	1.30407	4.12947	0	+	0.551716	3.17437	0.0004725	+	0.0113633	0.0490629	0.96531
	B0M0N4	-5.09054	-5.06371	-4.76834	-3.91736	-3.75673	-3.69422	-4.36596	-4.76635	-4.31599	-3.54151	-3.59347	-3.76605	-5.19138	-5.36021	-4.97286	-3.85573	-3.81304	-3.77787	1	1	6.4	6.4	6.4	21.888	0	5.2803	13405000	1	1.18476	3.19055	0	+	0.849089	2.2386	0.000963975	+	1.35927	3.54216	0	+	0.491432	1.30821	0.00470386		-0.200622	0.587701	0.333743
	P91468	-0.0319977	-0.0861378	0.0397053	1.25915	1.07162	1.14346	0.385384	0.249315	0.454021	1.31222	1.15534	1.18037	0.0721836	-0.157595	0.0720406	1.00382	1.06952	1.11057	4	4	45.4	40.4	40.4	15.856	0	37.303	177770000	6	1.18422	4.25506	0	+	0.853072	3.41492	0	+	1.06576	3.68093	0	+	0.38905	2.28241	0.00172645		0.0216866	0.0911042	0.925286
	Q18089	-6.02249	-5.99536	-5.82674	-4.73899	-4.83179	-4.73798	-5.00448	-4.87083	-4.79738	-4.9966	-4.69409	-4.8604	-5.77811	-5.80901	-6.08997	-4.88307	-5.04048	-5.40142	1	1	16.4	16.4	16.4	17.445	0	15.923	52770000	2	1.17861	4.1698	0	+	0.0405356	0.14107	0.812114		0.784043	1.89504	0.000263936	+	1.0573	3.59633	0	+	0.055831	0.182427	0.78107
clec-147	O62025	-1.22271	-1.26818	-1.43488	-0.0614624	-0.207357	-0.166397	-0.564663	-0.57673	-0.529564	-0.161852	-0.40226	-0.248934	-1.25971	-1.38318	-1.14668	-0.582052	-0.491976	-0.451754	2	2	9.9	9.9	9.9	28.792	0	18.462	116880000	3	1.16352	3.93468	0	+	0.28597	1.78854	0.0150341		0.754595	3.18589	0.000242152	+	0.751608	3.46891	0	+	0.0454041	0.184352	0.811428
valv-1	Q17522	-0.413332	-0.485292	-0.433527	0.724449	0.61573	0.796276	-0.293665	-0.561345	-0.350954	0.84001	0.565321	0.628439	-0.74534	-0.956009	-0.685383	0.441923	0.402748	0.41795	5	5	82.1	82.1	82.1	9.0761	0	64.408	1914300000	15	1.1562	4.46698	0	+	1.07991	3.12615	0	+	1.21645	3.90236	0	+	0.0420624	0.191499	0.848544		-0.351527	1.844	0.0783316
sbds-1	Q23202	2.60683	2.56586	2.61642	3.79592	3.64986	3.80235	2.51307	2.151	2.58227	3.77441	3.62296	3.67904	2.61784	2.52633	2.72288	3.75906	3.71917	3.6922	13	13	62.5	62.5	62.5	28.514	0	77.744	2622900000	22	1.153	4.60602	0	+	1.27669	3.0857	0	+	1.10113	4.28477	0	+	-0.180926	0.601844	0.0995513		0.02598	0.166372	0.880637
	Q20013	-5.17206	-5.1588	-5.21427	-4.12396	-4.28539	-3.69147	-4.77827	-4.79655	-4.75789	-3.55958	-3.88178	-4.3939	-5.26863	-5.29454	-5.25144	-3.71971	-4.0492	-3.94238	1	1	4	4	4	27.841	0.001472	2.2721	19073000	2	1.1481	2.52586	0	+	0.832485	1.57354	0.004		1.36777	3.81815	0	+	0.40414	4.44138	0.000550843	+	-0.0898275	1.89763	0.35831
spp-18	A0A061AKY5;Q19837	-2.8806	-3.09475	-2.97419	-1.85741	-1.95699	-1.71688	-2.22571	-2.44939	-2.32774	-1.84513	-1.99253	-1.87089	-2.41938	-2.54918	-2.40406	-1.34753	-1.39467	-1.55254	1	1	26.1	26.1	26.1	10.272	0	48.627	870760000	3	1.13942	3.5894	0	+	0.431431	2.26172	0.00395455		1.02596	3.73182	0	+	0.648901	2.71524	0.000568005	+	0.525641	2.614	0.0278824
	Q9U3L6;O62468;G5EF90;Q7YTL2;Q56VY2	-4.5012	-4.88991	-4.42922	-3.40322	-3.4879	-3.53351	-4.83145	-5.68982	-5.46196	-4.55441	-4.2518	-4.55325	-4.32518	-4.11494	-4.08688	-3.75231	-4.15734	-3.71085	2	2	37.3	37.3	37.3	7.9709	0	13.549	353270000	3	1.13191	2.80302	0	+	0.874591	1.47103	0.00498516		0.302168	0.873309	0.0204236		-0.720966	1.15361	0.00420489		0.431112	1.25203	0.114397
	B4DCT1	-5.87521	-6.48165	-5.69448	-5.03573	-4.74368	-4.87638	-5.7053	-5.84888	-5.65798	-4.3116	-4.4323	-4.43696	-5.80215	-6.28652	-5.3719	-3.05725	-3.15977	-3.26209	1	1	26.2	26.2	26.2	6.9868	0	6.3167	23621000	2	1.13185	1.95937	0.000835772	+	1.34377	4.34899	0	+	2.66048	3.22101	0	+	0.279722	0.498849	0.0827566		0.196924	0.215209	0.586806
clec-139	Q20039	-8.26679	-6.94228	-7.97104	-6.78304	-6.18734	-6.84624	-6.5918	-6.52792	-6.94756	-6.39423	-6.27363	-6.19625	-7.4283	-6.59282	-6.43553	-6.59805	-7.53943	-7.32059	2	2	17.1	17.1	17.1	24.422	0	17.669	40817000	4	1.12116	1.16391	0.00330473		0.401057	1.31624	0.0154113		-0.333806	0.327405	0.182393		1.03761	1.15601	0.00310025		0.907817	0.831977	0.122638
grd-13	Q7Z2A9	0.900694	0.795927	0.718985	2.00509	1.83541	1.93807	1.31929	1.18484	1.29956	2.06754	1.88412	1.96239	0.726061	0.487051	0.615198	1.75057	1.62189	1.66809	3	3	49.4	38.5	38.5	17.098	0	74.734	256820000	5	1.12099	3.99888	0	+	0.703451	3.31523	0.000589074	+	1.07075	3.77338	0	+	0.462698	2.62972	0.00104807		-0.195765	1.05931	0.242268
dur-1	Q19790;Q95ZV0;H9G2U2;H9G2T6;H9G2T7;H9G2U6;A0A061ACN9	2.25885	2.16548	2.22143	3.38117	3.28291	3.3362	2.65125	2.45051	2.65951	3.64696	3.52773	3.57145	2.34656	2.12055	2.43231	3.66267	3.66005	3.62437	22	0	45.3	45.3	0	79.511	0	323.31	3843800000	49	1.11817	5.04287	0	+	0.994958	3.691	0	+	1.34922	3.86727	0	+	0.371834	2.14307	0.0022977		0.0845515	0.364546	0.590035
rmd-3	Q17510	-4.64503	-4.42672	-4.288	-3.29555	-3.44195	-3.2755	-4.28213	-4.69372	-4.30277	-4.00553	-4.0958	-4.37053	-3.84586	-3.75289	-3.99064	-3.78605	-3.60948	-3.79956	4	2	23.6	23.6	7.1	25.925	0	17.549	112220000	5	1.11558	3.17882	0	+	0.268918	0.709264	0.068407		0.131435	0.642277	0.138974		0.0270459	0.0550503	0.938008		0.590118	2.03989	0.0217846
sup-1	Q9XWU2	-4.0116	-3.97195	-3.83259	-2.95269	-2.9801	-2.54686	-3.32941	-3.23417	-3.18148	-2.44564	-2.61912	-2.50669	-3.4993	-3.54253	-3.69466	-2.57438	-2.66782	-2.95243	1	1	13.6	13.6	13.6	11.31	0	18.075	28050000	1	1.11216	2.75067	0	+	0.724534	3.38854	0.000327177	+	0.847288	2.56596	0.000188646	+	0.690362	3.2407	0.000278169	+	0.359883	1.95861	0.0653677
	Q7YWN0	-7.62175	-6.99998	-7.38054	-6.06714	-6.19806	-6.40578	-5.4966	-6.70779	-6.11524	-6.50528	-7.09622	-6.3146	-7.46261	-6.68888	-7.32995	-6.64367	-6.23346	-6.80556	1	1	17.1	17.1	17.1	13.514	0	9.6162	16058000	1	1.11043	2.24122	0.000474645	+	-0.532155	0.560177	0.0622793		0.599584	0.956824	0.00766519		1.22754	1.4485	0.00133384		0.17361	0.226605	0.585305
	O62514	-1.59647	-1.56605	-1.4852	-0.445337	-0.551443	-0.33321	-1.851	-2.06615	-1.7813	-1.7767	-1.70014	-1.72014	-1.23132	-1.30943	-1.25729	-0.825523	-0.772785	-0.899246	4	4	17.7	17.7	17.7	37.397	0	13.262	84521000	4	1.10591	3.99826	0	+	0.167156	0.87707	0.0902425		0.433496	3.25336	0.000138196	+	-0.350245	1.72255	0.00419756		0.283224	2.66284	0.0643158
B0416.7	Q11074	-3.47434	-3.82993	-3.74653	-2.71799	-2.63502	-2.38092	-3.15499	-3.65653	-3.34961	-2.39863	-2.4252	-2.38005	-3.49728	-3.92234	-3.58521	-2.37661	-2.21404	-2.29235	3	3	21.2	21.2	21.2	14.811	0	12.358	383550000	6	1.10562	2.769	0	+	0.985746	2.59414	0.000755839	+	1.37394	3.24551	0	+	0.296559	0.751836	0.0349141		0.015322	0.0306692	0.969576
	Q20034	1.51397	1.39033	1.48041	2.60337	2.46464	2.60263	1.55397	1.34365	1.49637	2.66314	2.4538	2.56194	1.4521	1.35654	1.48895	2.38056	2.31978	2.3294	11	11	71.3	71.3	71.3	19.609	0	162.38	4443100000	46	1.09531	4.30277	0	+	1.09496	3.63696	0	+	0.910714	4.50277	0	+	0.0030969	0.0140759	0.988268		-0.02904	0.207989	0.858462
	P91464;P91517	-4.72607	-5.00116	-4.79379	-3.84906	-3.70422	-3.6901	-4.21035	-4.92379	-4.00926	-3.5494	-3.4679	-3.52032	-4.87822	-5.00869	-4.64892	-3.88974	-3.78496	-4.08051	2	2	11.1	11.1	11.1	22.862	0	5.1892	17711000	2	1.09255	3.44929	0	+	0.868591	1.44899	0.00523421		0.926867	2.61363	0.000207892	+	0.459206	0.725997	0.0233267		-0.00493685	0.012183	0.987938
	Q9TZB9	-5.0937	-5.95755	-5.14813	-4.12377	-4.2999	-4.53466	-4.76869	-4.83169	-4.92576	-4.03734	-4.20395	-4.3492	-4.96059	-5.83598	-4.64913	-3.39524	-3.39115	-3.40186	2	2	13.3	13.3	13.3	27.173	0	8.1524	22273000	2	1.08035	1.62666	0.00124831		0.645216	2.51128	0.00105116		1.75249	2.10468	0.000199078	+	0.557746	0.920542	0.0111049		0.251223	0.216162	0.560912
clec-62	O45440;O45441	-0.959691	-1.10024	-1.0005	0.0855293	-0.0412102	0.125017	-0.446156	-0.316736	-0.396742	0.343723	0.134996	0.325258	-0.877792	-1.09904	-0.77733	0.414009	0.389599	0.36623	5	5	20.9	20.9	20.9	42.99	0	31.726	181110000	8	1.07659	4.10245	0	+	0.654537	2.98666	0.000963855	+	1.308	3.77425	0	+	0.6336	3.451	0.000274783	+	0.102091	0.419089	0.524135
col-117;col-125	G5EDG6;Q18302	-1.3591	-1.38305	-1.40821	-0.240128	-0.427734	-0.26919	-0.424227	-0.539188	-0.48983	0.457973	0.43701	0.486387	-1.27866	-1.69518	-1.00133	1.01785	0.939512	0.84796	2	2	6.7	6.7	6.7	28.66	0	9.5383	290970000	2	1.0711	4.23767	0	+	0.944872	4.8908	0	+	2.26016	3.39413	0	+	0.899039	4.80733	0	+	0.0583982	0.104021	0.851033
rnh-1.0	Q86MP4;Q21024	1.1628	1.10108	1.17719	2.28268	2.12234	2.24563	1.68443	1.4909	1.64928	2.51335	2.39219	2.4386	1.19483	0.998281	1.26757	2.2241	2.24963	2.25322	7	7	54.5	54.5	54.5	18.302	0	67.712	1120800000	9	1.06986	4.42345	0	+	0.839844	3.57765	0	+	1.08876	3.75254	0	+	0.461179	2.708	0.00106561		0.00653712	0.026165	0.978565
	G5EG41	-6.09413	-6.18952	-5.51011	-4.87869	-4.88156	-4.85854	-5.6887	-5.85042	-4.93301	-4.62389	-4.78843	-4.65811	-5.84962	-5.96138	-5.45675	-5.03057	-4.98012	-4.96583	1	1	7.1	7.1	7.1	51.667	0	12.314	15563000	1	1.05832	2.11952	0.0005281	+	0.800569	1.30619	0.00799075		0.763741	2.11023	0.000136278	+	0.440543	0.551597	0.0451368		0.175338	0.267904	0.541677
	Q9GYM9	-2.183	-2.23599	-2.12197	-1.05348	-1.2392	-1.07507	-1.91768	-2.04752	-1.75528	-0.875475	-0.907665	-0.942204	-2.18241	-2.08784	-1.96145	-1.10014	-1.23995	-1.31103	3	3	9.8	9.8	9.8	62.804	0	21.069	192780000	3	1.05774	4.01996	0	+	0.99838	3.48841	0	+	0.86019	3.19168	0.000278351	+	0.273492	1.40473	0.0117279		0.103088	0.647071	0.453995
mrp-2	Q20943	0.9512	0.866419	1.0301	2.06735	1.95182	1.99912	1.36559	1.227	1.37717	2.32022	2.17947	2.30462	1.06973	0.927534	1.20286	2.26302	2.23544	2.20356	12	11	11.9	11.9	11.3	170.17	0	72.654	439190000	15	1.05686	4.2744	0	+	0.944853	3.86787	0	+	1.1673	3.86352	0	+	0.374013	2.28425	0.00205878		0.117466	0.564019	0.448136
asd-2	G5EFF1;D4YW53	-1.65089	-1.59877	-1.52796	-0.460835	-0.553967	-0.594244	-1.15987	-1.32022	-1.2285	-0.171963	-0.239874	-0.260914	-1.4852	-1.73571	-1.37988	-0.127714	0.021244	-0.0827579	4	4	13.9	13.9	13.9	47.788	0	22.856	291530000	5	1.05619	4.42059	0	+	1.01195	4.33238	0	+	1.47052	3.67562	0	+	0.356341	2.4339	0.00202819		0.0589425	0.204339	0.756331
	Q19147	0.00410652	-0.0636654	-0.108593	1.06895	0.91128	1.01238	0.47558	0.506853	0.373375	1.30055	1.06533	1.30838	0.125961	0.0470905	0.0695686	1.12729	1.07264	1.09016	3	3	26.5	26.5	26.5	14.705	0	14.905	127270000	3	1.05359	4.31062	0	+	0.772818	3.00753	0.000792873	+	1.01582	5.43453	0	+	0.507987	3.21304	0.000603774	+	0.136924	1.56359	0.256586
	O62324	-5.61322	-5.90251	-5.70596	-4.64684	-4.86335	-4.5641	-4.42021	-4.54286	-4.42762	-4.40723	-4.37106	-4.12523	-4.75222	-5.15535	-4.64323	-3.77711	-3.79516	-4.0931	1	1	7.6	7.6	7.6	27.983	0	25.594	11450000	1	1.04913	2.97866	0	+	0.162388	0.770309	0.112386		0.961808	2.17379	0.000160714	+	1.277	3.76832	0	+	0.890296	2.1297	0.0187826
	O16405	-2.5296	-2.73417	-2.52622	-1.53763	-1.49885	-1.62799	-1.75671	-1.81984	-1.76512	-0.988425	-1.27554	-1.18438	-2.9263	-2.84541	-2.74465	-2.23925	-2.24662	-2.25163	1	1	7.8	7.8	7.8	23.257	0.0025831	2.0663	17516000	2	1.04184	3.72578	0	+	0.631111	2.71762	0.00101837	+	0.592954	3.45034	0.000203582	+	0.816108	3.47228	0	+	-0.24212	1.31053	0.175414
ttr-25	Q9XXQ6;F3Y5P3	-0.406094	-0.336727	-0.228613	0.818008	0.779102	0.550734	0.775782	0.747189	0.716814	1.28757	1.06735	1.03744	-0.560406	-0.811558	-0.389645	0.673332	0.738522	0.767303	3	3	36.2	23.4	23.4	15.243	0	77.223	808020000	5	1.03976	3.34885	0	+	0.384195	2.05095	0.00714934		1.31359	3.32515	0	+	1.07041	4.40592	0	+	-0.263391	0.925609	0.217764
	Q18068	-6.16712	-5.72607	-5.87795	-4.90388	-4.85837	-4.90255	-5.26391	-5.3842	-4.94982	-4.6193	-4.76525	-4.61472	-5.95142	-6.18004	-5.65104	-4.93671	-4.74427	-4.49699	1	1	7.8	7.8	7.8	30.363	0	9.6351	14980000	1	1.03545	2.8681	0	+	0.532885	1.73552	0.00554119		1.20151	2.4197	0.000216867	+	0.724405	1.77706	0.00119558		-0.0037864	0.00619494	0.993678
	Q9GUI8	-5.71763	-6.20992	-5.77294	-4.59658	-4.91137	-5.08715	-5.87578	-5.60089	-5.62194	-4.60203	-4.87537	-4.75632	-5.77179	-5.83948	-5.67472	-4.63168	-4.64714	-4.75138	3	3	9.5	9.5	9.5	47.693	0	32.705	79017000	3	1.03513	2.09099	0.000594128	+	0.954961	2.88899	0.00033244	+	1.08527	4.23683	0	+	0.200629	0.487947	0.129588		0.138164	0.352558	0.504189
	P91405	-3.55341	-3.25353	-3.36245	-2.50861	-2.38419	-2.17731	-2.9243	-2.83579	-2.71668	-2.20389	-2.09538	-2.17175	-3.171	-3.82788	-3.47512	-2.17876	-2.17745	-2.1928	2	2	13	13	13	24.509	0	6.2654	44406000	2	1.03309	2.86145	0	+	0.66858	3.21647	0.00074477	+	1.30833	2.63359	0.000273764	+	0.564205	2.21786	0.00108889		-0.101536	0.185357	0.705679
ugt-26	B1Q250;H2KYQ0	2.11074	2.03785	2.17606	3.19348	3.03256	3.19482	2.51659	2.42238	2.53631	3.38186	3.21316	3.32089	1.92651	1.82857	2.07928	3.12733	3.10141	3.16754	15	13	34.8	34.8	31.2	59.801	0	116.2	1702600000	21	1.03207	3.98338	0	+	0.813541	3.75038	0	+	1.18731	4.02128	0	+	0.383542	2.70754	0.00129597		-0.163433	0.917935	0.290605
bli-1	Q09457	0.898121	0.531528	0.799576	1.85414	1.76998	1.66706	1.71793	1.74817	1.68736	1.93486	1.75129	1.61731	1.04702	0.752571	1.0103	2.17762	2.26763	2.38045	10	10	10.9	10.9	10.9	105.36	0	43.55	814630000	15	1.02065	2.94998	0	+	0.0500011	0.206297	0.738117		1.3386	3.5875	0	+	0.974744	3.03381	0	+	0.193557	0.604552	0.334201
ugt-25	P91039	-3.37546	-3.73498	-3.27278	-2.40592	-2.54192	-2.38275	-2.63955	-2.97747	-2.87812	-2.26823	-2.32767	-2.38267	-3.41673	-3.64367	-3.22692	-2.60475	-2.56784	-2.82755	3	3	10.2	8.9	8.9	60.085	0	28.043	60144000	3	1.01754	2.6227	0	+	0.505526	2.05933	0.00394428		0.762394	2.20071	0.000144289	+	0.62936	1.6631	0.00169979		0.0319678	0.0599551	0.930794
2001-06-01	A0A2C9C3E7;A0A2C9C2Y8;A0A2C9C2T0;A0A2C9C3K0;G5ECU7	-1.51732	-1.57271	-1.56523	-0.471542	-0.661409	-0.472183	-0.969706	-1.13374	-1.04539	-0.371359	-0.418861	-0.317862	-1.4175	-1.59328	-1.34347	-0.428576	-0.425692	-0.515924	3	3	21.7	21.7	21.7	19.354	0	7.2898	90253000	3	1.01671	3.99702	0	+	0.680252	3.58958	0.000333333	+	0.994687	3.62341	0	+	0.502139	3.24153	0.000674644	+	0.100334	0.588864	0.474713
cdh-10	Q5F4U0	-2.15571	-2.28714	-2.07151	-1.19817	-1.24011	-1.04654	-1.75868	-1.61672	-1.46093	-1.00998	-1.08966	-1.00034	-1.99921	-2.36911	-1.97901	-0.893326	-0.85849	-1.02485	5	5	4.5	4.5	4.5	195.28	0	13.809	53780000	6	1.00985	3.52191	0	+	0.578783	2.5126	0.0014719		1.19022	3.02044	0	+	0.559347	2.20234	0.00112495		0.0556784	0.146312	0.814974
	Q22537	-5.49418	-5.75382	-5.36193	-4.44011	-4.67918	-4.48456	-4.70887	-4.96157	-4.76526	-4.06563	-4.46555	-4.31281	-5.4494	-5.63695	-5.48392	-4.14501	-4.36504	-4.38926	4	4	17.2	17.2	17.2	72.149	0	14.91	49831000	4	1.00203	2.73648	0	+	0.530571	1.72085	0.00565915		1.22365	3.648	0	+	0.724743	2.19851	0.000862592	+	0.013223	0.0347383	0.969782
	Q8I4B8;L8E811	-6.0399	-7.60447	-6.80851	-5.8233	-5.79929	-5.84819	-5.11014	-4.93422	-5.2988	-5.75953	-5.82585	-5.88449	-6.52117	-6.05997	-6.04711	-5.85225	-5.97989	-6.33002	1	1	41.4	4.9	4.9	46.71	0	14.525	66537000	1	0.994028	1.03299	0.00609109		-0.708901	2.50667	0.00100129	+	0.155363	0.298235	0.404842		1.70324	1.67073	0.000904785	+	0.60821	0.565404	0.242771
	O44983	-5.5144	-4.96161	-5.15627	-4.33826	-4.19835	-4.11748	-4.61099	-4.84993	-4.83551	-3.89651	-4.03948	-4.02513	-4.92191	-5.17464	-4.65082	-3.99956	-4.10562	-4.14918	2	2	16.3	16.3	16.3	22.837	0	22.256	236000000	7	0.992733	2.32875	0.000470825	+	0.778437	3.01269	0.000798206	+	0.831006	2.20726	0.000150943	+	0.445285	1.167	0.00768917		0.29497	0.595407	0.281965
	O45386;O45462	-0.665857	-0.720087	-0.595764	0.403107	0.262106	0.31765	-0.574953	-0.648729	-0.571451	-0.342133	-0.192865	-0.216768	-0.290653	-0.329407	-0.233353	-0.015276	-0.0568085	-0.0641708	4	4	17.3	17.3	17.3	32.421	0	41.891	201040000	4	0.98819	4.26254	0	+	0.347789	2.56352	0.00526042		0.239052	2.77663	0.00350091		0.0621916	0.638658	0.590427		0.376099	2.93097	0.0250141
col-48	Q9N3D7	-4.63222	-4.31021	-4.46272	-3.53556	-3.43175	-3.5015	-3.99596	-3.29414	-3.88815	-3.51531	-3.51586	-3.49074	-4.10949	-4.6217	-4.52394	-3.14219	-3.16858	-3.19016	1	1	6.7	6.7	6.7	27.87	0	5.4627	20888000	6	0.97878	3.25007	0	+	0.218777	0.428196	0.196603		1.2514	2.86566	0	+	0.742303	1.45343	0.00224528		0.0500053	0.0982004	0.866436
lpd-6	O44991	2.07681	2.05422	2.04288	3.10344	2.96167	3.04052	1.76361	1.29492	1.78779	3.08047	2.89767	2.938	2.04111	1.98912	2.15906	3.13104	3.11684	3.109	8	8	18.8	18.8	18.8	63.783	0	85.27	1441400000	14	0.977245	4.68578	0	+	1.35661	2.87669	0	+	1.05587	4.50338	0	+	-0.442526	1.29075	0.00570036		0.00512886	0.0338092	0.979955
	Q9XUY4;Q8MQ23	-0.806576	-0.830872	-0.691332	0.269377	0.0899429	0.241138	-0.339478	-0.431816	-0.258659	0.442259	0.265234	0.411673	-0.863298	-0.903046	-0.715374	-0.0406075	-0.0511742	-0.0475445	9	9	22.1	22.1	22.1	61.345	0	56.938	353220000	10	0.976412	3.80513	0	+	0.716373	3.19414	0.000558559	+	0.780797	3.77835	0	+	0.432942	2.5541	0.00122803		-0.0509796	0.287989	0.738035
snf-11	G5EF43	-4.7676	-5.17203	-4.5428	-3.74057	-3.91218	-3.91686	-4.5955	-4.54876	-4.28928	-3.86466	-3.77542	-3.61046	-4.64917	-4.64294	-4.61378	-3.97827	-4.15707	-3.91188	3	3	6.6	6.6	6.6	69.312	0	10.143	99052000	6	0.970938	2.1348	0.000592083	+	0.727669	2.41593	0.000966376	+	0.619555	2.95292	0.000177778	+	0.349631	0.777501	0.0265803		0.192182	0.448299	0.402141
pgp-6;pgp-7	Q1ZXU6;G1K0X0;Q22656;Q22655	2.078	2.04603	2.13109	3.1051	3.00466	3.04838	2.6959	2.64034	2.74167	3.26197	3.11864	3.23758	1.78678	1.48839	1.87975	3.12042	3.09926	3.10926	24	16	27.2	27.2	19.7	134.21	0	262.81	2282700000	36	0.967674	4.84013	0	+	0.51343	3.19398	0.000998713	+	1.39134	3.52561	0	+	0.607596	4.03089	0	+	-0.366732	1.41573	0.11226
rol-6	P20784	-2.61654	-2.98581	-3.01435	-1.84076	-1.96451	-1.92024	-2.4858	-2.49472	-2.45739	-1.71008	-1.80095	-1.77461	-2.84768	-3.02333	-3.03708	-1.68596	-1.69356	-1.61153	2	2	9.2	9.2	9.2	34.761	0	15.539	32157000	2	0.96373	2.71391	0	+	0.717423	4.78544	0	+	1.30568	4.40532	0	+	0.392931	1.42215	0.0054245		-0.0971305	0.274736	0.622635
	O76621	-6.8401	-7.11417	-6.91824	-5.89772	-6.28022	-5.81611	-6.51401	-6.3421	-6.44855	-6.39693	-6.70619	-7.13446	-6.67372	-6.61601	-6.27728	-5.83153	-6.34307	-6.15335	1	1	4.5	4.5	4.5	28.418	0.0017918	2.2104	5322100	1	0.959485	2.36453	0.000474164	+	-0.310973	0.638795	0.070063		0.41302	0.999351	0.0100678		0.522616	2.26261	0.00110162		0.435167	1.37198	0.0926407
ttr-16	P55955	3.38759	3.3397	3.37833	4.35833	4.29802	4.32447	3.92458	3.90229	3.91122	4.49746	4.33467	4.42715	3.36427	3.33911	3.48045	4.33477	4.30716	4.30781	9	8	35.6	35.6	30.3	14.693	0	270.05	7449300000	56	0.9584	5.71808	0	+	0.507067	3.35744	0.000773481	+	0.921972	4.49513	0	+	0.544154	5.34735	0	+	0.0260652	0.221311	0.865518
C03G6.5	O01454	-0.657509	-0.58176	-0.479256	0.388845	0.275297	0.481489	-0.123692	-0.165264	-0.0612736	0.628227	0.600262	0.717476	-0.639133	-0.871698	-0.711275	-0.017498	0.0410862	-0.0640564	5	5	32.5	32.5	32.5	22.819	0	15.825	187010000	5	0.954719	3.57289	0	+	0.765398	4.0981	0	+	0.727213	3.19487	0.00023402	+	0.456099	2.79835	0.00102683		-0.167861	0.911478	0.286867
	P91126	-6.41449	-6.1871	-6.07434	-5.2889	-5.51699	-5.00918	-6.08382	-6.58552	-6.43754	-6.96484	-6.2086	-6.28986	-5.94841	-5.44941	-5.70536	-5.60506	-5.42861	-5.43712	1	1	41.7	41.7	41.7	6.0058	0	4.6412	9276700	1	0.95362	2.23517	0.000542125	+	-0.118808	0.157813	0.669685		0.210797	0.609617	0.0647022		-0.143649	0.329767	0.43275		0.524251	1.39387	0.0775699
dmd-7	O01582	-6.06684	-6.00824	-5.84486	-5.12021	-4.91767	-5.02356	-5.22587	-5.31514	-4.95832	-4.59105	-4.65742	-4.61706	-5.56748	-5.96017	-5.97316	-4.83354	-5.13263	-4.84994	1	1	2.9	2.9	2.9	49.146	0	5.2935	17511000	1	0.952832	3.37471	0	+	0.5446	2.12535	0.00306335		0.894901	2.25389	0.000162406	+	0.806871	2.51366	0.000491228	+	0.139706	0.397026	0.480654
	O45143	-0.346527	-0.429714	-0.396452	0.614971	0.517584	0.550442	0.115204	0.1024	0.0660706	0.682737	0.553062	0.601288	-0.646046	-0.668325	-0.533287	0.366472	0.297287	0.32106	2	2	4.2	4.2	4.2	47.908	0	7.7259	175990000	3	0.951897	4.8468	0	+	0.517804	3.66192	0.000947547	+	0.944159	4.46054	0	+	0.485456	4.16903	0.00047129	+	-0.224988	2.01808	0.12121
	H2KZV5;Q4W525	2.61634	2.53694	2.56491	3.58995	3.46357	3.5148	3.31635	3.3229	3.32882	3.96002	3.7676	3.88167	2.72581	2.60969	2.74426	3.55027	3.51137	3.4647	12	12	51.5	51.5	51.5	33.504	0	151.09	10538000000	51	0.950044	4.58706	0	+	0.547071	3.21163	0.000815138	+	0.815533	4.1226	0	+	0.749962	5.23833	0	+	0.12052	1.17775	0.322023
col-14	B2MZB1;P18834	-7.94576	-6.99026	-7.36856	-6.70192	-6.47653	-6.28279	-6.22364	-6.47444	-6.47228	-6.5818	-6.45544	-6.15113	-7.2346	-7.46866	-7.04489	-6.02518	-5.72933	-6.16965	1	1	8.6	8.6	8.6	32.919	0	42.185	20565000	1	0.947781	1.45252	0.00183168		-0.00600052	0.0130025	0.976216		1.27466	2.6929	0.000283465	+	1.04474	1.64376	0.00110575		0.185476	0.240847	0.559879
pgp-9	G5EG58	-3.35615	-3.4522	-3.45662	-2.39563	-2.52179	-2.51341	-3.09658	-2.93576	-2.66449	-2.33109	-2.27741	-2.32506	-3.66362	-3.90175	-3.44401	-2.68519	-2.6929	-2.91575	4	4	5.5	4.9	4.9	142.49	0	22.503	176620000	8	0.944716	4.25849	0	+	0.587757	2.00519	0.00312095		0.905183	2.39613	0.000179402	+	0.522714	1.79684	0.00182612		-0.248138	0.846119	0.242126
	P91423	2.52995	2.46201	2.50247	3.50222	3.27878	3.54443	3.02882	2.9998	2.96861	3.67341	3.5164	3.66589	2.45754	2.44227	2.58458	3.53691	3.44023	3.46812	10	10	71.6	71.6	71.6	9.4487	0	52.288	1870600000	21	0.943666	3.43158	0	+	0.619488	3.48202	0.000770563	+	0.986959	4.29475	0	+	0.500937	4.34926	0.000261157	+	-0.00334485	0.0226905	0.987839
	A0A0K3AUC2	0.313313	0.414637	0.286831	1.32221	1.25793	1.25839	0.779694	0.809568	0.781975	1.60987	1.29326	1.39743	0.324888	0.324631	0.34568	1.26204	1.03265	1.05947	1	0	61.6	4.2	0	33.014	0	55.758	1736800000	2	0.941251	4.53297	0	+	0.64311	2.62789	0.000982278	+	0.786321	3.38141	0.000279431	+	0.452152	3.45235	0.000769066	+	-0.00652695	0.0570143	0.97072
gst-15	Q93697	-2.00926	-2.26084	-2.04608	-1.12611	-1.32324	-1.04896	-1.6446	-1.77258	-1.73782	-0.958797	-1.08267	-1.09957	-1.9383	-2.03305	-1.97488	-1.18032	-1.13613	-1.20655	3	3	31.9	25.4	25.4	24.58	0	19.768	143680000	4	0.939293	2.93805	0	+	0.671323	3.48091	0.000607843	+	0.80774	4.70995	0	+	0.387058	1.94425	0.00258089		0.123318	0.673213	0.404166
col-130	Q19218	0.756258	0.560585	0.674768	1.66417	1.58245	1.56179	1.22768	1.11169	1.18648	1.79706	1.63138	1.55791	0.860638	0.78027	0.794643	1.55623	1.56596	1.64959	1	1	6.4	6.4	6.4	28.834	0	41.458	865130000	5	0.938931	3.88009	0	+	0.486831	2.46462	0.00293793		0.778744	4.44799	0	+	0.511414	2.82235	0.000879362	+	0.14798	1.12411	0.282932
bgal-1	Q27526	-4.1933	-4.58132	-4.33224	-3.3784	-3.41008	-3.51213	-3.31285	-3.21763	-3.11074	-3.30439	-3.47626	-3.2506	-3.98248	-4.17263	-3.79056	-3.51085	-3.65545	-3.65817	3	3	7.8	7.8	7.8	74.63	0	20.771	61063000	4	0.935417	2.82901	0	+	-0.130012	0.656319	0.197904		0.373732	1.44113	0.00493278		1.15521	3.08315	0	+	0.387064	1.15012	0.123015
	Q21151	3.02486	3.01798	3.08447	4.06995	3.91948	3.93658	3.55268	3.51366	3.5156	4.31507	4.08437	4.22325	2.85642	2.80128	2.95342	3.87692	3.81831	3.85713	8	8	42.9	42.9	42.9	16.917	0	34.733	2744400000	23	0.932898	4.24494	0	+	0.680248	3.24476	0.000778993	+	0.980412	4.48079	0	+	0.484877	4.40586	0.000423715	+	-0.172061	1.60208	0.217476
	A0A0S4XRJ7;A0A0S4XR99	-4.70193	-4.9464	-4.7179	-3.59532	-3.81849	-4.15904	-4.52041	-4.59989	-4.5665	-3.35147	-3.6491	-3.58978	-5.18485	-5.40149	-4.94878	-4.32409	-4.52287	-4.3776	1	1	5.5	5.5	5.5	23	0	17.486	25664000	1	0.931128	2.16142	0.000588537	+	1.03215	3.41109	0	+	0.770185	2.2343	0.000146839	+	0.226477	1.29075	0.019242		-0.389627	1.19911	0.121613
sodh-1	Q17334	3.60608	3.54731	3.60059	4.55037	4.40531	4.58908	3.86678	3.73537	3.92239	4.90083	4.78785	4.87919	3.80479	3.64836	3.95776	5.26305	5.18017	5.08174	21	21	75.4	75.4	75.4	37.696	0	323.31	10053000000	72	0.930263	4.02476	0	+	1.01444	3.99719	0	+	1.37135	3.72606	0	+	0.256855	1.92826	0.0070403		0.218978	1.1284	0.218569
	G5EEP7;G5EDT4	0.149214	0.118452	0.142778	1.11822	1.0694	1.01301	0.765177	0.779585	0.762423	1.22461	1.08478	0.989782	-0.048172	-0.121769	0.0258331	0.919632	0.977398	0.956469	9	9	14.8	14.8	14.8	102.26	0	77.974	523870000	15	0.930063	5.08912	0	+	0.330664	2.07376	0.00918079		0.999202	4.58183	0	+	0.632247	6.29682	0	+	-0.184851	1.87634	0.178495
aex-6	G5EBS5	-5.81158	-6.49739	-6.22629	-5.07029	-5.45323	-5.22716	-5.25862	-5.99295	-5.49995	-4.8866	-5.05172	-5.43678	-6.29387	-6.20651	-5.89416	-5.19772	-5.58256	-5.45168	2	2	8.8	8.8	8.8	23.979	0.00017609	3.6401	75555000	3	0.928192	1.81597	0.000978836	+	0.458806	0.781697	0.0361154		0.720859	1.91458	0.00031163	+	0.594579	0.946031	0.00975026		0.0469087	0.0703072	0.904903
	Q8MXJ1;L8E6J9	-4.78227	-4.87844	-4.91882	-3.95572	-4.20897	-3.63533	-4.3252	-4.1937	-4.37037	-4.02801	-4.02289	-3.92155	-4.71811	-4.55598	-4.71225	-3.90641	-4.12011	-4.25588	2	2	50.4	3.2	3.2	98.283	0	23.139	223860000	3	0.926499	2.25137	0.000538182	+	0.305602	2.0713	0.0107134		0.56798	2.11013	0.00035212	+	0.56342	2.96829	0.000555035	+	0.197726	1.38178	0.208398
mtd-1	G5ECI1	-7.03829	-7.28631	-6.98039	-5.93399	-6.5892	-6.003	-7.08466	-6.07446	-6.42007	-5.92192	-6.14331	-5.85694	-6.9224	-7.38204	-6.46599	-6.13459	-5.9678	-6.60333	1	1	6.8	6.8	6.8	31.379	0	6.3797	6936000	1	0.926268	1.8145	0.000973684	+	0.552344	0.829104	0.0281818		0.688239	0.990644	0.00631796		0.575265	0.860259	0.0127524		0.178189	0.251883	0.555458
	O02357	0.322477	0.247784	0.285925	1.288	1.13125	1.21121	1.11544	1.11147	1.15499	1.52003	1.46008	1.57994	0.20027	0.1586	0.257107	0.975666	0.940046	0.989687	6	6	22.4	22.4	22.4	38.318	0	41.182	511350000	6	0.924756	4.29411	0	+	0.392712	3.33769	0.0024053		0.763141	4.72891	0	+	0.841907	5.28913	0	+	-0.0800699	1.0515	0.461049
spp-15	Q9BIC4	0.108677	0.0591984	0.0642052	1.03028	0.932163	1.03558	0.489162	0.413441	0.392513	1.08312	0.905851	1.01686	0.148142	0.0190849	0.161875	0.946806	0.872299	0.90151	3	3	33.1	33.1	33.1	13.429	0	36.235	705980000	6	0.921979	4.80705	0	+	0.570236	3.17989	0.000865533	+	0.797171	4.03045	0	+	0.354345	3.35477	0.00109661		0.0323404	0.268912	0.828164
ttr-33	Q8I7H9	-0.965747	-1.01147	-0.911856	-0.0200253	-0.0449238	-0.0622101	0.63323	0.688538	0.638443	0.0785084	0.0877972	0.0264664	-0.718649	-0.676622	-0.594769	-0.383001	-0.328367	-0.388105	1	1	9.8	9.8	9.8	15.684	0	4.6537	34586000	1	0.920636	5.10032	0	+	-0.589146	4.64962	0.000416107	+	0.296855	2.71058	0.00179768		1.61643	5.94385	0	+	0.299676	2.52929	0.0626577
	Q21897	-2.6684	-2.67485	-2.5489	-1.70649	-1.76244	-1.66353	-2.13418	-2.09755	-2.33482	-1.92552	-1.97802	-1.96767	-2.38404	-2.62084	-2.43192	-2.00611	-1.98734	-2.00925	1	1	8.1	8.1	8.1	21.239	0.00017212	3.2409	12700000	1	0.919893	4.29043	0	+	0.231779	1.42879	0.03		0.478034	2.55967	0.000263487	+	0.441868	2.19738	0.00160175		0.151781	0.848498	0.318338
	Q21888	0.70195	0.646685	0.689098	1.62843	1.51667	1.64653	1.34949	1.33165	1.3532	1.94928	1.73752	1.833	0.707165	0.63039	0.789255	1.63941	1.5514	1.48992	5	5	44.8	44.8	44.8	13.722	0	62.372	2795700000	10	0.917966	4.5096	0	+	0.49515	2.88636	0.00149408		0.851305	3.75691	0	+	0.665538	5.49813	0	+	0.0296923	0.239692	0.846835
ugt-31	Q86S61	-1.15862	-1.11414	-1.04783	-0.0560455	-0.307402	-0.21084	-0.681234	-0.77336	-0.649839	0.0884056	-0.0994473	0.0677166	-1.1163	-1.27705	-1.01103	-0.21143	-0.216585	-0.17757	6	6	20.7	20.7	20.7	59.31	0	33.02	181950000	7	0.915432	3.4784	0	+	0.72037	3.29672	0.000610837	+	0.932929	3.54611	0	+	0.405383	2.93057	0.00112781		-0.0279296	0.121711	0.895371
F32A5.4	Q19948	-4.94264	-5.1254	-5.4321	-3.98675	-4.04663	-4.72174	-3.67417	-3.98696	-3.68559	-3.59644	-3.71359	-3.95478	-4.99794	-5.2964	-4.71218	-3.89599	-3.57918	-3.42781	1	1	9.1	9.1	9.1	26.463	0	30.447	18807000	1	0.915006	1.53229	0.00165562		0.0273056	0.064643	0.901836		1.36784	2.4832	0.000249711	+	1.38447	2.85292	0	+	0.164543	0.302856	0.513964
ttr-6	O17345	2.19612	2.18112	2.22772	3.14876	3.05353	3.1468	2.76945	2.7254	2.75249	3.44326	3.2583	3.30372	2.06049	2.06518	2.11322	2.82312	2.73237	2.73974	8	7	69.5	69.5	58.2	15.313	0	165.49	5955600000	29	0.91471	4.93018	0	+	0.58598	3.29362	0.000979021	+	0.685446	4.46611	0	+	0.547463	5.08255	0	+	-0.122022	2.30544	0.251651
ttr-5	Q03575	0.361326	0.356678	0.545166	1.34476	1.36309	1.29911	1.27575	1.22928	1.31509	1.50311	1.41252	1.47635	0.51309	0.531017	0.609095	1.52768	1.46672	1.47293	5	5	65.5	54	54	14.995	0	48.408	1127900000	22	0.914598	3.83175	0	+	0.190615	2.18984	0.0251744		0.938044	4.92539	0	+	0.85232	3.66171	0	+	0.130011	0.881324	0.344627
	Q17993	2.13162	2.12364	2.14675	3.07128	2.97684	3.09402	2.56053	2.56292	2.59326	3.34056	3.14467	3.2728	2.20579	2.116	2.32149	3.22387	3.17989	3.15699	9	9	64.2	64.2	64.2	21.613	0	169.88	3314000000	28	0.913376	4.81941	0	+	0.68044	3.50854	0.000639175	+	0.972491	3.99823	0	+	0.438232	5.39979	0.000425735	+	0.080424	0.601629	0.522314
	Q9TYV3	0.602224	0.554214	0.534464	1.48594	1.32171	1.62178	0.376251	0.193111	0.394833	1.44666	1.39669	1.48527	0.561316	0.557659	0.648468	1.5226	1.41862	1.35793	9	9	25.2	25.2	25.2	52.351	0	136.66	1673600000	14	0.912846	3.29188	0	+	1.12147	4.06938	0	+	0.843903	3.93162	0	+	-0.242236	1.63975	0.01132		0.0255133	0.287317	0.857278
dlk-1	O01700	-7.23443	-7.85908	-7.04985	-6.89803	-6.31887	-6.22696	-6.64538	-6.84063	-6.65728	-5.88901	-6.29544	-7.00024	-6.88699	-7.40579	-7.02784	-6.68319	-6.60746	-6.93863	1	1	1.7	1.7	1.7	103.48	0	11.64	11132000	1	0.899836	1.30674	0.00269033		0.319529	0.410427	0.156247		0.363784	0.921237	0.0145519		0.666694	1.23813	0.00382888		0.274246	0.400708	0.382326
hsp-17	Q20660;Q7JP52	2.46896	2.39515	2.47511	3.37499	3.29623	3.3667	3.00379	2.96207	2.99067	3.55181	3.40281	3.49286	2.47583	2.37002	2.50798	3.46622	3.41731	3.4383	11	11	77.9	77.9	77.9	17.573	0	134.08	2365000000	26	0.899572	4.82515	0	+	0.496986	3.41625	0.000933151	+	0.989334	4.63441	0	+	0.539106	4.33778	0.000299242	+	0.00487391	0.0336283	0.980061
	G5ECF8	-1.97234	-2.11054	-1.86554	-0.988724	-1.12963	-1.13369	-1.76658	-1.92444	-1.78046	-1.29913	-1.37515	-1.25901	-1.70071	-1.64273	-1.64202	-1.28025	-1.26695	-1.24537	6	6	37.8	18.1	18.1	42.832	0	38.892	354870000	7	0.898791	3.33546	0	+	0.512728	2.96314	0.00103079		0.397628	4.26341	0.000153627	+	0.158981	0.848305	0.0698235		0.320986	1.92028	0.0814455
	O45097	2.16705	2.13918	2.21249	3.1109	2.99144	3.10505	2.99704	3.02669	2.94015	3.47223	3.23886	3.3276	2.64368	2.70463	2.7256	3.60761	3.46844	3.49458	7	6	33.7	33.7	29.3	23.737	0	16.303	890870000	10	0.896219	4.45039	0	+	0.358271	2.10553	0.00790227		0.832238	4.14269	0	+	0.815053	4.78758	0	+	0.518397	4.04113	0.0154667
	G4S428;Q19429	-5.46371	-5.95303	-5.91824	-4.79988	-4.90091	-4.94958	-5.25412	-5.10881	-4.93954	-4.66909	-4.95151	-4.66703	-5.42356	-5.37608	-5.73165	-4.73131	-4.69431	-4.58112	1	1	2.7	2.7	2.7	50.062	0.0013307	2.568	10791000	1	0.894871	2.26407	0.000529517	+	0.338276	1.21237	0.0217051		0.841513	2.65848	0.000196901	+	0.677505	1.69006	0.0016082		0.267899	0.624283	0.283124
	A5HU97	0.274263	0.223906	0.240675	1.17153	1.0906	1.15276	0.532751	0.483107	0.50288	1.47738	1.2944	1.32106	0.289711	0.265858	0.293819	1.07522	0.984453	0.96986	5	5	36.5	36.5	36.5	23.142	0	36.075	522560000	9	0.892016	5.20146	0	+	0.858031	3.88987	0	+	0.726714	4.5431	0	+	0.259965	3.63794	0.00230982		0.0368481	1.0063	0.71637
	I2HAH4	-3.85486	-3.88022	-3.6397	-2.69859	-2.91151	-3.08881	-3.4499	-3.45803	-3.10267	-2.58496	-2.66205	-2.51128	-3.74443	-3.75362	-3.7578	-2.63399	-2.59549	-2.55163	1	1	4.6	4.6	4.6	21.846	0.00084488	2.8734	16347000	1	0.891956	2.55135	0.00013732	+	0.750771	2.41317	0.000993598	+	1.15825	5.94892	0	+	0.454726	1.50467	0.00373667		0.0396449	0.199821	0.822049
	O45764	-2.32863	-2.41818	-2.14927	-1.33808	-1.5543	-1.33233	-1.55645	-1.78607	-1.64839	-1.37198	-1.42248	-1.39211	-2.06419	-2.374	-2.14849	-1.42719	-1.54101	-1.64933	3	3	24.1	24.1	24.1	26.777	0	54.273	92723000	3	0.890457	2.93356	0	+	0.268112	1.76495	0.0173041		0.656382	2.36589	0.000142386	+	0.635058	2.44737	0.000848423	+	0.103134	0.35227	0.556556
	G4S7A1	-4.16807	-4.06958	-4.2348	-3.1031	-3.24847	-3.45031	-3.92728	-3.81452	-3.90451	-2.97219	-3.11202	-2.97357	-4.44265	-4.81565	-4.39383	-3.24327	-3.03905	-3.2263	1	1	8.4	8.4	8.4	11.761	0	5.1131	50056000	3	0.89019	2.8744	0	+	0.862843	3.93192	0	+	1.38117	3.12961	0	+	0.27538	2.01912	0.00525294		-0.393224	1.30131	0.115111
csn-6	Q95PZ0	-6.72673	-6.14233	-6.61425	-5.8306	-5.60184	-5.38867	-6.17695	-6.3152	-6.47269	-5.21895	-6.00146	-5.73535	-6.23079	-6.22662	-6.35161	-6.10752	-5.92629	-5.97884	1	1	29.8	6.8	6.8	47.526	0	7.7322	17976000	2	0.8874	1.80551	0.00115567		0.669695	1.28144	0.00982711		0.265456	1.76455	0.00673987		0.172822	0.363718	0.306761		0.224764	0.540349	0.334064
tag-138	O62142	-3.14284	-3.00084	-3.12358	-2.05798	-2.27733	-2.27412	-2.33234	-2.51946	-2.54836	-2.29837	-2.10508	-2.17843	-3.02456	-3.27017	-2.8851	-2.73178	-2.69329	-2.65258	1	1	2.2	2.2	2.2	43.028	0.0061446	1.7135	23707000	1	0.885948	3.31746	0	+	0.272761	1.43967	0.0226043		0.367393	1.48224	0.00471191		0.622369	2.8115	0.000516364	+	0.0291433	0.0853674	0.914542
yap-1	Q19404	-2.84126	-3.21855	-3.09534	-2.16963	-2.21675	-2.1127	-2.48935	-2.95415	-2.83962	-2.45123	-2.61418	-2.56099	-2.94287	-3.14337	-3.00499	-2.31084	-2.32244	-2.30509	4	4	10.4	10.4	10.4	50.691	0	47.707	101750000	5	0.885357	2.81374	0	+	0.218904	0.672167	0.0907843		0.717622	3.56762	0.000272727	+	0.290677	0.747427	0.03616		0.0213057	0.0585743	0.947225
ttr-39	H2L2B1;Q17629	-4.36438	-4.40576	-4.18813	-3.39848	-3.42672	-3.47882	-3.67919	-3.3	-3.66075	-3.26591	-3.27182	-3.40337	-4.16664	-4.01379	-4.24501	-3.48516	-3.40009	-3.80388	1	1	51.9	51.9	51.9	3.2297	0.0021022	2.091	24702000	1	0.884753	3.62841	0	+	0.23295	0.821622	0.0642317		0.578773	1.83607	0.000731637	+	0.772777	2.27551	0.000828905	+	0.177609	0.868091	0.284087
	A0A2K5ATK4	-2.44673	-2.49515	-2.43703	-1.53597	-1.6292	-1.56879	-1.67268	-1.7093	-1.94269	-1.26463	-1.40874	-1.47186	-2.33579	-2.53966	-2.42782	-1.49121	-1.57204	-1.58987	1	1	18.6	18.6	18.6	10.013	0	12.012	36821000	1	0.881649	4.94938	0	+	0.393144	1.70526	0.0101485		0.883382	3.73649	0	+	0.684748	2.86167	0.000438584	+	0.0252136	0.1528	0.889727
unc-93	Q93380	-6.51906	-8.2567	-7.14128	-6.48588	-6.49621	-6.2905	-6.17055	-7.13219	-6.90069	-6.55975	-6.76267	-6.48407	-6.84389	-7.9148	-8.1835	-6.44751	-6.32687	-6.64153	1	1	3.1	3.1	3.1	80.351	0	4.4272	2618700	1	0.881483	0.794048	0.015728		0.132314	0.165321	0.642992		1.17543	1.31291	0.00122939		0.5712	0.415418	0.0747712		-0.34172	0.201921	0.56205
	O02358	-0.208464	-0.255718	-0.202734	0.683315	0.515179	0.770781	0.488081	0.473858	0.514656	0.797132	0.660339	0.726433	-0.314606	-0.346363	-0.420467	0.334923	0.214191	0.162958	6	5	25.1	25.1	21.7	38.736	0	18.004	372720000	10	0.87873	3.47637	0	+	0.23577	2.3333	0.0149045		0.597836	3.24836	0.000190813	+	0.714504	5.38393	0	+	-0.138173	1.75007	0.248292
	D6R8X6;D6R8X7;H9G320	-6.39225	-6.62767	-5.76741	-5.62476	-5.2551	-5.28316	-5.82757	-5.87005	-6.37154	-5.69426	-5.85256	-5.32732	-6.88233	-6.29013	-6.41964	-6.00466	-5.43161	-5.57695	2	2	18.3	18.3	18.3	18.018	0	9.1967	78482000	4	0.874769	1.43799	0.00205128		0.398338	0.785748	0.0406272		0.859627	1.58626	0.000545994	+	0.239393	0.315431	0.299617		-0.268256	0.356339	0.421723
	A0A0K3AWP0	0.847973	0.61989	0.642397	1.64241	1.42034	1.671	1.22779	1.15206	1.18808	1.80651	1.69502	1.77116	0.426182	0.302784	0.485041	1.31628	1.25144	1.26794	2	0	66.9	4.6	0	33.071	0	7.5311	449140000	2	0.874498	2.90682	0	+	0.568256	3.86751	0.000787611	+	0.873885	3.97289	0	+	0.485886	2.51686	0.00104671		-0.298751	1.52762	0.121137
unc-83	G8JYF1;Q0PDL1;Q23064	-6.88287	-7.14842	-7.45485	-6.63319	-6.00148	-6.23119	-7.09897	-6.12171	-6.09052	-6.03888	-6.68553	-6.1838	-6.54541	-6.65063	-6.12566	-6.18605	-6.43187	-6.16374	1	1	2.6	2.6	2.6	83.61	0.00017603	3.6343	3359800	1	0.873429	1.61376	0.00154141		0.134327	0.128099	0.716051		0.180014	0.422034	0.187688		0.724981	0.914867	0.00906092		0.72148	1.45498	0.0539672
tni-4	O44572	1.50321	1.45613	1.39102	2.37951	2.17819	2.40655	1.8862	1.77794	1.81538	2.50246	2.35598	2.48527	1.40097	1.40367	1.40993	2.20325	2.11826	2.14164	4	4	32	27.8	27.8	23.059	0	145.79	768930000	19	0.871295	3.41459	0	+	0.621396	3.42337	0.000746331	+	0.749527	5.09903	0	+	0.376384	2.93537	0.00121572		-0.0452671	0.623976	0.696181
col-54	O44774	-5.25845	-4.99375	-5.44481	-4.42555	-4.39136	-4.26877	-4.7194	-4.64192	-4.53952	-4.18842	-4.33237	-4.12105	-4.92784	-5.60207	-5.30474	-4.06464	-4.16879	-4.43512	1	1	2.8	2.8	2.8	27.1	0.0013302	2.5663	20979000	1	0.870445	2.47632	0.00048	+	0.419662	2.17601	0.00501469		1.05537	2.03404	0.0001533	+	0.598728	1.88108	0.00133333		-0.0458784	0.068198	0.908695
	D3YT35;Q23540	-3.74649	-4.05768	-3.8676	-3.08888	-2.9026	-3.07379	-3.07318	-2.77505	-2.96859	-2.67854	-2.89187	-3.02962	-3.33389	-3.66829	-3.55268	-2.91749	-2.77617	-2.86761	2	2	35.8	35.8	35.8	13.981	0	15.561	33866000	2	0.868831	2.8798	0	+	0.0722621	0.208123	0.673226		0.664535	2.47456	0.000150523	+	0.951648	2.78585	0.000210325	+	0.3723	1.30669	0.117877
flp-12	G5EBV5	-2.71018	-2.6477	-2.50932	-1.68771	-1.88443	-1.69601	-2.11306	-2.22764	-2.0802	-1.66322	-1.70532	-1.53982	-2.482	-2.66815	-2.64677	-1.78519	-1.82805	-1.75317	2	2	52.9	52.9	52.9	9.522	0	25.692	42653000	2	0.866352	3.23445	0	+	0.504183	2.78214	0.00156211		0.810172	3.68465	0	+	0.482096	2.53644	0.00104853		0.0234238	0.100667	0.917202
magu-1	Q95XW5	-5.92376	-6.07868	-7.42422	-5.7218	-5.90081	-5.20685	-5.73781	-6.31733	-5.98999	-5.51173	-6.06017	-5.45018	-5.75675	-6.16826	-5.76322	-5.80148	-6.02973	-5.91411	2	2	7.4	7.4	7.4	64.85	0	23.378	23306000	5	0.865733	0.766542	0.0175911		0.341019	0.594714	0.0732451		-0.0190293	0.0429058	0.943416		0.460508	0.383522	0.104272		0.579475	0.512662	0.254812
ndx-1	O45830	-6.99091	-7.32498	-7.52562	-6.3524	-6.34947	-6.54252	-6.51841	-6.44471	-6.5504	-5.87896	-6.20883	-5.80661	-7.6015	-7.62944	-7.653	-5.9728	-6.18915	-6.2861	3	3	12.6	12.6	12.6	41.641	0	19.891	123420000	5	0.86571	2.16716	0.000755957	+	0.539707	1.8728	0.00466019		1.47863	4.02417	0	+	0.775994	2.08784	0.000892704	+	-0.347479	1.04186	0.162945
gst-20	G5EC71	1.85819	1.74566	1.74008	2.65967	2.57842	2.69801	2.61833	2.64873	2.59822	3.26377	2.98292	3.12212	1.79438	1.80152	1.87792	2.57334	2.48511	2.47295	10	10	61.4	58	58	23.787	0	39.006	4045400000	21	0.864058	4.1084	0	+	0.50118	2.43268	0.00278352		0.685861	4.10857	0.000135095	+	0.84045	4.46814	0	+	0.0432949	0.389625	0.737879
	Q95XP0	-4.51576	-4.5179	-4.51038	-3.67293	-3.75917	-3.54326	-4.25603	-4.3631	-4.49559	-3.85163	-3.85956	-3.85576	-4.54289	-4.63487	-4.34069	-3.73121	-3.72267	-3.91484	1	1	5.9	5.9	5.9	31.625	0	5.3939	7953100	1	0.856226	3.77613	0	+	0.51592	2.75924	0.00148291		0.716576	2.58524	0.000170079	+	0.14311	0.966966	0.0715681		0.00852935	0.0331329	0.971905
	Q9XVA9	-1.62251	-1.9116	-1.74815	-0.908197	-0.926575	-0.881351	-1.08827	-1.01432	-1.06806	-0.77947	-0.883814	-0.822248	-1.62295	-1.72262	-1.55003	-0.722403	-0.795799	-0.845921	2	2	12.1	12.1	12.1	17.972	0	8.2835	327530000	4	0.855379	3.26651	0	+	0.228373	2.43588	0.0152592		0.843826	3.78516	0	+	0.70387	2.90528	0.000469888	+	0.128887	0.590528	0.418822
	O44735	-5.22423	-4.96511	-4.86827	-4.02995	-4.31	-4.15254	-4.4491	-4.4218	-4.33416	-3.94452	-3.82344	-3.90259	-4.9319	-5.01468	-4.99049	-4.07686	-3.92818	-4.15673	2	2	5	5	5	52.411	0.0014759	2.3035	344720000	2	0.855038	2.51366	0.000482972	+	0.511506	3.3014	0.000926829	+	0.925101	3.69046	0	+	0.617517	2.28054	0.000911602	+	0.0401812	0.135951	0.852546
	U4PSA6;Q9TYN0	-6.95602	-7.14925	-7.56046	-6.15475	-6.69208	-6.26576	-6.06447	-6.15772	-5.96738	-5.9559	-5.79086	-6.29045	-7.17022	-7.32393	-6.50059	-6.8354	-6.2595	-6.48587	1	1	22.1	22.1	22.1	9.5427	0	4.4248	16346000	1	0.851046	1.61015	0.00157024		0.0507879	0.117827	0.810969		0.471322	0.709821	0.0197454		1.15872	2.46649	0.000272884	+	0.223664	0.292779	0.491231
col-107	Q86S35	0.582676	0.364555	0.522282	1.43329	1.19636	1.39233	0.92955	0.766714	0.940681	1.58113	1.45074	1.48324	0.731155	0.604435	0.682968	1.64149	1.56156	1.57541	2	2	11.6	11.6	11.6	27.557	0	11.472	840070000	8	0.850823	3.01641	0	+	0.626057	3.09861	0.000970537	+	0.919971	4.49387	0	+	0.389144	1.97463	0.00253997		0.183015	1.15097	0.242064
ttr-15	Q22288	4.18913	4.19691	4.18105	5.06389	4.96818	5.08694	4.77426	4.80014	4.76858	5.08261	4.97102	5.00899	4.27439	4.28744	4.36467	5.08034	5.01993	5.03164	8	8	63.1	63.1	63.1	14.496	0	312.63	14601000000	66	0.850639	4.69004	0	+	0.239882	2.66407	0.0116724		0.735139	4.58286	0	+	0.59196	6.18818	0	+	0.119802	1.86255	0.273771
gana-1	Q21801	0.982531	0.938587	0.98856	1.85764	1.72113	1.88079	1.48442	1.30182	1.41826	2.12113	1.97136	2.07607	0.913143	0.891308	1.03158	1.9296	1.9264	1.8589	8	8	18.8	18.8	18.8	51.423	0	37.97	442550000	15	0.849959	4.07821	0	+	0.654689	3.15226	0.00108108	+	0.959622	4.38652	0	+	0.431606	2.82699	0.00105035		-0.0245476	0.204598	0.875207
ugt-13	Q9TXZ6	0.69371	0.607477	0.679602	1.5347	1.43804	1.55508	1.28752	1.22021	1.24475	1.65938	1.5728	1.61161	0.747229	0.702732	0.765856	1.38686	1.33585	1.3175	12	11	29.9	29.9	27.6	60.383	0	68.712	942660000	18	0.849012	4.33647	0	+	0.363773	3.47529	0.00272085		0.60813	4.57842	0.000128492	+	0.590561	4.23325	0	+	0.0783424	1.1296	0.460405
vhp-1	Q10038;A0A2C9C380;A0A2C9C3G0;A0A2C9C318;A0A2C9C2Y5	-2.7101	-2.84527	-2.92922	-2.02581	-1.9625	-1.97153	-2.2766	-2.25371	-2.49309	-1.59276	-2.00209	-1.83953	-2.95329	-3.11706	-2.79657	-1.84292	-1.78524	-1.98442	5	5	10.7	10.7	10.7	71.002	0	17.002	141590000	7	0.841585	3.64065	0	+	0.529674	1.69922	0.00585432		1.08478	3.22947	0	+	0.487064	2.09376	0.0013941		-0.127442	0.49453	0.453869
exl-1	O45405	-1.41674	-1.56236	-1.36573	-0.599796	-0.738987	-0.487431	-0.937973	-1.00162	-1.01771	-0.618626	-0.542534	-0.508146	-1.41228	-1.41648	-1.38836	-0.583769	-0.6271	-0.634598	6	6	41.2	41.2	41.2	27.525	0	39.638	264050000	8	0.83954	3.06777	0	+	0.429331	3.33942	0.00148608		0.790552	5.78423	0	+	0.462512	2.71767	0.00106985		0.0425714	0.288824	0.769825
	Q19064	3.08102	3.03985	3.06864	3.92815	3.82722	3.94675	3.60602	3.5861	3.63339	4.1508	4.0809	4.11727	3.04475	2.8875	3.121	4.23269	4.16198	4.12361	8	8	59.4	59.4	59.4	13.694	0	84.601	4704700000	28	0.837535	4.55203	0	+	0.507819	4.50186	0.000794643	+	1.15501	3.96575	0	+	0.545334	5.11743	0	+	-0.0454197	0.25899	0.768849
mpk-2	Q8IG56;Q6ABN8;H2KYF8	-4.52378	-4.94963	-4.47245	-3.74044	-3.79113	-3.90543	-4.01516	-4.07969	-4.22118	-3.38098	-3.41047	-3.82309	-4.27615	-4.60038	-4.22244	-3.62235	-3.56979	-3.65174	1	1	2.3	2.3	2.3	48.531	0.0017895	2.1982	15639000	2	0.836288	2.20458	0.000671629	+	0.567163	1.66438	0.00568766		0.7517	2.47358	0.000165517	+	0.543279	1.53713	0.00264843		0.282297	0.667268	0.256458
hsp-12.2	P34328	1.62581	1.59712	1.60328	2.48469	2.39974	2.43932	2.0809	2.02779	2.04115	2.58737	2.48474	2.48453	1.61102	1.50784	1.66096	2.4467	2.43365	2.43452	7	7	67.3	67.3	67.3	12.265	0	62.009	6645700000	23	0.832511	5.24331	0	+	0.468932	3.61599	0.000914439	+	0.845013	4.31396	0	+	0.441208	4.7672	0.000455004	+	-0.015461	0.123052	0.93616
	Q9XVI1	-5.73773	-5.66004	-5.96044	-4.95775	-4.74057	-5.17199	-5.43423	-5.78832	-5.49995	-5.1018	-4.96007	-5.03175	-5.5409	-5.56817	-5.22753	-4.89875	-4.94144	-4.54281	1	1	5.4	5.4	5.4	18.665	0	6.7366	12110000	1	0.829299	2.24374	0.000684078	+	0.542963	2.02246	0.0035458		0.651203	1.75514	0.000582846	+	0.211901	0.682458	0.0627533		0.340532	1.13108	0.147211
kvs-1	H2KZE8;H2KZE7;Q7JPF0;A0A4V0INI0	-7.60573	-7.64068	-7.23088	-6.51068	-6.57688	-6.90284	-7.02667	-7.27471	-6.92983	-6.44191	-6.59255	-6.46704	-7.479	-7.21995	-7.51968	-6.9484	-6.57371	-7.04651	1	1	3.4	3.4	3.4	53.427	0.0019408	2.0993	4145300	1	0.828963	2.01228	0.00088	+	0.576568	2.15977	0.0029029		0.550002	1.48226	0.00219857		0.415358	1.17235	0.00854065		0.0862185	0.206705	0.70455
ttr-24	Q9XXR4;H2KMI9	2.75797	2.73289	2.83228	3.68285	3.63819	3.48749	3.45743	3.48883	3.4838	3.92463	3.7629	3.90018	2.74398	2.62982	2.87194	3.59453	3.59527	3.60761	8	6	49.6	49.6	44	15.299	0	97.049	7673000000	30	0.828466	3.62959	0	+	0.385885	2.7778	0.00347678		0.850557	3.57816	0	+	0.702305	4.6266	0	+	-0.0257994	0.124109	0.899348
	O17151	-7.43447	-6.8834	-7.24106	-6.37744	-6.36998	-6.33039	-7.04104	-6.95323	-7.06711	-6.50629	-6.33472	-6.81768	-6.34131	-6.78006	-6.29946	-6.01433	-6.37069	-8.04241	1	1	8.8	8.8	8.8	38.327	0	4.5075	5278200	1	0.827039	2.15679	0.000804382	+	0.467566	1.48848	0.0103659		-0.335529	0.200827	0.490459		0.165848	0.42964	0.231337		0.7127	1.48176	0.0531034
	O76679	-2.12938	-2.07971	-2.01642	-1.07296	-1.20343	-1.46893	-1.60851	-1.66229	-1.38003	-0.536238	-0.713013	-0.579668	-2.00056	-2.1806	-2.02013	-1.12884	-1.09224	-1.21107	2	2	13.5	13.5	13.5	21.947	0	5.9518	135560000	2	0.826731	2.61977	0.000238095	+	0.940636	3.12154	0.000413333	+	0.923044	3.79391	0	+	0.524895	2.32257	0.00108564		0.00807444	0.0418362	0.970463
	I2HAJ8;Q20881	-1.32247	-1.40539	-1.3377	-0.490044	-0.608997	-0.487715	-0.745489	-0.87828	-0.811441	-0.213701	-0.434261	-0.399088	-1.36782	-1.33335	-1.21761	-0.242409	-0.236956	-0.170301	8	8	28.3	28.3	28.3	46.492	0	43.937	617860000	12	0.826267	4.19433	0	+	0.46272	2.38426	0.00314582		1.0897	4.54706	0	+	0.543448	3.53079	0.000451429	+	0.0489251	0.397105	0.711922
	Q0G820	-0.66184	-0.73114	-0.51453	0.35886	0.255671	-0.0436916	-0.0509872	-0.187943	-0.169514	0.486607	0.335222	0.440992	-0.707438	-0.704561	-0.584002	0.262762	0.439154	0.207989	3	3	53.8	53.8	53.8	8.9365	0	10.829	153360000	3	0.826117	2.42382	0.000438613	+	0.557088	3.06935	0.00077455	+	0.968635	3.55806	0	+	0.499689	2.53766	0.0010689		-0.0294965	0.14465	0.87512
	Q9XWY1	-3.40808	-3.38869	-3.41063	-2.59909	-2.57526	-2.55877	-2.63404	-3.05488	-2.47748	-2.23747	-2.26173	-2.27469	-3.22497	-3.7146	-3.47747	-2.56564	-2.44672	-2.66669	2	2	13.5	13.5	13.5	19.507	0	5.6879	57847000	3	0.824762	6.35379	0	+	0.464165	1.26097	0.0140649		0.912667	2.38097	0.000178808	+	0.680337	1.77168	0.001292		-0.0698818	0.188844	0.74347
grd-14	O02153	1.8779	1.6777	1.68426	2.63317	2.52946	2.54763	2.31612	2.38932	2.34016	2.72205	2.47571	2.54944	1.8566	1.7656	1.77046	2.50102	2.35685	2.43801	6	4	39.6	39.6	28.6	16.743	0	38.516	3309400000	11	0.823465	3.45268	0	+	0.233864	1.42956	0.0291705		0.634406	3.61501	0.00024	+	0.601912	3.01904	0.000487742	+	0.0509326	0.285314	0.738105
gst-28	Q9NAB2	0.867327	0.820717	0.91593	1.72006	1.69029	1.65921	1.46407	1.45639	1.48185	1.99611	1.82224	1.98045	0.678143	0.593523	0.780209	1.5228	1.36901	1.41624	8	6	59.8	45	36.4	23.603	0	40.428	2651800000	11	0.821861	4.83155	0	+	0.4655	2.9404	0.00164585		0.752061	3.35724	0.000262136	+	0.599444	4.51979	0	+	-0.184033	1.41502	0.218576
	Q22898	-2.16562	-2.26385	-2.21884	-1.28314	-1.48193	-1.42276	-1.72914	-1.57558	-1.6471	-1.16229	-1.45695	-1.10105	-2.00605	-2.08788	-2.15028	-1.32712	-1.3195	-1.43251	4	4	13.5	13.5	13.5	44.159	0	15.074	113350000	5	0.820161	3.63295	0	+	0.410512	1.59002	0.0106496		0.721697	3.69682	0.00028877	+	0.565495	3.37001	0.000447909	+	0.134697	1.25216	0.290453
	Q20711	0.272751	0.182449	0.289051	1.09042	1.0511	1.06127	0.848053	0.789255	0.85453	1.37445	1.28473	1.30263	0.192986	0.140116	0.247171	1.13583	1.15132	1.13131	12	12	39.9	39.9	39.9	37.079	0	125.73	1146300000	23	0.819512	4.69595	0	+	0.48999	3.85093	0.000912052	+	0.946063	5.13586	0	+	0.582529	3.92656	0.000297272	+	-0.0546595	0.531242	0.650251
	C6KRH9	-5.92265	-6.10798	-5.81963	-5.01715	-5.29224	-5.08704	-4.88888	-4.35413	-4.53998	-5.12245	-5.73152	-5.52308	-5.76143	-5.67631	-5.78666	-5.61084	-5.58119	-5.67581	1	1	15.8	15.8	15.8	10.943	0	4.7269	17027000	2	0.817946	2.64274	0.000135224	+	-0.864689	1.65733	0.00348758		0.118851	1.28037	0.06436		1.35576	2.79722	0	+	0.208625	1.081	0.230756
pqn-2;abu-1;abu-5;pqn-78	Q17401;Q17400;Q9NF70;Q9NF69;Q4R172	-1.29673	-1.50097	-1.38962	-0.569513	-0.688612	-0.486328	-0.813473	-0.90169	-0.768633	-0.616978	-0.761412	-0.761835	-1.01841	-1.27102	-1.11061	-0.401438	-0.591887	-0.539223	2	2	7.1	7.1	7.1	46.01	0	7.2504	195110000	6	0.814288	3.21302	0	+	0.114524	0.857716	0.181325		0.622501	2.58444	0.000150733	+	0.567841	2.88226	0.000667042	+	0.262423	1.3011	0.162785
irg-1	O16327	-1.31722	-1.36919	-1.31604	-0.516148	-0.563982	-0.490967	-0.606098	-0.789674	-0.61574	-0.327259	-0.377645	-0.429762	-1.26836	-1.34582	-1.25332	-0.285553	-0.230574	-0.349773	5	5	24.5	24.5	24.5	25.223	0	19.106	204240000	5	0.810452	5.09217	0	+	0.292282	1.92859	0.0123486		1.00053	4.6232	0	+	0.663647	3.36026	0.000281389	+	0.0449851	0.599437	0.69969
dpy-1	Q9TXR6;G4SNP7	-4.99247	-5.1573	-4.98595	-4.24738	-4.42178	-4.03693	-5.08545	-4.98427	-5.02203	-3.65137	-3.93781	-3.98494	-4.79638	-4.88642	-5.00114	-3.71518	-3.68267	-3.68793	3	3	3.7	3.7	3.7	119.32	0	9.6238	20810000	4	0.809878	2.53923	0.000468	+	1.17254	3.38374	0	+	1.19938	4.42934	0	+	0.0146554	0.0817445	0.945362		0.150596	0.858233	0.317928
	Q19580	-1.96604	-1.9284	-1.867	-0.977114	-1.09321	-1.26988	-1.53481	-1.6551	-1.62648	-0.725986	-0.945152	-0.905813	-1.70584	-1.85979	-1.65483	-0.824255	-0.881132	-0.904499	4	4	9.6	9.6	9.6	53.235	0	23.089	127930000	4	0.807078	3.07001	0	+	0.74648	3.20694	0.000604878	+	0.870193	3.71733	0	+	0.315017	2.61087	0.00230602		0.180326	1.24461	0.237852
ttr-20	Q20089	-4.19186	-4.18991	-4.01535	-3.23688	-3.24964	-3.49922	-3.74022	-3.59689	-3.78425	-3.13562	-3.14743	-3.31136	-3.7094	-4.01894	-3.79964	-2.88925	-3.05581	-2.94822	2	2	15.3	15.3	15.3	16.297	0	6.0979	55741000	4	0.803794	2.82887	0	+	0.508982	2.50268	0.00244837		0.878234	2.96705	0.00025	+	0.425253	2.19356	0.00164044		0.289714	1.24837	0.153841
cpn-4	O44727	2.45646	2.47262	2.44397	3.30004	3.2316	3.24477	3.01765	2.9667	3.00358	3.43027	3.26605	3.3773	2.51855	2.43469	2.54399	3.34072	3.26554	3.31212	9	9	66.2	66.2	66.2	17.342	0	184.9	3780000000	33	0.801119	5.42659	0	+	0.361897	2.69032	0.00416913		0.807053	4.46445	0	+	0.538293	5.19589	0	+	0.0413926	0.536252	0.724319
	Q95YE2	-5.5782	-5.02284	-5.26309	-4.34336	-4.60307	-4.51519	-4.48443	-4.68	-4.56647	-4.15987	-4.33804	-4.05358	-5.12857	-5.24559	-5.11916	-4.24673	-4.23492	-4.19134	2	2	4.3	4.3	4.3	70.582	0	15.565	27720000	2	0.800836	1.96561	0.000835254	+	0.393134	1.76019	0.00917584		0.940109	4.5464	0	+	0.711079	1.85306	0.00118597		0.123604	0.303163	0.556839
ttr-41	Q86NH9	1.37094	1.36781	1.38753	2.15674	2.18858	2.18258	2.16471	2.18401	2.11552	2.43703	2.29364	2.28569	1.33016	1.25722	1.40493	2.25414	2.19502	2.18369	5	5	55.7	55.7	55.7	15.461	0	323.31	3527200000	18	0.800541	6.58916	0	+	0.184037	1.58694	0.0398111		0.880182	4.28704	0	+	0.779322	5.4783	0	+	-0.0446599	0.445605	0.71991
	Q18577	2.70364	2.68105	2.65244	3.56742	3.49275	3.37492	3.64416	3.75924	3.67251	3.71139	3.59316	3.65322	2.63197	2.55952	2.72701	3.43634	3.49002	3.49359	14	14	56.2	56.2	56.2	28.551	0	170.65	6337800000	69	0.799321	3.79537	0	+	-0.0393785	0.334097	0.730161		0.833816	4.05614	0	+	1.01293	4.94501	0	+	-0.0395425	0.319587	0.775086
clec-17	O17741	-5.23073	-5.26875	-5.50536	-4.52078	-4.62982	-4.45858	-4.52265	-5.16283	-4.84963	-4.11111	-4.44769	-4.37006	-4.61511	-5.29868	-4.97631	-4.12485	-4.19818	-4.3272	1	1	4.3	4.3	4.3	45.8	0	17.621	19827000	1	0.798556	2.88474	0	+	0.535419	1.19293	0.0134986		0.746618	1.65156	0.000583415	+	0.489911	1.13046	0.00716181		0.371584	0.797319	0.211395
	Q9XVB1	-2.25501	-2.21477	-2.09903	-1.29971	-1.45097	-1.42387	-1.68911	-1.88323	-1.46643	-1.25724	-1.23318	-1.22062	-2.19262	-2.1963	-2.06897	-1.3386	-1.22527	-1.3155	1	1	6.2	6.2	6.2	19.626	0.00051387	3.1491	105760000	2	0.798086	3.57182	0	+	0.442569	1.66626	0.00871215		0.859504	4.03176	0	+	0.510019	1.77363	0.00212751		0.0369752	0.231126	0.819497
skr-3	G5EE67	2.26091	2.15122	2.22509	3.03963	2.95662	3.03314	2.71128	2.72171	2.76325	3.22445	3.09274	3.17016	2.29078	2.20461	2.4042	3.23396	3.15803	3.13907	8	7	64.1	64.1	55.7	18.979	0	94.528	5094700000	28	0.797392	4.34878	0	+	0.430368	3.31626	0.00148132		0.877157	3.76723	0	+	0.519677	3.87418	0.000479879	+	0.0874608	0.590105	0.50355
myo-6	O62244;Q5FC20	-1.22276	-1.31439	-1.22389	-0.40954	-0.563015	-0.396841	-0.749163	-0.804087	-0.735481	-0.254856	-0.32938	-0.243317	-1.23379	-1.29439	-1.1202	-0.496517	-0.426655	-0.387348	6	6	8.7	6.9	6.9	143.12	0	37.361	109480000	7	0.797219	3.69173	0	+	0.487059	3.85221	0.000894569	+	0.779289	3.68694	0	+	0.490774	3.73382	0.000494764	+	0.0375554	0.250608	0.809412
ttr-7	Q7YZH4	-1.99339	-1.81332	-1.85044	-1.12164	-1.12414	-1.01973	-1.33298	-1.3569	-1.51845	-1.02624	-1.12057	-1.03187	-1.7812	-2.02748	-1.72942	-0.861515	-0.934284	-0.962305	3	3	27.5	27.5	27.5	15.59	0	21.655	141610000	5	0.797211	3.60131	0	+	0.343213	2.19147	0.00787478		0.926664	3.17824	0.000294679	+	0.48294	2.41988	0.00110805		0.0396821	0.136825	0.853734
ncx-2	H2KYP2;H2KYP4	2.29336	2.20747	2.25971	3.09594	2.95059	3.09588	2.71425	2.65208	2.77419	3.23641	3.15803	3.182	2.25554	2.17955	2.33401	3.08865	3.07516	3.08498	17	3	21.3	21.3	5.3	108.44	0	119.11	2056200000	27	0.793959	3.8888	0	+	0.478642	3.46303	0.0010091	+	0.826563	4.29534	0	+	0.459993	3.35571	0.000826709	+	0.00285594	0.018579	0.990564
F44E2.4	P34434	-1.62029	-1.73327	-1.52544	-0.774506	-0.891962	-0.837322	-1.29173	-1.51689	-1.32465	-0.577137	-0.563723	-0.536165	-1.6215	-1.75551	-1.5855	-0.515106	-0.415823	-0.555195	7	7	7.3	7.3	7.3	139.63	0	74.805	189150000	8	0.791739	3.48262	0	+	0.81875	3.48511	0	+	1.1588	4.20208	0	+	0.248577	1.26239	0.0167559		-0.0278355	0.128897	0.890684
jph-1	Q22667	-3.76387	-3.89601	-3.66774	-2.85044	-3.19281	-2.91061	-3.11378	-3.00496	-3.14609	-2.70661	-2.97294	-3.00577	-3.56829	-3.6096	-3.65353	-2.88868	-2.90094	-2.80029	3	3	5.6	5.6	5.6	83.118	0	21.424	48365000	4	0.791254	2.50212	0.000446565	+	0.193167	0.864769	0.0752093		0.74717	4.30961	0	+	0.687601	3.02337	0.000489164	+	0.165404	1.10169	0.256688
eps-8	G5ED33;A0A4V0IJW4;Q7YTG1;O18250;Q7YTG2	2.74611	2.70446	2.78603	3.57025	3.47643	3.56199	3.18994	3.13168	3.20723	3.76	3.67439	3.73039	2.7292	2.62093	2.77367	3.59896	3.56262	3.54418	30	1	46.8	46.8	1.1	104.36	0	323.31	3866700000	63	0.790693	4.49544	0	+	0.545314	4.05631	0.000785872	+	0.86065	4.2406	0	+	0.430751	3.71097	0.000772801	+	-0.0375977	0.29866	0.790089
unc-44	Q17489	1.92382	1.92387	1.97578	2.78856	2.6684	2.73809	2.40954	2.34832	2.41222	2.92403	2.78282	2.90158	1.91911	1.83857	1.98681	2.82689	2.788	2.81388	11	11	48.9	42.9	42.9	34.19	0	303.25	3884900000	31	0.790523	4.46078	0	+	0.47945	3.23002	0.000922711	+	0.894762	4.4484	0	+	0.448865	4.1081	0.000481836	+	-0.0263297	0.222349	0.865056
ZC412.3	A0A1C3NSL5;Q23307	1.73767	1.71537	1.81289	2.58627	2.58472	2.45741	2.23148	2.18041	2.25718	2.80023	2.70795	2.79535	1.87935	1.65169	1.9313	2.84283	2.87908	2.86552	10	10	21.6	21.6	21.6	51.543	0	141.81	1129800000	22	0.787486	3.9587	0	+	0.54482	3.88346	0.000939709	+	1.0417	3.56421	0	+	0.467711	3.64045	0.000562945	+	0.0654659	0.29178	0.693777
ech-9	A0A061AKU6;O17762	-0.525517	-0.5035	-0.445917	0.349924	0.185665	0.336538	0.400702	0.43301	0.360563	0.570745	0.515574	0.649061	-0.340031	-0.418404	-0.278839	0.657185	0.627905	0.538183	3	3	10.9	10.9	10.9	47.895	0	12.563	32213000	3	0.782354	3.76446	0	+	0.180368	1.82685	0.0352068		0.953515	4.21971	0	+	0.889736	5.02062	0	+	0.145887	1.44701	0.250727
rop-1	Q27274	4.0526	3.98771	4.04298	4.85941	4.70554	4.86327	4.25088	4.14319	4.22576	4.82639	4.70882	4.76752	4.0511	3.984	4.12398	4.94462	4.88599	4.88137	35	35	57.2	57.2	57.2	72.842	0	267.16	6410400000	68	0.781644	3.82377	0	+	0.560965	3.54895	0.0010586	+	0.850964	4.3269	0	+	0.178848	2.02134	0.0166125		0.0252654	0.217553	0.870564
	A0A0K3ATR6	1.71729	1.73206	1.69708	2.5459	2.46115	2.47947	2.20785	2.17586	2.183	2.77965	2.65606	2.6488	1.71304	1.60606	1.78716	2.50262	2.46502	2.46486	10	0	66	22.7	0	29.697	0	103.32	2505100000	16	0.780035	5.02583	0	+	0.505931	3.50337	0.000824742	+	0.775412	3.86283	0	+	0.473432	5.33743	0.000290174	+	-0.0133858	0.0889075	0.951306
	G5EC22	0.76845	0.689449	0.774324	1.51852	1.4352	1.61587	1.68199	1.81087	1.76294	1.64209	1.5762	1.58123	0.837671	0.676716	0.92021	2.20491	2.0766	2.05907	6	6	27.3	27.3	27.3	37.401	0	108.16	811450000	11	0.779123	3.7229	0	+	-0.152093	1.61325	0.0563425		1.30199	3.97485	0	+	1.00786	4.57135	0	+	0.0674578	0.368573	0.64269
	O17620	-1.92394	-1.95871	-1.97187	-1.17087	-1.31545	-1.03319	-1.33834	-1.3087	-1.34365	-1.07646	-1.35923	-1.04819	-1.90886	-1.93881	-1.96501	-1.3683	-1.3951	-1.32744	3	3	9.6	9.6	9.6	44.297	0	5.9722	76599000	3	0.778336	3.14782	0	+	0.168936	0.77968	0.104646		0.57395	4.63706	0.000281984	+	0.621278	5.37998	0	+	0.0139462	0.256447	0.928673
	Q8MQ99;G3MU39	0.167639	0.185055	0.157885	0.990175	0.850798	1.00149	0.788069	0.802109	0.788502	1.14507	1.00407	1.07901	0.145515	0.128969	0.15377	0.918621	0.855362	0.858414	4	4	17.2	17.2	17.2	26.782	0	22.576	365730000	4	0.777294	4.03127	0	+	0.283157	2.63768	0.00864437		0.734714	5.33114	0	+	0.6227	6.54694	0	+	-0.027441	1.19596	0.791091
mua-3	P34576	3.44011	3.34626	3.41003	4.20453	4.1263	4.19529	3.70576	3.61435	3.71605	4.29892	4.19834	4.16044	3.42763	3.29997	3.47535	4.30911	4.31531	4.29179	84	84	32.1	32.1	32.1	417.29	0	323.31	7139600000	146	0.776569	4.51275	0	+	0.540515	3.3006	0.000848485	+	0.904417	4.16588	0	+	0.279917	2.55861	0.00323967		0.00218328	0.0121757	0.994318
cyp-35c1	G5ECD0	1.04543	1.0124	1.11593	1.82701	1.76252	1.90998	1.57051	1.59972	1.57642	2.01167	1.94047	2.03162	0.651274	0.608101	0.697157	1.45993	1.46234	1.46692	5	4	11.1	11.1	9.3	56.915	0	20.499	398380000	7	0.775246	3.91286	0	+	0.412368	3.84369	0.0010367		0.810884	5.21455	0	+	0.524297	4.10061	0.000262677	+	-0.405745	3.27776	0.0275897
nlp-31;nlp-28;nlp-30;nlp-29	O44662;O44665;O44663;O44664	0.51721	0.374674	0.376865	1.21194	1.15906	1.22223	0.32708	0.0658932	0.291594	1.02725	1.01468	0.985388	0.476473	0.398468	0.417871	1.04858	1.04595	0.916595	3	3	56	56	56	7.7876	0	14.829	1144200000	11	0.774825	3.95916	0	+	0.780919	3.1535	0.000626263	+	0.572772	3.49762	0.000197802	+	-0.194728	0.966034	0.0408588		0.00802104	0.0524151	0.970479
grl-15	Q9XW83	-0.843142	-0.888678	-0.98494	-0.174318	-0.180561	-0.0416107	-0.381609	-0.324902	-0.436481	-0.0272751	-0.125221	0.0303669	-0.705753	-0.93811	-0.968641	0.100752	-0.0682507	-0.145638	1	1	4.7	4.7	4.7	18.275	0.0013206	2.433	193040000	1	0.773423	3.63407	0	+	0.340288	2.44029	0.00597659		0.833123	2.78237	0.000212181	+	0.524589	3.24033	0.000515115	+	0.0347513	0.1382	0.86508
nas-20	Q22396	0.679228	0.610712	0.736986	1.55418	1.40186	1.38775	2.45628	2.57826	2.39977	1.2902	1.4126	1.37577	0.676498	0.659561	0.732841	0.932758	0.924753	1.06367	7	7	20.1	20.1	20.1	43.377	0	59.354	572230000	12	0.772287	3.55253	0	+	-1.11858	4.20279	0	+	0.284094	2.31878	0.00302326		1.80246	5.02214	0	+	0.0139917	0.119445	0.943358
pgp-14	G5EG61	-6.06768	-5.59577	-6.38637	-5.27225	-5.66158	-4.80101	-5.37533	-6.37694	-5.92676	-5.124	-5.17331	-5.27134	-5.7719	-6.12126	-5.71599	-5.62959	-5.72321	-5.69623	1	1	1.3	1.3	1.3	146.89	0	8.1718	13404000	1	0.77166	1.07123	0.0064128		0.703458	1.12968	0.0116332		0.186704	0.650213	0.0685216		0.123598	0.122117	0.816923		0.146891	0.217963	0.61847
pudl-1;pudl-2	Q4R163;Q4R162	-3.19514	-3.50037	-3.28712	-2.4699	-2.51803	-2.68694	-2.78089	-3.10145	-2.78409	-2.61715	-2.68603	-2.7212	-3.18185	-3.21891	-3.13406	-2.43381	-2.56082	-2.47656	2	2	12.1	12.1	12.1	17.453	0	7.2357	130520000	2	0.769251	2.63089	0.000477551	+	0.214019	0.902545	0.0627981		0.687878	3.98407	0.000128671	+	0.438732	1.45935	0.00420856		0.149269	0.729822	0.344819
	Q564W1	-0.782597	-1.04578	-0.621651	0.0457706	-0.0368347	-0.153103	-0.16267	-0.223164	-0.252365	0.446974	0.390285	0.413237	-1.00246	-1.06327	-0.956625	-0.113998	-0.00749397	-0.00467491	2	2	9.9	9.9	9.9	20.541	0	7.0525	170180000	4	0.768621	2.31138	0.000679498	+	0.629565	4.45271	0	+	0.965398	4.46377	0	+	0.603944	2.05602	0.00110025		-0.190776	0.680527	0.312868
	Q9N4F0	1.91403	1.90996	1.94769	2.73267	2.5802	2.76423	2.90483	3.04805	2.90103	2.82795	2.69657	2.74594	1.94234	2.02672	1.99265	2.60172	2.5451	2.56257	3	3	37.8	37.8	37.8	10.525	0	48.533	904550000	10	0.768471	3.72519	0	+	-0.194485	1.46246	0.0395326		0.58256	4.40092	0.000270677	+	1.02741	4.48523	0	+	0.0633399	1.09214	0.527219
col-39	Q09455	-6.36046	-6.32811	-6.05846	-5.70777	-5.36305	-5.37463	-5.31955	-5.82669	-5.77501	-5.0842	-5.24458	-5.53138	-5.85775	-6.3083	-5.66254	-5.68176	-5.80999	-5.92123	2	2	8	8	8	31.594	0	15.374	33529000	5	0.767192	2.17991	0.000780562	+	0.353696	0.786403	0.0446855		0.138537	0.273208	0.480452		0.608592	1.50227	0.00246394		0.306145	0.646866	0.256059
	Q23642	2.35886	2.31743	2.33772	3.1415	2.99894	3.17083	3.0218	3.03325	2.95096	3.37581	3.17938	3.25911	2.36705	2.34794	2.4374	3.22724	3.11849	3.10345	6	6	38	38	38	13.402	0	75.662	2289900000	12	0.765753	3.82965	0	+	0.269428	1.90001	0.0153149		0.765599	4.06047	0	+	0.664001	4.70388	0	+	0.0461273	0.708882	0.678503
nhr-35	Q17771	-5.70095	-5.09141	-5.59753	-4.23373	-4.53657	-5.3231	-4.78324	-4.92374	-5.50836	-4.06099	-4.2249	-4.17898	-5.14175	-5.42444	-4.96816	-4.11391	-4.00819	-4.16783	1	1	1.7	1.7	1.7	60.984	0.0016308	2.2299	9334400	1	0.765496	0.954712	0.0100168		0.916825	1.80427	0.00267754		1.08148	2.80882	0.000270338	+	0.391515	0.602253	0.0409278		0.285177	0.547078	0.30256
hpo-32	P91017	-0.9105	-0.789398	-0.733055	0.0470562	-0.0116787	-0.172373	-1.20448	-1.55388	-1.33576	-1.2232	-1.21615	-1.27687	-0.758707	-0.887257	-0.751791	-0.0993862	0.020134	0.0569592	9	9	32.8	32.8	32.8	36.847	0	83.037	329640000	16	0.765319	3.09591	0	+	0.125963	0.53578	0.258675		0.791821	3.59568	0.000133916	+	-0.55372	2.07371	0.00121038		0.0117327	0.0594032	0.961892
	Q17648	-1.44204	-1.49574	-1.48223	-0.691326	-0.755209	-0.677584	-1.78957	-2.11807	-1.72619	-1.26019	-1.21251	-1.30468	-1.09552	-1.0737	-1.14256	-1.33068	-1.29334	-1.18831	1	1	12.1	12.1	12.1	16.062	0	12.628	39759000	1	0.765295	4.92094	0	+	0.618814	2.11847	0.00271845		-0.166851	1.61724	0.0220614		-0.404607	1.52486	0.00429565		0.36941	3.85014	0.0263333
	P91223	-0.966283	-0.961642	-1.00888	-0.166285	-0.272947	-0.20458	-1.46445	-1.88682	-1.50511	-0.467791	-0.54562	-0.445282	-0.928566	-1.08998	-0.933275	-0.217638	-0.238525	-0.276899	11	11	44.8	44.8	44.8	43.01	0	147.72	641630000	15	0.764332	4.60312	0	+	1.13257	2.92138	0	+	0.739588	3.7274	0.000128134	+	-0.639861	2.03979	0.00112733		-0.00500615	0.0305796	0.98067
B0403.3	Q11077	-1.82049	-1.91309	-1.86711	-0.898165	-1.1562	-1.25355	-1.22196	-1.01823	-1.16849	-0.93294	-1.11877	-0.90443	-1.87382	-1.92114	-1.93624	-1.2146	-1.23903	-1.19412	3	3	10.4	10.4	10.4	31.833	0	12.757	138240000	6	0.764257	2.65665	0.000481481	+	0.150845	0.764985	0.127655		0.694481	5.15618	0	+	0.730671	3.40691	0	+	-0.0435015	0.59523	0.705392
ric-4	O62414	-4.65789	-4.50625	-4.42527	-3.61994	-3.95931	-3.73142	-4.05391	-4.03311	-3.7885	-3.43453	-3.80196	-3.78147	-4.57013	-4.50347	-4.56834	-3.86963	-3.92942	-3.99193	3	3	21.3	21.3	21.3	23.092	0	15.139	134090000	4	0.759581	2.48413	0.000542621	+	0.285853	0.910637	0.0440557		0.616988	3.92113	0.000256532	+	0.571298	2.19641	0.00108749		-0.0175142	0.0868044	0.939184
	Q95PZ7	2.37764	2.34932	2.40115	3.19727	3.09371	3.11232	2.12501	1.90223	2.16276	3.18512	3.04814	3.08186	2.40187	2.28576	2.48387	3.15581	3.17366	3.18389	14	14	66.9	66.9	66.9	28.688	0	125.52	4053900000	46	0.758396	4.56047	0	+	1.04171	3.47595	0	+	0.780619	3.75208	0	+	-0.312702	1.71259	0.00554968		0.0144666	0.0864271	0.950462
	Q17896	0.330404	0.367712	0.429844	1.20744	1.05701	1.12463	0.760479	0.761904	0.771376	1.29327	1.16541	1.27354	0.296984	0.306953	0.462112	1.45927	1.40348	1.37995	3	3	12.3	12.3	12.3	38.819	0	8.5929	55914000	3	0.753707	3.87112	0	+	0.479488	3.56134	0.000935705	+	1.05888	4.26425	0	+	0.388599	3.73431	0.000896552	+	-0.0206369	0.124106	0.916786
unc-70	S6FN00	-4.39754	-4.67789	-4.65917	-3.62672	-3.72508	-4.12316	-3.71278	-3.831	-3.82342	-3.11666	-3.52213	-3.36422	-4.69501	-4.83029	-4.25916	-3.35128	-3.23577	-3.16135	1	1	56.7	0.7	0.7	265.45	0	8.0963	30230000	1	0.753214	1.88523	0.00127012		0.45473	1.66836	0.00823702		1.34535	2.75755	0.000131429	+	0.789136	2.88511	0.000263773	+	-0.0166197	0.0286991	0.96934
lgl-1	G5EEI1	-4.83458	-4.9759	-5.56494	-4.43648	-4.44616	-4.2349	-4.84371	-4.98104	-4.69071	-4.15097	-4.29905	-4.29515	-4.85021	-4.9862	-4.92106	-4.36106	-4.18695	-4.41358	4	4	6.5	6.5	6.5	106.82	0	17.136	49397000	5	0.752625	1.48947	0.00235015		0.590101	2.43326	0.00153148		0.598626	2.78984	0.000159763	+	0.28665	0.528246	0.0712327		0.205983	0.381272	0.436438
	Q9U225	0.296387	0.260607	0.382267	1.09516	0.972046	1.12973	0.630781	0.514793	0.619883	1.26701	1.17696	1.27123	0.241007	0.197306	0.296171	1.1637	1.1397	1.1643	7	7	10.8	10.8	10.8	85.949	0	19.644	130340000	8	0.752559	3.63524	0	+	0.649914	3.76073	0.000336957	+	0.911071	5.1704	0	+	0.275399	2.22409	0.00432783		-0.0682589	0.672709	0.555829
zig-1	G5EGI7	1.16448	1.1579	1.16842	1.93222	1.8473	1.96785	1.72154	1.74897	1.72499	2.03585	2.04419	2.03694	1.14996	1.15378	1.19506	1.91657	1.89346	1.90931	4	4	26.8	26.8	26.8	29.17	0	56.724	322180000	5	0.752186	4.51392	0	+	0.307163	5.35413	0.00253704		0.740176	5.88717	0	+	0.568231	6.39401	0	+	0.00267029	0.0628581	0.987694
ssp-16	P91499	-1.2008	-1.20971	-1.24125	-0.497368	-0.542231	-0.359144	-1.28256	-1.48312	-1.35323	-0.975753	-0.908789	-1.09384	-0.90222	-0.893423	-0.795681	-0.814827	-0.911705	-0.797348	2	2	65.1	45.9	45.9	11.009	0	19.405	116440000	4	0.751008	3.73409	0	+	0.380175	2.05076	0.0072671		0.0224813	0.172601	0.879844		-0.155712	1.21929	0.044799		0.353481	3.20654	0.0242353
	C6KRN4;Q5FC39	0.900877	0.874378	0.874807	1.74404	1.62848	1.52523	1.64213	1.69146	1.64715	1.74611	1.65655	1.63769	1.10212	1.06423	1.11082	0.920137	0.905859	0.986382	11	11	63.8	63.8	63.8	23.292	0	83.604	1180400000	19	0.749226	3.52167	0	+	0.0198701	0.208218	0.870312		-0.154931	2.24789	0.0175229		0.776893	5.76797	0	+	0.209036	3.6229	0.0913242
clec-50	Q9XUL7	0.436441	0.401438	0.458912	1.21506	1.14791	1.18116	0.814638	0.728724	0.688957	1.18712	1.05036	1.00487	0.417778	0.436556	0.469496	1.10249	1.13933	1.0642	6	5	31.5	31.5	22.4	35.395	0	103.85	2125000000	18	0.74911	5.09032	0	+	0.336677	2.15301	0.00821847		0.660728	4.81781	0	+	0.311843	2.80768	0.00211669		0.00901286	0.148922	0.960917
	Q17717	-6.7997	-6.58241	-6.94917	-5.93474	-6.24265	-5.91337	-5.95463	-6.38782	-6.47749	-5.94941	-5.73223	-6.45669	-6.35438	-6.1891	-6.62484	-5.93753	-5.6265	-6.12842	1	1	10.6	10.6	10.6	24.902	0	4.6745	9034000	1	0.746842	2.11382	0.000883154	+	0.227202	0.351424	0.260619		0.491956	1.19378	0.0052898		0.503779	1.22383	0.00548718		0.387653	1.09984	0.130811
swm-1	Q18158	-0.0204792	-0.00617981	0.0319691	0.719812	0.737064	0.786514	0.801849	0.795334	0.782043	1.04661	0.947979	0.894817	0.0936184	0.0418873	0.162306	0.778522	0.769367	0.682564	3	3	36.3	36.3	36.3	14.737	0	47.982	808970000	10	0.746027	5.09764	0	+	0.170061	1.71579	0.0426745		0.644214	3.80747	0.00026087	+	0.791306	5.92531	0	+	0.0975005	1.19878	0.381322
	B3WFZ3;B3WFZ4	1.02828	1.04672	1.05094	1.85828	1.67516	1.82601	1.6637	1.72787	1.63347	1.97078	1.84414	1.91728	1.25389	1.25681	1.23831	1.90557	1.77942	1.82579	5	5	17.1	17.1	17.1	48.969	0	38.431	404030000	8	0.744505	3.70669	0	+	0.235723	2.16128	0.0165719		0.587256	4.02266	0.000248276	+	0.633031	4.60259	0	+	0.207691	4.67606	0.0779892
myo-2	P12845	5.90268	5.82917	5.86318	6.66722	6.53615	6.62341	6.29494	6.29944	6.28628	6.83255	6.68316	6.74295	5.91652	5.8566	5.94955	6.6976	6.64795	6.65657	102	101	53.9	50.6	50.1	223.05	0	323.31	44734000000	273	0.74392	4.14457	0	+	0.459334	3.33878	0.00104268		0.759815	4.7718	0	+	0.428541	4.42037	0.000478481	+	0.0425466	0.544898	0.715255
	O18307	2.02699	2.04594	2.01399	2.8667	2.78077	2.67075	2.43739	2.46836	2.41606	3.0559	2.76871	2.92372	1.84202	1.8784	1.98409	2.83093	2.72466	2.78028	10	10	55	55	55	26.806	0	75.609	1667900000	25	0.743766	3.68717	0	+	0.475504	2.31179	0.00327358		0.877118	4.12349	0	+	0.411631	4.68433	0.000471028	+	-0.127469	1.36549	0.291395
	O45640	-4.08924	-4.2584	-4.04824	-3.36941	-3.36567	-3.43093	-2.74178	-3.03439	-2.6562	-1.5114	-1.59157	-1.55263	-4.15409	-4.31062	-4.23333	-3.51565	-3.52737	-3.56386	1	1	6.2	6.2	6.2	15.945	0.00017367	3.4008	13412000	1	0.743291	3.40752	0	+	1.25892	3.37638	0	+	0.697053	3.90292	0.000297931	+	1.32117	3.26034	0	+	-0.100719	0.569739	0.478946
ampd-1	H2KZ19;H2KZ18;A0A2C9C377;D7SFL2	3.74352	3.74514	3.73656	4.51016	4.43148	4.51215	4.06528	3.98539	4.06516	4.74407	4.58217	4.64268	3.63735	3.58466	3.71328	4.49697	4.4566	4.46113	39	39	53.5	53.5	53.5	97.018	0	323.31	7453200000	73	0.742853	5.00345	0	+	0.617699	3.47057	0.000759062	+	0.826471	4.51294	0	+	0.296867	3.42654	0.00163869		-0.0966479	1.21351	0.382771
col-58	P91274	-5.06416	-5.05266	-5.07582	-4.32515	-4.36221	-4.28306	-4.38487	-4.81948	-4.68019	-4.51675	-4.41346	-4.50158	-5.26263	-4.92008	-4.94252	-4.25731	-4.48003	-4.10101	1	1	4.8	4.8	4.8	28.917	0.0062982	1.7057	26678000	2	0.74074	5.19547	0	+	0.150918	0.498869	0.227102		0.762294	2.09038	0.000212633	+	0.436034	1.56357	0.00365868		0.0224695	0.070968	0.935638
pgp-1	P34712	1.37116	1.37315	1.31236	2.15809	2.02698	2.09155	1.63449	1.59172	1.72556	2.18877	2.11219	2.16393	1.35274	1.23066	1.36138	1.97977	1.95737	1.9493	22	20	23.9	23.9	22.8	145.06	0	164.12	1492800000	30	0.739983	4.18335	0	+	0.504375	3.42561	0.000794326	+	0.647215	3.93773	0.00027446	+	0.298365	2.59956	0.00258171		-0.0372963	0.328778	0.785548
msp-49;msp-19;msp-63;msp-55;msp-33;msp-38	Q18461;P53017;Q21244;Q17856;P53019;Q95XU7;P53020	-0.442766	-0.646696	-0.454145	0.26531	0.142906	0.262909	-1.02092	-1.34177	-1.11515	-0.363354	-0.352386	-0.421238	-0.169538	-0.0531273	-0.100677	-0.431538	-0.488092	-0.386463	1	0	86.6	12.6	0	14.221	0	27.934	1472000000	9	0.738244	3.16816	0	+	0.780289	2.87744	0.00092623	+	-0.327583	2.73063	0.00122774		-0.644746	2.29071	0.000888046	+	0.406755	2.26631	0.0426957
myo-1	P02567	5.58752	5.51588	5.56655	6.34935	6.26039	6.27349	6.03475	6.01368	6.02054	6.51327	6.38595	6.44731	5.59661	5.5288	5.64992	6.37141	6.34941	6.3484	88	88	53.3	48	48	223.32	0	323.31	39319000000	259	0.737762	4.52641	0	+	0.425855	3.4748	0.00152527		0.764629	4.54434	0	+	0.466338	4.52146	0.000478788	+	0.0351276	0.35672	0.789625
	B5U8P0;Q5FC38;Q5FC37	-2.13063	-2.04627	-2.13241	-1.36457	-1.44882	-1.29939	-1.4257	-1.48378	-1.38565	-1.35289	-1.3713	-1.29844	-2.12346	-2.20949	-2.057	-1.35592	-1.42506	-1.52648	1	1	7.8	7.8	7.8	16.43	0	4.2451	81714000	1	0.732173	3.8388	0	+	0.0908337	1.18891	0.210119		0.694164	3.32643	0.000236583	+	0.671392	4.12144	0	+	-0.0268796	0.196792	0.867322
gyg-1	H2KYQ5	2.41713	2.36743	2.36664	3.14473	2.99483	3.20454	2.92409	3.02501	2.87828	3.26262	3.10791	3.25336	2.27569	2.30389	2.30223	3.16841	3.02334	3.07328	12	12	43.1	43.1	43.1	49.006	0	232.28	5831500000	44	0.730967	3.45962	0	+	0.2655	1.79517	0.0172253		0.794404	4.27595	0	+	0.558729	3.56247	0.000478425	+	-0.0897948	2.03672	0.354803
	O76719	-1.40835	-1.42287	-1.32945	-0.534584	-0.676779	-0.762012	-1.54212	-1.55111	-1.40945	-0.911687	-0.928673	-0.988096	-1.33685	-1.28888	-1.1638	-0.961716	-0.873627	-0.678122	1	1	3.6	3.6	3.6	38.621	0.0001763	3.666	23335000	1	0.729099	3.26189	0	+	0.558076	3.39152	0.000954003	+	0.425354	1.90578	0.00174506		-0.114003	0.98571	0.116101		0.123715	0.979616	0.342185
cpz-2	P92005	2.45625	2.47879	2.43589	3.21594	3.09131	3.25093	3.07264	3.12897	3.06663	3.3927	3.28703	3.32269	2.35392	2.41593	2.46576	3.17276	3.17298	3.20681	16	16	47.3	47.3	47.3	53.172	0	177.18	3690200000	36	0.729083	3.89061	0	+	0.244731	2.57408	0.0116781		0.772315	4.63902	0	+	0.632436	4.95287	0	+	-0.0451063	0.580389	0.700608
twk-8	Q7JM20;Q23297	-2.84774	-2.96083	-2.89574	-2.2137	-2.24513	-2.05915	-2.31719	-2.36101	-2.20236	-2.10861	-2.10685	-2.02839	-2.92566	-2.92713	-2.71555	-2.14312	-2.19854	-2.21796	2	2	3.8	3.8	3.8	85.787	0	13.416	58848000	2	0.728775	3.41332	0	+	0.212237	1.76178	0.0262366		0.669572	3.08782	0.00019963	+	0.607916	3.34267	0.000492595	+	0.0453237	0.228941	0.783873
aqp-2	Q7JMQ6;Q17571	0.591726	0.61047	0.639952	1.31514	1.24721	1.46133	0.853874	0.892992	0.824808	1.6568	1.4642	1.6404	0.727703	0.7686	0.778696	1.4473	1.32014	1.33649	1	1	5.6	5.6	5.6	30.868	0	28.165	589150000	3	0.727177	3.447	0	+	0.729906	3.45278	0.000347339	+	0.609645	3.84758	0.000245734	+	0.243176	3.25612	0.00329994		0.144284	2.63056	0.206275
hum-4	Q20456;D3YT14;D3YT13;S6F568;B6VQ62;S6EZR2;S6FD20;C6KRJ0	1.52573	1.47511	1.54527	2.30698	2.15375	2.26682	1.99483	1.93032	1.98217	2.4078	2.29431	2.33154	1.5293	1.44789	1.54873	2.17307	2.15945	2.19305	16	16	8.6	8.6	8.6	296.08	0	131.94	693750000	25	0.727151	3.87205	0	+	0.375442	3.19518	0.00288814		0.666554	4.48222	0	+	0.453741	4.02617	0.000478178	+	-0.00672785	0.0626722	0.970697
	O44585;O44586;O44587	-2.26228	-2.47191	-2.35874	-1.61543	-1.6104	-1.68955	-1.99082	-2.04895	-1.91857	-1.22669	-1.32441	-1.51476	-2.32922	-2.41251	-2.19464	-1.31742	-1.28558	-1.42176	2	2	6.1	6.1	6.1	17.586	0.00017513	3.5492	40580000	2	0.72585	3.41683	0	+	0.630824	2.61488	0.00095449	+	0.970537	3.67249	0	+	0.378197	2.21562	0.00221817		0.0521866	0.233592	0.7575
	Q9XXR2	-2.25802	-2.13481	-2.1609	-1.40995	-1.56971	-1.40329	-1.73718	-1.61407	-1.56556	-1.4236	-1.55102	-1.43469	-2.18347	-2.3237	-2.1708	-1.54385	-1.70116	-1.77129	1	1	25.9	25.9	25.9	5.9722	0	17.855	525600000	2	0.723593	3.40379	0	+	0.169164	1.21642	0.0619525		0.553886	2.57771	0.000137843	+	0.545639	3.00039	0.000676185	+	-0.041413	0.268587	0.783373
lev-11	Q27249	-0.482344	-0.532372	-0.441957	0.294708	0.28124	0.127937	-0.0633602	-0.0744324	-0.0817108	0.542988	0.444235	0.475393	-0.410728	-0.567001	-0.470766	0.284266	0.346115	0.228426	2	2	55.9	11.3	11.3	29.631	0	19.625	3065600000	22	0.720186	3.57201	0	+	0.560706	4.33783	0.000649215	+	0.769101	3.76389	0	+	0.41239	3.98982	0.000777838	+	0.0027256	0.0172414	0.991662
ttr-46	Q22285	1.9615	1.93172	1.9514	2.70679	2.57774	2.71523	2.59787	2.62534	2.67462	2.80294	2.7445	2.8707	2.02386	2.08016	2.10571	2.70267	2.63557	2.59865	3	3	15.6	15.6	15.6	19.784	0	51.591	2327000000	16	0.718378	4.03264	0	+	0.173438	1.8104	0.0385007		0.575719	3.91708	0.000232759	+	0.684402	5.0389	0	+	0.121701	2.04201	0.25642
	Q9XUS0	-6.94627	-6.21339	-7.28957	-6.14281	-6.17427	-5.97774	-6.3748	-6.02441	-5.77745	-5.7512	-5.82626	-6.34661	-6.86211	-6.48247	-6.69327	-6.61304	-6.11262	-5.71682	1	1	5.8	5.8	5.8	30.557	0	11.843	7458700	1	0.71814	1.04384	0.007759		0.084199	0.120371	0.765173		0.531791	0.87949	0.0105742		0.757521	0.981895	0.00658535		0.137127	0.152454	0.717215
ttr-17	Q9XWL1	2.0558	2.06189	2.08553	2.78465	2.74187	2.82912	2.16279	2.05141	2.16056	2.65963	2.57068	2.57963	2.44484	2.4738	2.52628	3.05351	3.02434	3.00435	7	7	74.8	69.5	69.5	14.827	0	155.25	1839000000	29	0.717476	4.93843	0	+	0.478394	3.30248	0.000952147	+	0.545762	4.40231	0.000246294	+	0.057181	0.687176	0.620089		0.4139	4.07413	0.0216
	O16900	-5.23619	-5.20441	-4.78081	-4.48567	-4.38995	-4.19828	-4.72287	-4.48563	-4.84727	-4.18357	-4.14998	-4.05779	-4.90937	-4.93582	-4.70818	-4.20852	-4.37936	-4.27515	2	2	5.3	5.3	5.3	54.275	0	9.0877	47540000	2	0.715837	1.87269	0.00123394		0.554807	2.10375	0.00308313		0.563446	2.52594	0.000136622	+	0.38855	1.00666	0.0134384		0.222681	0.611338	0.309442
istr-1	G5ECX8	-7.12508	-7.14818	-7.4796	-6.78338	-7.14574	-5.68552	-6.18631	-6.33397	-7.21527	-6.87655	-6.52189	-7.02593	-6.95055	-7.14209	-7.50816	-6.54721	-7.12478	-7.15398	1	1	34.4	6.7	6.7	47.796	0.00017431	3.4631	13250000	1	0.712737	0.718341	0.0233309		-0.229608	0.257856	0.392713		0.258276	0.430702	0.107844		0.672435	0.921115	0.00947467		0.0506856	0.0903711	0.873839
tyr-4	O01497	1.75413	1.73217	1.79388	2.49274	2.46841	2.45623	2.35576	2.3216	2.37733	2.64096	2.538	2.54137	1.74541	1.67933	1.8012	2.5458	2.51394	2.55586	19	19	37.7	37.7	37.7	82.176	0	222.79	1538100000	47	0.712398	5.34575	0	+	0.221883	2.3901	0.0165863		0.796549	4.54066	0	+	0.591502	4.77376	0	+	-0.0180785	0.172914	0.915603
best-13	O45435	-3.06563	-3.03339	-2.95087	-2.33006	-2.40439	-2.18304	-2.77751	-2.63086	-2.28252	-2.04328	-2.03678	-2.0754	-2.95664	-2.95891	-2.79583	-2.11785	-2.02364	-2.16106	2	2	6.3	6.3	6.3	48.965	0	6.7535	36071000	2	0.710799	3.19481	0	+	0.511809	1.59407	0.00787022		0.802943	3.54284	0.000131994	+	0.453003	1.40099	0.0044447		0.112838	0.817792	0.394548
clec-5	Q18492	0.692226	0.80929	0.803261	1.51192	1.42819	1.4964	1.01867	0.889942	1.12205	1.67252	1.58943	1.66927	0.881767	0.630806	0.822702	1.70788	1.67349	1.6057	6	6	23.9	23.9	23.9	45.295	0	80.208	255960000	7	0.71058	3.99184	0	+	0.63352	3.02621	0.000938023	+	0.883931	3.38743	0	+	0.241961	1.45586	0.0138036		0.0101662	0.0408015	0.968631
ftn-2	Q9TYS3	3.94922	3.90746	3.87663	4.63678	4.52939	4.6983	4.3327	4.37984	4.3008	4.75284	4.57868	4.66413	3.75222	3.7382	3.81908	4.54574	4.43555	4.4582	11	11	64.7	64.7	64.7	19.593	0	184.79	14984000000	52	0.710389	3.72586	0	+	0.327433	2.39061	0.00724126		0.709995	4.15008	0	+	0.42668	3.78436	0.000776994	+	-0.141268	1.90781	0.241079
	A3FPJ3	-7.72019	-7.48985	-7.80392	-6.43982	-6.85614	-7.59597	-5.35572	-4.97817	-5.49614	-6.82712	-6.66811	-6.48382	-7.06522	-6.78018	-7.36273	-7.13311	-6.70376	-7.55241	1	1	10.4	10.4	10.4	12.172	0.00017734	3.7895	341250000	2	0.707346	0.943002	0.0115388		-1.38301	2.7778	0	+	-0.0603844	0.0711464	0.879041		2.39465	3.72508	0	+	0.601947	1.45159	0.0630959
F10G2.1	Q22957	1.33353	1.3668	1.32102	2.06118	2.00892	2.06544	1.91231	1.95262	1.88721	2.17296	2.05873	2.05745	1.42953	1.40371	1.4739	2.23439	2.16531	2.12547	6	6	43.8	43.8	43.8	22.989	0	88.275	714020000	14	0.704724	5.19031	0	+	0.179002	1.8582	0.0350069		0.739342	4.39257	0	+	0.576925	4.79095	0	+	0.0952587	1.74387	0.349369
	L8E833	0.55953	0.451448	0.554356	1.392	1.1779	1.1088	1.18603	1.22128	1.14956	1.52535	1.37473	1.46321	0.37306	0.308081	0.516649	1.30557	1.38655	1.34014	1	1	38.9	2.7	2.7	46.662	0.00017581	3.6175	87961000	1	0.704454	2.80186	0.000483971	+	0.268806	2.29002	0.0114084		0.944823	3.86083	0	+	0.663848	4.07687	0	+	-0.122515	0.797692	0.373305
	Q9GYT2	-4.75336	-4.73386	-4.53379	-3.69337	-3.72259	-4.49989	-4.71089	-4.9892	-4.60228	-2.86189	-3.11095	-2.83041	-5.15493	-5.75411	-5.02217	-4.82824	-4.66207	-4.71326	1	1	4.1	4.1	4.1	22.398	0.00084631	2.9009	19171000	1	0.70172	1.20679	0.00508491		1.83304	3.64195	0	+	0.57588	1.17501	0.00418163		-0.0937862	0.27968	0.646091		-0.636733	1.26689	0.0796596
B0507.2	Q22885	1.05503	0.915236	0.934328	1.68722	1.54041	1.78009	1.47685	1.55015	1.47094	1.81218	1.65576	1.71626	0.958506	1.03975	1.06291	1.68779	1.64254	1.62639	7	7	23.4	23.4	23.4	48.299	0	32.481	289020000	8	0.701039	2.98083	0.000141876	+	0.228751	1.92672	0.0196517		0.631852	4.17991	0.000286472	+	0.531117	3.33051	0.000479087	+	0.0521889	0.410442	0.698065
	A6ZJ59;Q22166	-3.55368	-3.84256	-3.63595	-2.80704	-3.05621	-3.06968	-3.20055	-3.20067	-3.11003	-2.58467	-2.70058	-2.99116	-3.42931	-3.77878	-3.53162	-2.78282	-2.66075	-2.68029	2	2	16.5	16.5	16.5	13.439	0	6.4433	49321000	3	0.699752	2.3506	0.000810087	+	0.411615	1.52511	0.0113788		0.871946	2.8566	0.000232258	+	0.506978	2.29226	0.0011471		0.0974941	0.293059	0.605817
ugt-28	P91038	-3.28471	-3.19747	-3.15123	-2.38744	-2.62493	-2.52272	-2.90996	-3.05579	-3.10026	-2.45569	-2.45222	-2.37209	-3.10647	-3.09911	-3.18695	-2.46065	-2.80665	-2.58223	2	2	8.9	5.4	5.4	61.482	0	7.5316	30456000	2	0.699442	3.04364	0	+	0.595335	3.13862	0.000903226	+	0.514333	2.09148	0.000387228	+	0.189134	1.27591	0.028566		0.080294	0.766857	0.495964
unc-25	G5EDB7;Q8I4E0	-1.02668	-1.02235	-0.982321	-0.287266	-0.341244	-0.306288	-0.556231	-0.518379	-0.545893	-0.0541782	-0.200438	-0.0928059	-0.98171	-1.07207	-0.82769	-0.160982	-0.331972	-0.22612	9	9	23	23	23	57.792	0	47.95	437580000	11	0.698851	5.29711	0	+	0.42436	3.14461	0.00206108		0.720799	2.93576	0.000200185	+	0.470282	4.88656	0.000264214	+	0.0499595	0.275844	0.743515
K10D2.7	Q09412	-3.10215	-2.98337	-2.90586	-2.2696	-2.43937	-2.18793	-2.2093	-2.18344	-2.24499	-1.93686	-2.07942	-2.17124	-2.91685	-3.11269	-2.95409	-2.33508	-2.40681	-2.32087	2	2	21.4	21.4	21.4	9.595	0	12.217	62056000	3	0.698162	2.76464	0.000468938	+	0.150069	0.998675	0.0918895		0.640287	3.20773	0.000201493	+	0.784554	3.71009	0	+	0.00258636	0.0102876	0.994672
ZK1320.3	Q09365	1.61902	1.6112	1.67364	2.36543	2.28084	2.35086	2.40173	2.37052	2.36828	2.64118	2.50946	2.60271	1.53174	1.48885	1.53339	2.26785	2.20975	2.19104	5	5	28.4	28.4	28.4	23.306	0	94.33	2098300000	11	0.697755	4.54634	0	+	0.204273	2.13634	0.0223962		0.704885	4.87159	0	+	0.745557	5.3125	0	+	-0.116625	2.05294	0.270162
let-653	Q27394	-3.50851	-3.39011	-3.51729	-2.77409	-2.86023	-2.69456	-3.45461	-3.56487	-2.95236	-2.61919	-2.73645	-2.52217	-3.09272	-3.34225	-2.94339	-2.52977	-2.43726	-2.66739	1	1	1.7	1.7	1.7	89.479	0.00017464	3.4943	38492000	1	0.69568	3.4173	0	+	0.698007	1.61087	0.00483436		0.581313	1.90909	0.000381809	+	0.148026	0.313659	0.450266		0.345851	1.31307	0.12027
phat-1	Q9GYJ3	-4.51757	-4.70842	-4.71973	-3.88951	-4.19532	-3.7742	-4.25156	-4.38972	-4.5444	-3.64857	-3.67445	-3.73848	-4.77847	-4.88696	-4.52317	-3.57102	-3.73816	-3.57388	2	2	8.8	8.8	8.8	30.332	0	19.418	46729000	2	0.695566	2.09692	0.000834123	+	0.708065	2.87454	0.00100179	+	1.10185	3.09113	0	+	0.253343	1.11313	0.0206593		-0.08096	0.254825	0.67627
dhs-4	O18030	-3.03619	-2.90341	-2.93766	-2.25444	-2.35855	-2.1815	-2.90996	-2.94941	-2.87726	-1.92561	-2.0923	-2.28287	-3.03229	-3.15968	-3.09147	-2.28397	-2.36316	-2.42441	2	2	10.5	10.5	10.5	33.821	0	16.584	79079000	2	0.694255	3.36161	0	+	0.811951	2.81752	0.000933884	+	0.7373	3.75199	0.000129213	+	0.046875	0.448874	0.752278		-0.135394	1.1744	0.297733
fbxc-52	O61206	-0.544653	-0.519764	-0.533396	0.195154	0.0816841	0.206747	-0.417807	-0.470133	-0.306095	0.283268	0.257053	0.314407	-0.479435	-0.48267	-0.478251	0.263081	0.304932	0.301453	7	7	21.8	21.8	21.8	46.275	0	44.263	509950000	8	0.693799	4.16508	0	+	0.682921	3.74041	0.000366864	+	0.76994	6.2507	0	+	0.134593	1.2901	0.0572436		0.0524858	2.6992	0.537397
tnc-2	Q09665	2.09999	2.10114	2.12275	2.86264	2.75467	2.78607	2.51511	2.44547	2.46584	2.97395	2.84636	2.86863	2.0343	2.03928	2.07581	2.70228	2.66814	2.6889	8	8	38.8	38.8	38.8	18.227	0	43.784	1413200000	14	0.693167	4.52258	0	+	0.420839	3.15851	0.00204497		0.636644	5.57693	0	+	0.367514	4.12681	0.000900866	+	-0.0581621	1.74428	0.520505
	O17970;B6VQ93	-3.0759	-3.05906	-2.89194	-2.2156	-2.26621	-2.46602	-2.43717	-2.61479	-2.31707	-2.10648	-2.16422	-2.1356	-2.7705	-2.90598	-2.84675	-2.08931	-2.08571	-2.04342	4	4	7.9	7.9	7.9	95.816	0	36.869	89679000	6	0.693022	2.70267	0.000449136	+	0.320913	1.65976	0.0138203		0.768266	4.28408	0	+	0.55262	2.21172	0.00112162		0.167889	1.11822	0.253732
clec-65	O45443	2.72551	2.70997	2.71212	3.4469	3.36032	3.41841	3.36922	3.37661	3.3394	3.88066	3.69542	3.75761	2.67234	2.67002	2.70191	3.31407	3.20665	3.2676	11	11	41.4	41.4	41.4	41.626	0	154.64	2256600000	28	0.692673	4.93251	0	+	0.416156	2.76844	0.00301079		0.581348	4.22768	0.000258993	+	0.645873	6.09406	0	+	-0.0344454	1.41247	0.724177
syx-6	P83528	-4.54347	-4.51215	-4.57845	-3.72795	-4.18085	-3.64873	-4.14979	-4.13844	-4.51667	-4.17568	-3.84899	-3.99903	-4.31682	-4.36937	-4.38872	-4.27852	-4.12992	-4.2464	3	3	58.2	58.2	58.2	14.035	0	48.298	77868000	6	0.69218	1.84528	0.00147393		0.260402	0.768364	0.0627393		0.140022	1.31186	0.0428458		0.276387	1.03258	0.0206642		0.186387	2.53323	0.131384
gcy-12	Q19187	1.19579	1.07263	1.09972	1.88319	1.97023	1.57647	1.57722	1.51507	1.55712	1.82564	1.71012	1.6211	1.10007	1.07507	1.10988	1.58961	1.69557	1.70907	2	2	2.2	2.2	2.2	189.97	0	6.0196	583700000	2	0.687247	2.27124	0.000832593	+	0.169146	1.27992	0.0584314		0.569742	3.88638	0.000226178	+	0.42709	3.29405	0.0009013	+	-0.0277087	0.28874	0.84731
	O45006;Q9XWW4;Q9XW39;Q22524	-2.37179	-2.31142	-2.24482	-1.50077	-1.77481	-1.59243	-1.99843	-1.89545	-2.0806	-2.21181	-2.04988	-1.9975	-2.08844	-2.13072	-2.26054	-1.95809	-2.00359	-1.90977	1	1	5.3	5.3	5.3	32.632	0	11.982	73681000	1	0.686674	2.8278	0.000480987	+	-0.0949059	0.493619	0.378109		0.202751	1.59189	0.0144705		0.317851	2.09356	0.00352111		0.149444	1.1076	0.283298
fkb-4	Q23338	1.25682	1.23343	1.27647	1.9778	1.90206	1.94427	1.95447	1.96832	1.99804	2.1811	2.08378	2.12516	1.35678	1.26022	1.38735	2.06123	2.12529	2.13678	8	8	44.4	44.4	44.4	29.328	0	108.89	675400000	17	0.685802	4.9652	0	+	0.156403	2.14003	0.0404158		0.772981	4.1735	0	+	0.718038	5.63829	0	+	0.079209	0.91847	0.47978
dlc-2	Q21557	0.828676	0.901304	0.87623	1.67746	1.35761	1.62792	1.38974	1.4435	1.35003	1.72014	1.59532	1.65557	0.626694	0.577862	0.687336	1.36629	1.30828	1.36528	2	2	22.2	22.2	22.2	10.486	0	4.9785	114580000	3	0.685591	2.59877	0.000531896	+	0.262584	2.36372	0.0113917		0.715987	4.37571	0	+	0.525687	3.96804	0.000429832	+	-0.238106	2.47343	0.100769
	H2KZM0;H2KZL9	-0.219196	-0.373976	-0.218065	0.4991	0.362106	0.379646	0.0923653	0.0320702	0.113953	0.712555	0.59453	0.648094	-0.21891	-0.36021	-0.184984	0.563364	0.617798	0.564037	6	6	11.2	11.2	11.2	63.005	0	20.445	362370000	7	0.68403	3.27675	0	+	0.572264	3.77445	0.000772234	+	0.836435	3.9133	0	+	0.349875	2.43917	0.00212317		0.0157108	0.073953	0.950478
	A0A4V0IJD5;Q20626;A0A4V0IKJ7;Q565D1;Q565D2;A0A4V0IM76;A0A4V0ILU3;A0A4V0IKE7;A0A4V0IKI2;O45541;A0A4V6M3D2;A0A4V0INR9;A0A4V0IKZ1;A0A4V0INJ4;Q6BEV6;Q20625;A0A4V0IJF1;A0A4V0IKK7;D0VWM5;O45542;O45543	4.22635	4.23291	4.23983	4.98497	4.89392	4.87045	4.7719	4.76092	4.74203	5.21492	5.04667	5.09835	4.28164	4.24375	4.33833	5.03885	4.99266	4.99814	48	11	49.4	49.4	13.7	141.82	0	323.31	13249000000	115	0.683417	4.38492	0	+	0.361699	2.69596	0.00411299		0.721977	4.69004	0	+	0.525254	6.18385	0	+	0.0548801	0.923835	0.589973
	W6EKY2	-1.53323	-1.4119	-1.4737	-0.804846	-0.921291	-0.642809	-0.886596	-0.779928	-0.831318	-0.597023	-0.665514	-0.593035	-1.45305	-1.32134	-1.35176	-0.617811	-0.778975	-0.707806	2	2	64.9	11.7	11.7	27.732	0	10.112	161710000	3	0.683295	2.82855	0.000479017	+	0.21409	2.28032	0.0186855		0.673853	3.40947	0.000237102	+	0.64033	3.78754	0	+	0.0975602	0.855	0.429993
	Q9N5S7	3.79365	3.75997	3.7866	4.47606	4.43117	4.47364	4.50801	4.54745	4.46906	4.70983	4.57881	4.6487	3.901	3.85976	3.93335	4.65446	4.57135	4.57885	12	12	46.7	46.7	46.7	30.205	0	251.79	5817900000	37	0.680221	5.55059	0	+	0.137605	1.44955	0.0735698		0.703513	4.49027	0	+	0.728105	5.093	0	+	0.117969	2.12275	0.262042
rpoa-12	O17587	-2.44661	-2.46726	-2.31023	-1.71229	-1.70911	-1.76262	-3.01301	-3.41472	-3.26563	-1.82309	-1.93827	-1.9245	-2.34677	-2.5478	-2.2222	-1.80036	-1.65706	-1.77661	3	3	39.5	39.5	39.5	13.225	0	47.079	159070000	5	0.680022	3.69738	0	+	1.33584	3.39303	0	+	0.627577	2.40925	0.0001409	+	-0.82309	2.53224	0.000509091	+	0.035778	0.122264	0.871698
cyp-35a5;cyp-35a2	O44649;O02628	-5.0152	-5.01421	-4.80418	-4.16371	-4.45072	-4.18166	-4.30038	-4.52256	-4.49002	-4.20182	-4.20346	-4.13377	-5.05705	-5.08161	-5.41405	-4.58816	-4.75501	-4.62523	1	0	6.9	1.6	0	56.441	0.0099333	1.451	14446000	1	0.679166	2.36703	0.000798137	+	0.257973	1.61747	0.0202342		0.528103	1.86331	0.000806676	+	0.506874	2.16813	0.0011937		-0.239708	0.823762	0.248953
rbm-28	O62325	2.27884	2.29111	2.32167	3.00753	2.92224	2.99646	2.03014	1.81284	2.06428	2.98719	2.83494	2.92459	2.36175	2.27635	2.38165	3.01052	2.98129	3.00933	14	14	22.5	22.5	22.5	68.739	0	86.883	869610000	17	0.678202	4.66465	0	+	0.946489	3.32965	0	+	0.660462	4.39919	0	+	-0.328121	1.83299	0.00419878		0.0427138	0.543646	0.716004
acbp-3	Q20507	2.13185	2.18196	2.16437	2.87742	2.7976	2.83672	2.66214	2.69774	2.67102	2.97166	2.79118	2.88424	2.07104	2.08533	2.19143	2.72628	2.75795	2.77063	6	6	62.9	62.9	62.9	13.174	0	116.26	4665700000	14	0.677852	4.80502	0	+	0.205389	1.74157	0.0286349		0.635687	4.02956	0.000277635	+	0.517574	5.04453	0	+	-0.0434608	0.461107	0.7243
	Q9XUT9	3.01033	3.01075	3.04864	3.7348	3.67937	3.68754	3.55742	3.62062	3.56108	3.96319	3.83649	3.88603	3.00942	2.9374	3.03043	3.86746	3.83312	3.81962	15	15	50.3	50.3	50.3	54.746	0	202.42	4994700000	41	0.677331	5.22302	0	+	0.315531	2.76796	0.0056627		0.847647	4.94196	0	+	0.556465	4.68084	0	+	-0.0308208	0.425993	0.809333
	F5GUG4	-0.235783	-0.46241	-0.258924	0.362989	0.314423	0.391521	0.281698	0.150856	0.182356	0.544342	0.485809	0.474848	-0.243023	-0.336029	-0.270229	0.275135	0.312538	0.235708	1	1	26.4	26.4	26.4	11.885	0	32.11	154550000	2	0.67535	3.06503	0.000142365	+	0.296696	2.56415	0.00813455		0.557554	4.02183	0.000229056	+	0.524009	2.51006	0.00103891		0.0359453	0.17695	0.844532
snf-3	G5EBN9	0.800812	0.84337	0.825638	1.61617	1.45565	1.42166	1.36961	1.32821	1.38764	1.74339	1.67845	1.69735	0.869137	0.775764	0.870308	1.60753	1.63425	1.67371	6	6	9.8	9.8	9.8	67.39	0	73.355	649560000	7	0.674555	3.41341	0	+	0.344574	3.72062	0.00294555		0.800095	4.57949	0	+	0.538548	4.82248	0	+	0.0151297	0.169792	0.930735
ugt-16	G5EGK7	0.0465393	-0.0167465	0.0956421	0.834974	0.721798	0.591076	0.36067	0.199009	0.377169	1.04261	0.907558	1.07583	-0.0539074	-0.0247898	0.072773	0.529999	0.573208	0.559296	3	3	8.4	8.4	8.4	60.392	0	29.377	193840000	4	0.674138	3.01452	0.000139013	+	0.696382	3.08908	0.000922449	+	0.556142	3.79352	0.000212808	+	0.270471	1.83886	0.00663407		-0.0437864	0.363735	0.740597
	O17621;A0A0K3AWA7	2.79723	2.69363	2.65543	3.39772	3.26589	3.49919	2.86141	2.86786	2.86917	3.42062	3.27226	3.40188	2.54776	2.55722	2.61987	3.16925	3.07468	3.09931	14	14	51.5	51.5	51.5	44.902	0	156.02	1642100000	24	0.672169	2.96509	0.000237838	+	0.498778	3.36091	0.000912	+	0.539465	3.92527	0.000211973	+	0.150715	1.62425	0.0345065		-0.14048	1.36629	0.263593
unc-64	O16000	0.596342	0.632196	0.616768	1.34435	1.21948	1.29587	1.07175	1.10199	1.0337	1.49223	1.41979	1.49182	0.616144	0.522226	0.696564	1.31093	1.32084	1.29468	9	9	50.5	50.5	50.5	33.252	0	54.513	427130000	15	0.671465	4.22902	0	+	0.398801	3.66869	0.00147503		0.697173	3.7819	0.000286093	+	0.454044	4.46248	0.000449822	+	-0.00345739	0.0224435	0.987684
ttr-48	Q23378	2.21809	2.21472	2.24699	2.90641	2.86256	2.92481	2.97091	2.96013	2.94106	2.97635	2.86758	2.94035	2.10184	2.00645	2.14894	2.84003	2.7956	2.79588	9	9	61.6	61.6	61.6	18.561	0	164.34	3857200000	31	0.671328	5.23409	0	+	-0.029274	0.369379	0.785365		0.724762	4.08245	0	+	0.730769	6.16224	0	+	-0.140853	1.50936	0.253249
T19C3.3	Q10009	-0.868219	-0.869826	-0.862816	-0.151369	-0.28797	-0.148973	-0.361803	-0.159655	-0.344824	-0.053793	-0.115013	-0.0871601	-0.749151	-0.860722	-0.82081	-0.211761	-0.314548	-0.248907	4	4	66.3	66.3	66.3	9.7849	0	18.382	157700000	5	0.67085	3.8913	0	+	0.203438	1.41191	0.0381704		0.551822	3.61934	0.00019726	+	0.578193	3.06004	0.000474874	+	0.0567261	0.801661	0.591531
gsp-3	O02658	-4.16429	-4.27696	-4.15608	-3.48159	-3.37592	-3.72916	-4.24834	-4.43659	-4.20707	-4.17452	-4.1315	-4.34342	-3.80097	-3.85724	-3.75169	-3.98469	-3.8505	-3.82966	3	0	16.1	16.1	0	34.595	0	10.126	29949000	3	0.670218	2.41085	0.000811365	+	0.0808522	0.350576	0.521941		-0.0849803	0.672535	0.334358		-0.0982231	0.537007	0.374134		0.395806	2.87727	0.0228387
hpo-6	Q95Y17	-0.0192051	-0.171206	-0.0774345	0.591948	0.547428	0.60232	0.476488	0.389772	0.444668	0.822329	0.688536	0.763393	-0.171967	-0.119204	-0.0904007	0.535614	0.591331	0.551586	4	4	10.2	10.2	10.2	49.029	0	42.644	408510000	5	0.669847	3.83808	0	+	0.32111	2.64539	0.00585794		0.686701	4.72062	0	+	0.526258	3.3028	0.000467822	+	-0.0379086	0.30711	0.785836
	O01340	-4.68573	-4.82761	-4.66059	-3.96406	-3.92756	-4.27384	-5.43872	-4.93427	-5.1209	-4.68945	-4.66057	-4.60824	-4.35511	-4.27731	-4.39942	-4.57345	-4.25876	-4.18425	1	1	7.1	7.1	7.1	28.715	0	6.366	14374000	1	0.669496	2.27591	0.000899927	+	0.511878	1.57686	0.00811009		0.00512377	0.0136118	0.983393		-0.439984	1.31919	0.00545455		0.380699	2.4206	0.0431648
	G5EFE3	1.57997	1.59789	1.56976	2.30795	2.21816	2.22302	1.88722	1.93727	1.93766	2.53609	2.36572	2.43514	1.50283	1.4749	1.52101	2.26997	2.20142	2.24513	10	10	44	44	44	138.49	0	117.4	9672400000	25	0.66717	4.59945	0	+	0.524932	3.25905	0.000784314	+	0.739263	5.17131	0	+	0.338179	4.26376	0.00102592		-0.0829582	2.20785	0.373846
	O16266	1.65022	1.66962	1.64869	2.33787	2.31814	2.31038	2.17023	2.21859	2.20997	2.55859	2.45809	2.47551	1.56338	1.47864	1.60632	2.36768	2.33229	2.32745	11	11	47.3	47.3	47.3	30.243	0	74.112	1564000000	19	0.665954	6.41533	0	+	0.297801	3.00916	0.0056556		0.793027	4.43567	0	+	0.543419	5.31156	0	+	-0.106732	1.31178	0.34374
lsy-12	L8E6K3;Q21789;D7SFM3;K8ESF3;G5EGU3;K8ES81;G5EGP0;K8F7U3;G5EBH5;K8ERR8	0.944094	0.972797	0.985167	1.62978	1.58701	1.6827	1.47858	1.56393	1.46921	1.83908	1.62527	1.77703	0.950518	1.04267	1.05677	1.70214	1.68806	1.64381	1	1	2.7	2.7	2.7	58.332	0.0058341	1.7247	529400000	2	0.66581	4.5994	0	+	0.243219	1.58811	0.0233666		0.661347	4.20902	0.000132756	+	0.536553	4.10352	0.000273593	+	0.0493005	0.625446	0.667426
tyr-2	Q9XUS8	-4.56197	-4.85042	-4.55028	-4.03648	-4.01742	-3.91252	-3.28706	-3.05266	-3.1836	-4.00315	-4.09716	-4.07918	-4.54495	-4.5996	-4.29717	-4.08879	-3.83713	-3.74208	2	2	3.1	3.1	3.1	77.782	0	8.5706	48246000	3	0.665416	2.49146	0.000674419	+	-0.885389	3.56064	0	+	0.591239	1.88066	0.000487078	+	1.47978	3.61457	0	+	0.173649	0.571063	0.359789
srr-4	O44618;H2KYR4	-2.23181	-2.05066	-2.22939	-1.46314	-1.62054	-1.43242	-1.83214	-1.76359	-1.86633	-1.23558	-1.27474	-1.19016	-1.98329	-2.12561	-2.0331	-1.37624	-1.36087	-1.2908	3	3	11.4	11.4	11.4	45.54	0	36.341	172590000	4	0.665252	2.86889	0.00047225	+	0.587191	3.95184	0.000606357	+	0.704693	3.85669	0.000296703	+	0.349933	2.18911	0.00254242		0.123287	0.777922	0.377241
magu-2	Q17549;A0A3B1DQX2	-8.34948	-7.22405	-7.34249	-7.31835	-6.89597	-6.7084	-6.64816	-7.27024	-7.32783	-6.27986	-6.9488	-6.54751	-7.48445	-8.3339	-7.15121	-6.16012	-6.26406	-6.88015	1	1	3.4	3.4	3.4	74.616	0	4.1754	1967300	1	0.664431	0.764342	0.0212857		0.490024	0.773752	0.0352964		1.22174	1.36628	0.000814988	+	0.556591	0.595271	0.0327791		-0.0178487	0.0117483	0.98322
pgp-3	P34713	-1.29099	-1.18625	-1.31043	-0.481476	-0.692444	-0.621269	-0.912389	-0.814605	-0.879457	-0.401009	-0.48933	-0.400837	-1.44189	-1.56034	-1.41435	-0.746105	-0.821737	-0.868559	9	6	9.5	9.5	6.2	140.29	0	78.892	305670000	11	0.664161	3.09219	0.000141553	+	0.438425	3.35692	0.00153201		0.660061	3.4904	0.000239734	+	0.39374	2.91665	0.00109707		-0.209637	1.62239	0.168732
F53E10.6	P91318	-0.240768	-0.28046	-0.186876	0.489689	0.391502	0.397987	-0.17919	-0.372805	-0.277565	0.422144	0.304127	0.347315	-0.280249	-0.307192	-0.227596	0.314934	0.283386	0.267063	2	2	12.6	12.6	12.6	21.519	0	10.807	125990000	4	0.662428	4.03644	0	+	0.634382	3.19217	0.00106262	+	0.56014	4.47905	0.000261185	+	-0.0404847	0.259505	0.829512		-0.0356439	0.425049	0.775328
	Q9XTY7;B5BM47	1.062	1.06404	1.10585	1.74975	1.70058	1.76875	1.58264	1.62195	1.57359	1.92888	1.80554	1.83305	1.0695	1.02353	1.17181	1.92026	1.87297	1.89217	7	7	17.1	17.1	17.1	63.809	0	67.075	705470000	11	0.6624	4.93029	0	+	0.263096	2.54934	0.0106388		0.806854	4.21013	0	+	0.515431	4.81954	9.51437e-05	+	0.0109857	0.0844226	0.959362
fbxa-60;fbxa-59	Q9TZ26;Q9TZ27	-1.40847	-1.48666	-1.36985	-0.684622	-0.863518	-0.732704	-0.690411	-0.684696	-0.679764	-0.474648	-0.544987	-0.586905	-1.42006	-1.44838	-1.34606	-0.842594	-0.890308	-0.845282	2	2	5.4	5.4	5.4	41.102	0	5.0374	36140000	2	0.661377	3.31766	0	+	0.149444	1.97997	0.048457		0.545437	4.04378	0.00022314	+	0.736702	4.54628	0	+	0.0168266	0.135051	0.928074
ifo-1	Q20330	1.48476	1.39005	1.49739	2.13856	2.09518	2.12077	1.9369	1.86169	1.92377	2.35696	2.26356	2.28814	1.42374	1.39451	1.52767	2.18249	2.19565	2.19206	30	29	28.6	28.6	27.4	148.45	0	190.64	2822800000	52	0.660772	4.27886	0	+	0.395433	3.39352	0.00213592		0.741426	4.27689	0	+	0.450052	3.40521	0.000871929	+	-0.00876109	0.0574529	0.969803
gst-5	Q09596	2.11101	2.05392	2.09541	2.77955	2.72351	2.73828	2.57767	2.59359	2.61685	2.93205	2.84276	2.92858	2.12405	2.06241	2.16278	2.65679	2.64864	2.6421	12	12	67.6	67.6	67.6	23.252	0	98.091	2826600000	27	0.660337	4.99081	0	+	0.305093	3.20524	0.00496839		0.532766	4.25569	0.000228571	+	0.509259	4.80864	9.23965e-05	+	0.0296338	0.366068	0.824684
clec-4	Q9NAK5	-6.72239	-6.15933	-6.11411	-5.36987	-5.51545	-6.1312	-5.45128	-5.3569	-5.52687	-5.02207	-5.62642	-5.58112	-5.83374	-6.22325	-5.98554	-4.98704	-5.10767	-6.00743	1	1	4.5	4.5	4.5	46.9	0	26.646	90966000	2	0.659768	1.01698	0.0093215		0.0351518	0.06082	0.895304		0.646801	0.882846	0.00880888		0.886924	1.93091	0.00092093	+	0.317765	0.633321	0.254915
C53C9.2	Q09936	3.07439	3.03288	3.08541	3.77997	3.70296	3.68333	3.45823	3.41948	3.43664	3.94287	3.83077	3.88648	3.03551	2.94913	3.08382	3.69992	3.68271	3.6994	22	21	55.9	55.9	53.7	44.815	0	243.08	6021500000	43	0.65786	4.39915	0	+	0.448591	3.70738	0.000994872	+	0.671192	4.13979	0.000132374	+	0.373889	4.35748	0.000850153	+	-0.0414085	0.414228	0.742091
dpy-8	Q18345	-6.6186	-6.87052	-6.77712	-5.89014	-6.44678	-5.96182	-6.11041	-6.11201	-6.02649	-6.09436	-5.72032	-5.9655	-6.41881	-7.6858	-7.69398	-6.00822	-5.81609	-5.43986	2	2	6	6	6	47.028	0	13.922	157020000	7	0.655833	1.58724	0.00231841		0.156241	0.619941	0.162173		1.51147	1.53159	0.000259363	+	0.672445	2.98583	0.000463683	+	-0.510785	0.52197	0.258971
scrm-4	O62149	-1.32256	-1.37187	-1.26029	-0.640743	-0.736801	-0.612307	-0.759726	-0.838682	-0.862272	-0.623768	-0.719032	-0.711384	-1.30957	-1.19817	-1.19167	-0.704556	-0.617296	-0.736948	4	4	19.2	19.2	19.2	29.142	0	10.711	96727000	6	0.654956	3.72103	0	+	0.135499	1.44623	0.0756267		0.546872	3.32372	0.000179551	+	0.498013	3.43026	0.000517933	+	0.0851014	0.784184	0.476939
lys-7	O16202	1.83365	1.81834	1.85427	2.45086	2.41232	2.60649	2.81665	2.88646	2.7907	2.50405	2.48762	2.53217	1.89401	1.81966	1.93266	2.71336	2.59833	2.51129	11	11	54.8	54.8	54.8	30.88	0	139.1	2284400000	19	0.654469	3.38943	0	+	-0.323329	3.29885	0.00395298		0.72555	3.37801	0.000255319	+	0.995851	5.28419	0	+	0.0466894	0.601559	0.688594
cth-2	P55216	2.27304	2.21421	2.26341	2.9311	2.86604	2.91625	3.33903	3.4214	3.29961	2.97229	2.9304	3.01043	2.49972	2.47055	2.49644	2.89207	2.7924	2.85814	16	11	70.4	70.4	50.3	43.094	0	266.37	10148000000	40	0.654242	4.77592	0	+	-0.382307	3.06599	0.00294912		0.358632	3.51421	0.000261851	+	1.10313	4.97764	0	+	0.238682	3.51382	0.0683544
srap-1	A0A5S9MNG3;A0A5S9MMS0;A0A5S9MQJ1;G5ECB3;A0A5S9MRP0;A0A5S9MMA9;G5EDB1;A0A5S9MPU7;A0A5S9MMB0;A0A5S9MNN4;A0A5S9MMI0;G5ECB4	2.23823	2.16474	2.23904	2.89973	2.80851	2.89297	2.66846	2.5969	2.63556	3.13656	3.07153	3.07187	2.22203	2.16856	2.28459	3.02115	3.00891	2.96946	18	18	7.6	7.6	7.6	334.08	0	215.2	1747500000	24	0.653074	4.15819	0	+	0.459682	3.98005	0.000840841	+	0.77478	4.51336	0	+	0.419639	3.70069	0.000867846	+	0.0110614	0.0950245	0.956177
ced-6	O76337	-7.90828	-8.11316	-8.27314	-8.44876	-7.10154	-6.78601	-6.39383	-6.97157	-6.50574	-8.02256	-6.75262	-7.2651	-7.85819	-7.53254	-7.98915	-7.51167	-7.43653	-8.09751	1	1	2.8	2.8	2.8	52.807	0	6.3368	8293600	1	0.652761	0.555586	0.0474997		-0.723044	0.818459	0.0235248		0.111391	0.168793	0.699727		1.47448	2.69526	0	+	0.3049	0.821224	0.221277
ttr-8	Q95Y93	1.87949	1.86361	1.83166	2.5392	2.45152	2.54113	2.12475	2.17371	2.14808	2.71351	2.59695	2.67335	1.83835	1.86108	1.83917	2.59406	2.52305	2.49039	6	6	51.4	51.4	51.4	15.125	0	59.09	642140000	10	0.652366	4.4274	0	+	0.512425	3.80282	0.000992908	+	0.689634	4.58948	0	+	0.290596	3.88943	0.00154005		-0.0120506	0.30889	0.938145
nxt-1	Q9U757;G8JYG1	0.697872	0.74098	0.703102	1.42746	1.31301	1.34388	0.624887	0.513803	0.860287	1.39716	1.32331	1.34523	0.794998	0.680471	0.827427	1.33678	1.42389	1.40978	6	6	64.2	64.2	64.2	15.479	0	86.736	1734300000	10	0.647466	4.21319	0	+	0.688908	2.56241	0.00101305	+	0.622517	3.55073	0.00022547	+	-0.0476589	0.175384	0.843053		0.0536474	0.503417	0.665659
ttr-3	P34499	-0.159409	-0.143696	-0.0178795	0.5958	0.530968	0.49437	0.763464	0.730146	0.673172	0.738815	0.625437	0.666889	0.0299873	0.0301628	0.0629539	0.391457	0.343534	0.339264	3	3	26.4	26.4	26.4	15.981	0	28.085	255900000	7	0.647374	3.56572	0	+	-0.0452137	0.461357	0.659857		0.31705	4.03356	0.00035099	+	0.829255	4.04488	0	+	0.148029	1.4871	0.249355
	A5Z2S2	-1.2689	-1.22664	-1.18143	-0.501637	-0.703074	-0.533875	-1.03535	-1.09933	-1.19022	-0.441633	-0.620386	-0.567686	-0.975813	-1.14202	-1.02208	-0.612877	-0.547585	-0.517305	2	2	28.1	28.1	28.1	15.552	0	25.28	107230000	3	0.646128	3.17978	0.000142857	+	0.565063	2.90473	0.000992327	+	0.487382	2.98867	0.000144	+	0.117357	1.07013	0.0981261		0.179018	1.49108	0.218787
faah-1	Q17449	0.644423	0.666323	0.692579	1.33294	1.207	1.40157	1.10307	1.15036	1.09521	1.51019	1.35085	1.47492	0.795322	0.760767	0.842524	1.495	1.45817	1.46116	9	9	23.1	23.1	23.1	64	0	81.014	654860000	13	0.646064	3.4134	0	+	0.329105	2.51805	0.00616575		0.671906	4.84423	0	+	0.448437	4.45448	0.00043828	+	0.131763	2.06136	0.24656
	P91063	-6.72891	-7.81631	-6.94421	-6.98256	-6.29109	-6.27775	-7.22321	-7.61673	-6.71297	-6.58594	-6.93295	-6.27233	-6.78912	-7.24461	-7.19423	-6.87276	-7.04757	-7.02289	2	2	5.4	5.4	5.4	83.764	0	9.5133	11041000	3	0.646016	0.729028	0.0243089		0.58723	0.841806	0.0256944		0.09491	0.243026	0.622428		-0.0211563	0.0165939	0.974838		0.0871617	0.0852671	0.858254
	A0A1N7SYW5	-4.46833	-4.371	-4.42389	-3.60311	-3.89441	-3.83186	-4.22582	-3.94621	-3.1712	-3.35917	-3.56436	-3.74266	-4.3257	-3.97006	-4.11008	-3.78697	-3.59307	-3.63646	1	1	1.3	1.3	1.3	148.45	0	16.506	40389000	1	0.644612	2.64485	0.000601399	+	0.225679	0.270291	0.373816		0.463113	1.75341	0.00176962		0.639997	0.945454	0.00924738		0.28579	1.25157	0.154145
lec-11	Q94215	-1.99753	-2.07238	-1.84736	-1.27246	-1.36202	-1.35018	-1.50553	-1.49911	-1.37792	-1.1779	-1.1821	-0.997444	-2.04269	-2.17249	-2.0294	-1.44365	-1.47916	-1.51602	5	5	24.6	24.6	24.6	26.654	0	11.805	257280000	5	0.644207	3.06684	0.000135076	+	0.341707	2.01119	0.00900757		0.601921	3.55717	0.000216	+	0.511572	2.55149	0.00103563		-0.109105	0.608751	0.450075
	Q18010	-4.28013	-4.22943	-3.98971	-3.69972	-3.27423	-3.59535	-3.56394	-3.32693	-3.71776	-3.30439	-3.18402	-3.2479	-4.14426	-4.18839	-3.95229	-3.41774	-3.52348	-3.5748	3	3	21.8	21.8	21.8	24.407	0	9.6661	34867000	4	0.643321	1.83435	0.00154054		0.290775	1.15035	0.0291089		0.589639	2.626	0.000147239	+	0.630208	1.91681	0.00120509		0.0714432	0.245061	0.702314
pqn-31	Q7JNW7;H2KY72	-2.30005	-2.48745	-2.33286	-1.70809	-1.8139	-1.6692	-1.7829	-1.75906	-1.72561	-1.56665	-1.59366	-1.65182	-2.18011	-2.3918	-2.29345	-1.67682	-1.72629	-1.88064	1	1	3.8	3.8	3.8	41.29	0	24.621	129880000	1	0.643058	3.05711	0.000236559	+	0.151812	2.1375	0.043265		0.527204	2.43314	0.000198251	+	0.617598	3.29547	0.000492212	+	0.0849997	0.432347	0.559864
	O17890	-0.131359	-0.298578	-0.20389	0.465372	0.396177	0.431231	0.293926	0.325521	0.290157	0.691473	0.561619	0.605589	-0.276381	-0.402571	-0.206799	0.445578	0.435221	0.435553	4	4	52.4	52.4	52.4	15.375	0	89.653	673710000	21	0.642202	3.59515	0	+	0.316359	2.86979	0.00520619		0.734034	3.66664	0.000292287	+	0.514477	3.30862	0.000515738	+	-0.0839742	0.487297	0.546063
ncx-2	H2KYP3	-0.813204	-0.770088	-0.780998	-0.046114	-0.19521	-0.197252	-0.289206	-0.319304	-0.201628	-0.028532	-0.0124397	0.00453949	-0.87196	-0.918097	-0.826872	-0.321283	-0.275478	-0.234329	2	2	21.2	4.3	4.3	103.12	0	19.592	34482000	2	0.641905	3.61668	0	+	0.257902	2.67153	0.0104828		0.595279	4.08756	0.000257143	+	0.518051	3.79399	0.000466421	+	-0.0842126	1.34224	0.419272
col-186	Q19050	-4.8258	-5.38083	-4.99918	-4.41187	-4.47278	-4.39545	-4.45317	-4.14986	-4.41414	-4.61591	-4.40045	-4.41151	-4.84411	-4.69309	-4.77302	-4.34223	-4.53935	-4.5252	1	1	3.3	3.3	3.3	34.388	0	6.3663	17346000	1	0.641903	1.74701	0.00164136		-0.136899	0.506685	0.249826		0.301145	1.75958	0.00484907		0.729548	1.7366	0.00126095		0.29853	0.814561	0.227626
pno-1	O18216	-0.691957	-0.600843	-0.649488	0.027977	-0.0968876	0.0514565	-1.11797	-1.38318	-1.16179	-0.144838	-0.172482	-0.149143	-0.63282	-0.636726	-0.526342	0.0609055	0.0756016	0.0768967	3	3	22.7	22.7	22.7	30.707	0	31.478	215500000	14	0.641612	3.57236	0	+	1.06549	3.68282	0	+	0.669764	4.28383	0	+	-0.573548	2.57687	0.000880679	+	0.0488002	0.472937	0.699018
	A0A0K3AVV4;A0A0K3AY44	0.76368	0.806332	0.853851	1.52325	1.3788	1.44421	1.22849	1.29824	1.22001	1.63444	1.50223	1.60132	0.605085	0.551302	0.684406	1.47031	1.46524	1.52133	5	0	8.5	8.5	0	69.212	0	22.005	157510000	7	0.640801	3.69721	0	+	0.330413	2.67245	0.00528051		0.872029	4.47292	0	+	0.440961	3.59555	0.000773218	+	-0.194356	1.85276	0.167555
ugt-9	O01617;H2KZ88	0.17231	0.150583	0.277832	0.822861	0.819021	0.878336	0.213072	0.0521984	0.369843	0.885197	0.81002	0.87693	0.245447	0.206079	0.306164	0.556168	0.591602	0.617655	5	5	15.2	12.9	12.9	60.726	0	16.858	118510000	6	0.639831	3.89669	0	+	0.645678	2.61573	0.000978562	+	0.335911	3.22348	0.00038664	+	0.0114625	0.0390231	0.964182		0.0523218	0.462241	0.68276
	O45144	0.267256	0.347887	0.38995	1.21202	1.04122	0.670935	0.5303	0.455185	0.600386	1.382	1.25303	1.35189	0.10317	-0.00656128	0.283583	1.2788	1.43075	1.41624	3	3	9.1	9.1	9.1	44.081	0	16.063	552390000	5	0.639696	1.75873	0.00164757		0.800349	3.8192	0	+	1.24853	3.66964	0	+	0.193593	1.60522	0.0189258		-0.2083	1.06497	0.234293
	Q23330	-1.91607	-1.7244	-1.79748	-1.183	-1.18246	-1.15478	-1.29601	-1.31662	-1.38393	-1.00037	-1.09878	-1.12717	-1.55384	-1.76522	-1.57509	-0.96991	-0.919722	-0.79051	3	3	7.7	7.7	7.7	53.643	0	13.213	101630000	5	0.639239	3.45499	0	+	0.256746	2.27277	0.0124346		0.738001	2.99721	0.00021365	+	0.480464	2.82997	0.000930889	+	0.18127	0.971936	0.256767
ZK512.8	P34646	-3.1485	-2.97598	-2.99733	-2.43463	-2.39604	-2.37639	-2.6977	-2.74335	-2.77419	-2.82935	-2.71772	-2.87356	-2.85628	-2.65167	-2.86366	-2.73859	-2.63731	-2.58483	1	1	9.9	9.9	9.9	19.055	0	9.1285	7809400	1	0.638249	3.44312	0	+	-0.0684614	0.595444	0.468146		0.136963	0.760473	0.0943128		0.30219	2.17124	0.0036844		0.250066	1.32744	0.168423
mca-3	Q95XP6;Q8MXS0;B7CED8	0.475502	0.409817	0.459568	1.14743	1.00992	1.1004	0.930744	0.837095	0.867176	1.19123	1.19443	1.25731	0.386543	0.288267	0.485109	1.22888	1.25745	1.21044	3	3	35.7	1.9	1.9	126.94	0	11.417	306440000	6	0.637619	3.84386	0	+	0.335986	3.1818	0.0035218		0.845616	3.87723	0	+	0.430043	3.64985	0.000825397	+	-0.0616557	0.439593	0.641267
	Q19063	3.23262	3.18733	3.22035	3.83582	3.89386	3.8233	3.63523	3.6389	3.61925	4.054	3.91297	3.95904	3.26549	3.26479	3.35708	3.98932	3.97935	3.97095	6	6	58.6	58.6	58.6	14.014	0	94.826	7801100000	29	0.637556	4.81149	0	+	0.34421	2.91984	0.00399713		0.684086	4.59685	0	+	0.41769	5.02698	0.000429348	+	0.0823491	1.15593	0.443495
	Q21525	0.383478	0.439676	0.508516	1.07521	1.02283	1.14269	0.95248	0.942312	0.938787	1.28686	1.22562	1.20169	0.384819	0.378544	0.427629	1.14269	1.16786	1.12164	4	4	29.8	29.8	29.8	18.288	0	44.817	1442100000	8	0.636354	3.65477	0	+	0.293531	3.47518	0.0048114		0.747067	5.47847	0	+	0.500636	3.7912	0.000437673	+	-0.0468928	0.524594	0.699665
	Q95X36	-1.90962	-1.85965	-1.9256	-1.34457	-1.19577	-1.24637	-1.47121	-1.50958	-1.11891	-0.921701	-1.00868	-0.919453	-1.77284	-1.78095	-1.71852	-1.07849	-1.00949	-1.08132	2	1	27.9	27.9	18.6	14.495	0	38.835	41662000	1	0.636052	3.72776	0	+	0.416625	1.50807	0.0113564		0.701003	4.66796	0	+	0.531721	1.87158	0.00160887		0.140851	2.14013	0.228234
rab-3	Q95QV3;Q94986	-0.148352	-0.159313	-0.134806	0.495777	0.378771	0.588959	0.358107	0.367657	0.420797	0.616365	0.471663	0.726318	-0.00941277	-0.106899	0.00642967	0.506985	0.520287	0.479797	4	4	24.9	21.5	21.5	26.259	0	35.776	310110000	6	0.635326	3.31275	0	+	0.222595	1.36334	0.0344122		0.538984	3.8713	0.000207692	+	0.529677	4.85432	0	+	0.110863	1.42756	0.32226
tag-151	Q19329	2.35021	2.34211	2.39121	3.05714	2.91509	3.01209	2.02741	1.74428	1.97301	3.00928	2.91721	2.91457	2.33762	2.30452	2.42582	3.05063	3.03162	3.01717	21	21	40.8	40.8	40.8	89.22	0	192.05	1318400000	27	0.633594	3.84667	0	+	1.03212	3.4413	0	+	0.677153	4.25843	0	+	-0.446278	2.14619	0.00158613		-0.00518862	0.0451578	0.976364
tnt-4	O44556;K8ERV5	1.28481	1.1837	1.20676	1.90039	1.83734	1.83753	1.59048	1.56552	1.55058	2.09763	1.92891	1.99224	1.11703	1.04797	1.17015	1.79023	1.72204	1.73048	10	9	32.9	32.9	30.5	40.761	0	36.181	905900000	18	0.633331	4.16088	0	+	0.437402	3.00775	0.00214216		0.635866	3.98069	0.00027204	+	0.343769	3.33291	0.00121718		-0.11337	1.14012	0.343721
mec-12	P91910	1.8579	1.79255	1.81269	2.48847	2.37901	2.49267	2.36561	2.28689	2.32483	2.61661	2.52848	2.58916	1.77238	1.73733	1.82452	2.43401	2.37129	2.357	12	9	57.6	48.2	35.3	50.112	0	104.57	2866900000	31	0.632334	3.94829	0	+	0.252301	2.72757	0.0106225		0.609353	4.21156	0.000275159	+	0.50473	4.14533	0.00042238	+	-0.04297	0.604276	0.707195
	Q18074	3.13052	3.07188	3.12369	3.77566	3.66175	3.78048	3.59852	3.63232	3.61582	3.94456	3.82043	3.88128	3.12168	3.04626	3.15433	3.79558	3.72165	3.72651	14	14	75.4	75.4	75.4	26.635	0	162.96	3140400000	32	0.630595	3.90076	0	+	0.266538	2.6998	0.00984813		0.640492	4.05405	0.000283093	+	0.506853	4.7633	0.000298113	+	-0.00127665	0.0113927	0.997539
	Q17956	-4.5945	-4.79867	-4.39697	-3.76907	-4.27871	-3.85367	-3.94737	-4.51877	-4.05657	-3.64861	-3.86239	-3.66624	-4.42193	-4.92359	-4.40076	-3.78342	-3.82145	-3.82017	1	1	10.4	10.4	10.4	15.705	0	8.4973	60124000	2	0.629561	1.48958	0.00268908		0.448492	1.12158	0.018479		0.773746	1.97117	0.000200472	+	0.422471	0.940739	0.0138982		0.0146182	0.0236678	0.970741
	O76836;Q2V4T0	3.02963	2.99493	3.07544	3.68412	3.60721	3.69642	3.51012	3.4725	3.49236	3.7909	3.70669	3.74502	2.9794	2.96694	3.06314	3.7759	3.75093	3.75994	20	20	28.4	28.4	28.4	112.89	0	167.64	2564500000	38	0.629249	4.18373	0	+	0.255877	3.18141	0.00829563		0.759096	4.77829	0	+	0.458326	4.23435	0.000431105	+	-0.0301736	0.324859	0.828305
	Q22600	-4.85821	-4.88291	-4.83502	-4.20777	-4.49067	-4.00208	-4.5685	-4.41605	-4.62569	-4.21886	-4.04755	-4.33536	-4.74904	-4.79876	-4.65892	-3.96817	-4.09312	-4.07042	3	3	15.1	15.1	15.1	26.603	0	7.3599	39449000	4	0.625203	1.92993	0.00146181		0.336156	1.49091	0.0155957		0.691666	3.60315	0.000264382	+	0.321966	2.13309	0.00323868		0.123142	1.33377	0.303314
	P91177	-4.13116	-4.00106	-4.10579	-3.3371	-3.46438	-3.56209	-3.5795	-3.64793	-3.66304	-3.23341	-3.39009	-3.41282	-3.8194	-4.06718	-3.9519	-3.49805	-3.30089	-3.642	3	3	14.6	14.6	14.6	20.446	0	7.4862	668950000	4	0.624815	2.91583	0.000451302	+	0.284719	1.99664	0.0121719		0.465846	1.725	0.00184145		0.449182	3.16021	0.000864706	+	0.133179	0.746366	0.363367
	O01299	-7.78824	-8.81542	-7.8637	-7.39498	-7.361	-7.83785	-7.14718	-9.07542	-8.90162	-6.99843	-7.67019	-8.6483	-7.74343	-7.25639	-7.6732	-7.77364	-7.30263	-7.51102	1	1	3.1	3.1	3.1	85.378	0	10.436	6580800	2	0.62451	0.791042	0.0202702		0.602434	0.315961	0.198517		0.0285794	0.0479696	0.930265		-0.218952	0.113661	0.805999		0.598111	0.755677	0.178095
hda-4	O17323	-6.85457	-7.11246	-7.01088	-6.43355	-6.29282	-6.379	-6.42566	-7.05806	-6.56808	-6.75193	-6.498	-6.37817	-6.55959	-6.85698	-7.43859	-6.35983	-6.27045	-6.31809	2	2	4.3	4.3	4.3	94.41	0	8.3888	20545000	3	0.624181	2.72839	0.000523894	+	0.141235	0.253779	0.484028		0.635594	1.15219	0.00401854		0.308701	0.682349	0.0397218		0.0409199	0.052382	0.932521
twk-18	Q18120	0.726532	0.732616	0.762951	1.44113	1.31465	1.33877	1.10065	1.04959	1.12555	1.59059	1.45346	1.47849	0.655867	0.576782	0.68996	1.33356	1.312	1.33028	7	7	16.9	16.9	16.9	52.745	0	91.127	1281000000	13	0.624149	3.99071	0	+	0.415584	3.01888	0.0026372		0.684409	4.43494	0	+	0.351228	3.82471	0.00106467		-0.09983	1.32165	0.360093
trx-1	Q09433	-7.11281	-8.25181	-7.47797	-7.09783	-7.00148	-6.87251	-6.88568	-6.47123	-7.65798	-6.72076	-6.93585	-6.94727	-7.1827	-7.17335	-7.02308	-6.65345	-6.84047	-6.53963	1	1	14.8	14.8	14.8	13.323	0.00083738	2.7024	1655800	1	0.623584	0.846547	0.0170943		0.137005	0.142947	0.684096		0.44853	1.93397	0.00145232		0.609229	0.558983	0.0360045		0.487816	0.649004	0.22675
gsnl-1	Q21253	3.17345	3.1666	3.15998	3.81705	3.71068	3.84246	3.71562	3.73537	3.7	3.92552	3.84729	3.89618	3.12394	3.08712	3.18776	3.86576	3.83348	3.83636	19	19	50.3	50.3	50.3	54.591	0	282.02	4051900000	40	0.623388	3.98101	0	+	0.172668	2.63682	0.0259337		0.712257	4.66384	0	+	0.550318	6.0281	0	+	-0.0337372	0.496527	0.778111
	A0A131MDA6;Q8MNR7;A0A131MCJ0	-2.5502	-2.71178	-2.55998	-1.91098	-2.03924	-2.00219	-2.29678	-2.09526	-2.22371	-1.72631	-1.91563	-1.86968	-2.56918	-2.60914	-2.35054	-1.65289	-1.63922	-1.72102	1	1	40.7	40.7	40.7	3.3367	0	4.4663	48115000	1	0.623184	3.1868	0.000138239	+	0.368045	1.96227	0.0081908		0.838576	3.2422	0.00027871	+	0.40207	2.15721	0.00203028		0.097702	0.436654	0.526416
arrd-14	O17983	0.75477	0.71912	0.812151	1.39928	1.33629	1.41785	1.24731	1.20788	1.16218	1.69369	1.62891	1.56705	0.744881	0.711281	0.815289	1.53884	1.47919	1.43485	3	3	11	11	11	39.554	0	14.673	250370000	6	0.622461	4.15177	0	+	0.424088	3.18592	0.00194841		0.727145	4.14557	0	+	0.443779	3.57615	0.000774892	+	-0.00486374	0.0404386	0.979699
	G5EDK7	-4.9213	-5.56689	-4.9366	-4.36463	-4.35323	-4.84129	-5.45705	-5.69738	-5.3349	-4.2348	-4.4401	-4.32979	-4.74616	-4.89792	-4.81296	-3.87285	-3.64286	-3.7857	1	1	23.1	23.1	23.1	8.3651	0	8.883	43631000	2	0.62188	1.09659	0.0077533		1.16155	3.16941	0	+	1.05188	3.71093	0	+	-0.354845	0.67775	0.0354113		0.32258	0.674398	0.248208
unc-96	O76566;H2KZR3	0.100815	0.141779	0.193611	0.819281	0.752657	0.726963	0.717657	0.652506	0.70306	0.950872	0.881405	0.849228	0.197819	0.0204601	0.182194	0.792383	0.801682	0.796379	7	7	25	25	25	46.663	0	52.965	356500000	10	0.620899	4.06582	0	+	0.202761	2.31487	0.0202152		0.663324	3.51352	0.000242697	+	0.545673	4.08925	0.00028164	+	-0.0119108	0.0661801	0.961017
T07A9.8	O44410	-1.0353	-1.0614	-1.13962	-0.393375	-0.560354	-0.420397	-1.51208	-1.70463	-1.6064	-0.584019	-0.635651	-0.648952	-1.07761	-0.934454	-0.978672	-0.454794	-0.377806	-0.403965	4	4	18.7	18.7	18.7	39.448	0	34.592	115570000	6	0.620729	3.29346	0.000143353	+	0.984831	4.12189	0	+	0.584724	3.58476	0.000211144	+	-0.528933	2.93674	0.000770307	+	0.0818596	0.709836	0.498644
dim-1	Q18066	4.71362	4.68476	4.68621	5.34452	5.28198	5.31959	5.18017	5.21128	5.16951	5.50566	5.35909	5.43245	4.67647	4.67637	4.73019	5.34141	5.2844	5.28131	25	25	43.9	43.9	43.9	71.849	0	323.31	48431000000	126	0.6205	5.15261	0	+	0.245416	2.29093	0.0140128		0.60803	4.66914	0.00013314	+	0.492123	5.2144	9.38416e-05	+	-0.000517527	0.0084114	0.998201
anc-1	Q9N4M4;A0A2C9C3A7;A0A2C9C2Z1	6.3203	6.303	6.31024	6.96786	6.91033	6.91278	6.83138	6.85228	6.8258	7.20159	7.05401	7.12027	6.16951	6.12893	6.24714	6.96293	6.93111	6.94765	137	137	54.1	54.1	54.1	956.47	0	323.31	76057000000	370	0.619144	5.23684	0	+	0.288801	2.57588	0.00849189		0.76537	4.54455	0	+	0.525311	6.19487	0	+	-0.129316	1.67767	0.260987
lmp-2	Q9GYK0	-3.41562	-3.50457	-3.39091	-2.74713	-2.94726	-2.75935	-3.16914	-3.22076	-3.13627	-2.83691	-3.01672	-2.84913	-3.53311	-3.52822	-3.51767	-2.92328	-2.88308	-3.13633	1	1	5.7	5.7	5.7	32.962	0	6.5282	35899000	2	0.619119	2.96602	0.000459274	+	0.274475	1.91739	0.0146618		0.545439	2.64271	0.000139715	+	0.261641	2.45659	0.00415299		-0.0893008	1.20559	0.410251
haf-9	O44897;Q8IA64	0.628475	0.646133	0.641174	1.25038	1.15598	1.36425	1.12603	1.22922	1.17444	1.36423	1.31001	1.37464	0.622496	0.596933	0.674133	1.27257	1.23082	1.20602	11	11	20.9	20.9	20.9	90.792	0	117.66	705580000	21	0.618277	3.28848	0.000142529	+	0.173068	2.06903	0.0334381		0.605281	4.45541	0.000291892	+	0.537965	4.23008	0.000287012	+	-0.00740687	0.115469	0.969172
ttr-26	Q9XXR5	-0.848789	-0.736124	-0.782778	-0.0933132	-0.272352	-0.148384	-0.188532	-0.15601	-0.152876	0.0500736	-0.0715199	-0.0733414	-0.870125	-0.896017	-0.725296	-0.131897	-0.193098	-0.138771	1	1	9.7	9.7	9.7	15.371	0	4.8153	27369000	1	0.617881	3.23856	0.000139797	+	0.13421	1.46842	0.0758424		0.675891	3.55202	0.000252042	+	0.623425	4.25285	0	+	-0.041249	0.263977	0.784998
K03H1.5	P34501	-2.95129	-2.76143	-2.85326	-2.14218	-2.4086	-2.1633	-2.58836	-2.3133	-2.56116	-2.26591	-2.07955	-2.20124	-2.90661	-2.90132	-2.74465	-2.33571	-2.37157	-2.33633	5	5	3.5	3.5	3.5	159.18	0	8.7238	59790000	6	0.617301	2.43136	0.00083818	+	0.305373	1.38146	0.0196437		0.502992	3.11783	0.000153409	+	0.367722	1.62778	0.00438024		0.00446796	0.0194806	0.986736
	Q21816	-0.45808	-0.446255	-0.377939	0.166636	0.181267	0.217297	-0.0165405	-0.00547791	0.0183945	0.260689	0.052103	0.0440273	-0.605371	-0.589903	-0.551638	0.0680332	0.000921249	-0.0395298	3	3	6.5	6.5	6.5	93.032	0	17.586	69762000	4	0.615824	4.52684	0	+	0.120148	0.772339	0.185857		0.592112	4.13553	0.000259304	+	0.426217	4.02513	0.000608997	+	-0.154879	2.19322	0.20515
flp-33	Q86G91	-2.42921	-2.71154	-2.50841	-1.80775	-1.8137	-2.18174	-2.24801	-2.18251	-2.11983	-1.48627	-1.63381	-1.68789	-2.81635	-2.6028	-2.49743	-1.83022	-1.93985	-1.80707	1	1	10.5	10.5	10.5	9.543	0.0053797	1.7667	71236000	1	0.61532	1.83327	0.00155299		0.580795	2.92176	0.000913218	+	0.779813	2.79758	0.0002	+	0.366268	1.78772	0.00365649		-0.0891434	0.285476	0.630863
Y73F4A.1	Q9XWC2	-0.297207	-0.336586	-0.251137	0.285366	0.339626	0.334095	0.0603294	0.0937386	0.0681953	0.359674	0.295996	0.381817	-0.291573	-0.431198	-0.19475	0.420092	0.360144	0.305593	5	5	50.5	50.5	50.5	20.354	0	91.411	619700000	7	0.614672	4.46823	0	+	0.271741	3.22233	0.00701796		0.667783	3.02983	0.000194419	+	0.369064	3.801	0.000910764	+	-0.0108636	0.051195	0.965894
T23D8.3	O02327	0.711332	0.731503	0.72974	1.31976	1.2737	1.42107	-0.172331	-0.568598	-0.271048	1.15269	0.968592	1.01662	0.792292	0.785385	0.788141	1.36814	1.24173	1.25752	6	6	26.8	26.8	26.8	47.665	0	82.053	681460000	11	0.613987	3.81538	0	+	1.38329	3.33889	0	+	0.500525	3.63743	0.000178956	+	-1.06152	3.05512	0	+	0.0644143	3.17049	0.450863
grl-16	Q9N2Z3;H2L083	1.13675	0.938524	0.991592	1.73322	1.57779	1.59608	1.61108	1.71491	1.62034	1.927	1.61547	1.70324	1.06901	1.03053	0.958975	1.66109	1.57107	1.68377	3	3	8.4	8.4	8.4	39.109	0	17.313	2401800000	13	0.613408	2.87308	0.000434944	+	0.0997893	0.433783	0.396655		0.619138	3.71142	0.000241071	+	0.62649	3.11529	0.000454676	+	-0.00278155	0.0136399	0.992971
tnt-3	H2KYL8;A0A4V0IK50;H2KYL7;B9WRS6;A0A4V6M4Y3;H2KYL9	-0.787697	-0.718037	-0.745121	-0.0776234	-0.217514	-0.117046	-0.326729	-0.462124	-0.435562	0.0310001	-0.0376453	9.53674e-05	-0.710827	-0.85578	-0.707359	-0.129072	-0.125633	-0.0792313	5	5	5.5	4.8	4.8	136.93	0	30.28	277050000	6	0.61289	3.72474	0	+	0.405955	3.04352	0.0026535		0.646676	3.63621	0.000246014	+	0.342147	2.75413	0.00163811		-0.00770378	0.0499552	0.970383
	Q8I4C0	-1.25873	-1.498	-1.42062	-0.761133	-0.812176	-0.766037	-0.178188	-0.325197	-0.276714	-0.486422	-0.607887	-0.685593	-1.1837	-1.42733	-1.38113	-0.443054	-0.535244	-0.50469	5	5	14.8	14.8	14.8	33.387	0	84.567	1571600000	17	0.612669	2.97243	0.00045614	+	-0.333267	2.00145	0.00991923		0.83639	3.33626	0.000291498	+	1.13242	3.78304	0	+	0.061732	0.236391	0.729943
	H2L2A4;H2L2A1;H2L2A3;H2L2A2;H2L2A0;H2L2A5;H2L2A6;H2L299;H2L296;H2L298	1.03883	1.06528	1.01115	1.67676	1.59617	1.6756	1.64469	1.75424	1.66033	1.77026	1.66272	1.6696	1.01688	1.0176	1.15766	1.83739	1.73594	1.7812	8	8	28.7	28.7	28.7	42.061	0	71.332	1222800000	15	0.611087	4.41306	0	+	0.0144405	0.106857	0.914876		0.720797	3.70085	0.000289157	+	0.647997	4.17658	0	+	0.0256246	0.199993	0.872268
rol-1	Q9NA83	-2.92963	-3.24731	-3.01914	-2.54899	-2.47308	-2.34253	-2.1646	-2.1315	-2.28548	-2.59932	-2.59765	-2.49602	-2.88566	-3.01333	-3.0846	-2.59294	-2.64901	-2.50145	1	1	2.2	2.2	2.2	46.616	0.0013232	2.4616	200420000	1	0.610493	2.2572	0.000834688	+	-0.370471	2.51269	0.00487088		0.413396	2.33322	0.000787763	+	0.8715	2.93092	9.28433e-05	+	0.0708323	0.253186	0.700694
	Q23614	2.35669	2.32415	2.28421	2.9375	2.87489	2.98201	2.77021	2.78514	2.74304	3.10551	2.98187	3.04343	2.48355	2.50731	2.52888	3.1074	3.01538	3.03788	6	6	39.9	39.9	39.9	19.185	0	60.808	1670100000	13	0.609783	4.07834	0	+	0.277475	2.73855	0.00842729		0.546968	4.23795	0.000238411	+	0.444444	4.27838	0.000492829	+	0.184899	2.76802	0.126527
	A0A1I6CMA1;O44561;H2KZW6	0.189943	0.111162	0.1908	0.825279	0.71767	0.776066	0.594126	0.510166	0.547895	1.02749	0.946856	0.94537	0.314138	0.228786	0.315468	1.00286	0.95211	0.934259	4	4	6.2	6.2	6.2	99.061	0	43.942	359350000	9	0.609037	3.93074	0	+	0.422511	3.50163	0.00152193		0.676947	4.36189	0	+	0.386761	3.37721	0.00102454		0.122163	1.45531	0.297138
	Q9NAE3;C2BR92	-5.89901	-6.50163	-5.78413	-5.36285	-5.57887	-5.41663	-4.99566	-4.79481	-5.07654	-5.13493	-5.51886	-5.11152	-6.05128	-6.12995	-5.96461	-5.66727	-6.16258	-5.85209	2	2	7.6	7.6	7.6	37.521	0	8.0149	25613000	2	0.608804	1.23363	0.00586425		-0.299437	0.892732	0.043255		0.154635	0.435254	0.222243		1.10592	2.01551	0.000650192	+	0.0129747	0.0189662	0.97473
skr-4	Q9U1Y9	2.07282	2.08884	2.07313	2.73151	2.65831	2.671	2.67337	2.74231	2.66675	2.9777	2.80604	2.89955	2.119	2.13836	2.18928	2.90578	2.87769	2.88732	6	6	49.7	40.9	40.9	17.988	0	48.415	987280000	11	0.60868	4.90198	0	+	0.200288	1.65409	0.0318577		0.741379	5.29442	0	+	0.615879	4.81134	0	+	0.070617	1.5104	0.465322
dpy-10	P35800	-2.09281	-1.88977	-1.8	-1.0552	-1.13799	-1.76425	-1.94353	-2.01903	-1.84403	-0.547318	-0.883833	-0.844986	-1.89833	-2.14574	-1.7946	-0.802708	-0.665693	-0.624252	2	2	7	7	7	38.53	0	7.8128	202750000	3	0.608381	1.19159	0.00623065		1.17682	3.24924	0	+	1.24867	3.35575	0	+	-0.00800323	0.026751	0.975004		-0.0186977	0.047262	0.955454
	Q56VY4	-2.44623	-2.65763	-2.4799	-1.78821	-1.9534	-2.0201	-2.10526	-2.16036	-2.06389	-1.68134	-1.80282	-1.58338	-2.56667	-2.70058	-2.46856	-1.78687	-1.87141	-1.84492	3	3	28.2	28.2	28.2	12.729	0	7.3996	170030000	7	0.607351	2.51014	0.000788949	+	0.420654	2.42832	0.00350337		0.744199	3.31225	0.000254417	+	0.418085	2.37479	0.00139202		-0.0506821	0.208931	0.777013
ttr-18	Q17473	1.61604	1.57117	1.64535	2.3113	2.18372	2.15691	2.03919	1.97265	2.03098	2.63036	2.47831	2.51894	1.5985	1.50864	1.71429	2.58517	2.56968	2.53583	7	7	56.1	56.1	56.1	15.217	0	90.596	5133900000	42	0.606458	3.50073	0	+	0.528264	3.34139	0.00082232	+	0.956416	4.00694	0	+	0.403419	3.74842	0.000838612	+	-0.0037117	0.0195137	0.987788
sqt-1	P12114	-3.28471	-2.88053	-2.77237	-2.04833	-1.73462	-3.33677	-2.57307	-2.91499	-2.74775	-1.70488	-1.94792	-2.27956	-3.10841	-3.52674	-3.10497	-1.89994	-1.71183	-1.56244	3	3	14.8	14.8	14.8	32.85	0	14.524	200600000	7	0.605961	0.516986	0.0583166		0.767817	1.78	0.00309312		1.52197	3.05809	0	+	0.233932	0.562758	0.0786921		-0.267506	0.567282	0.301778
clec-49	Q9XUL6	-3.65021	-3.32403	-3.4235	-2.80134	-2.98314	-2.79666	-2.92075	-2.99177	-2.87434	-2.93964	-3.01646	-3.13643	-3.5771	-3.53617	-3.61944	-3.09579	-3.13312	-3.20095	1	1	15.9	6.9	6.9	35.772	0	4.1043	6097000	1	0.605531	2.21368	0.00097561	+	-0.101893	0.696471	0.26647		0.434287	3.42926	0.000144675	+	0.536961	2.19927	0.00114662		-0.111658	0.488851	0.481302
ncs-2	P36609	4.02774	4.05454	4.00441	4.66447	4.58417	4.65227	4.54788	4.66688	4.55426	4.89101	4.68971	4.8121	3.97278	4.01865	4.01099	4.68212	4.5889	4.61819	17	17	76.3	76.3	76.3	21.985	0	247.36	7061200000	51	0.60474	4.51244	0	+	0.207935	1.38293	0.0379045		0.628929	4.45979	0.000132565	+	0.560775	3.76991	0.000261806	+	-0.0280883	0.62313	0.812058
clec-85	Q95XX2;U4PAM5	1.73256	1.72924	1.73044	2.34592	2.31924	2.34097	2.38541	2.42665	2.3548	2.57141	2.40443	2.46406	1.58499	1.59089	1.66339	2.13557	2.1538	2.17082	6	5	30.7	30.7	28.2	29.076	0	44.779	1689200000	13	0.604631	6.6822	0	+	0.0910123	0.791251	0.282774		0.540308	4.42233	0.000243517	+	0.65821	5.22265	0	+	-0.117652	2.01938	0.26935
	Q20220	0.898918	0.972923	0.999146	1.59259	1.4812	1.61007	1.03832	0.947128	1.12415	1.69426	1.56894	1.62184	0.910851	0.964964	0.992332	1.48103	1.41912	1.45428	6	6	38	38	38	27.893	0	61.235	514250000	6	0.604289	3.56055	0	+	0.591812	3.15331	0.000901771	+	0.495426	4.10902	0.000196007	+	0.0795383	0.600834	0.461475		-0.000946681	0.00810658	0.997716
tfbm-1	P91424	-0.742382	-0.667074	-0.622084	-0.00562096	-0.238619	0.0239201	-0.629726	-0.719588	-0.586592	-0.118885	-0.126122	-0.143902	-0.585808	-0.667643	-0.623554	0.0751266	0.0135555	-0.0158615	6	6	22.6	22.6	22.6	41.893	0	32.481	58184000	6	0.60374	2.58751	0.000815873	+	0.515666	3.6857	0.000950764	+	0.649942	4.26912	0.000131054	+	0.0318778	0.238707	0.864016		0.0515118	0.53701	0.670104
	Q20769	-0.712273	-0.730015	-0.554354	-0.0899448	-0.180655	0.0832996	0.165701	0.187742	0.093235	0.166328	0.198799	0.273699	-0.716457	-0.74873	-0.726217	-0.0547314	-0.138201	-0.15959	4	3	33.3	33.3	26.9	20.533	0	61.556	251370000	6	0.603114	2.49344	0.000778198	+	0.0640494	0.681435	0.473196		0.612961	4.28585	0.000284211	+	0.81444	3.693	0	+	-0.0649211	0.500798	0.606268
	Q27GQ5;Q20584;Q27GQ6	0.532694	0.519878	0.5497	1.13949	1.16587	1.1053	1.00902	1.09928	1.02975	1.29599	1.10863	1.09865	0.5396	0.416754	0.597635	1.27502	1.26186	1.22068	12	12	43.7	43.7	43.7	46.449	0	115.44	916350000	22	0.602793	5.18136	0	+	0.121741	0.807358	0.173285		0.73452	3.71656	0.00029589	+	0.511923	4.24034	0.000263333	+	-0.0160942	0.107584	0.937566
	Q8ITW9	-5.34994	-5.75875	-5.79501	-4.97202	-5.04471	-5.07883	-5.16292	-4.66752	-5.07409	-4.57487	-4.6258	-4.62186	-5.2924	-5.67078	-5.21619	-4.781	-4.94468	-4.74476	1	1	11.8	11.8	11.8	11.178	0	5.2189	15506000	1	0.602713	1.83683	0.001614		0.360665	1.10578	0.0234983		0.569642	1.68608	0.00126812		0.66639	1.47896	0.00227345		0.241445	0.530954	0.329042
	E1B6V3;Q7YX57	-2.31498	-2.19741	-2.14963	-1.68564	-1.61017	-1.56171	-1.62531	-1.43964	-1.61377	-1.39454	-1.4677	-1.34727	-2.14516	-2.27432	-2.09216	-1.38585	-1.61048	-1.53753	1	1	21.5	21.5	21.5	9.3686	0	16.687	55156000	1	0.601498	3.22833	0.000237325	+	0.1564	1.05699	0.0800168		0.659263	2.81819	0.00017734	+	0.661101	2.9825	0.000451751	+	0.0501248	0.275368	0.74337
	H2L0S5;Q3V5J3	-4.86912	-4.85473	-5.08169	-4.32605	-4.39843	-4.27744	-4.867	-4.76502	-4.79403	-4.10405	-4.17889	-4.19561	-4.65797	-4.72427	-4.79064	-4.06363	-3.90098	-4.16012	4	4	5.7	5.7	5.7	93.834	0	22.183	223850000	4	0.601206	2.74756	0.000593103	+	0.64917	4.01553	0.000392405	+	0.682717	2.88939	0.000186851	+	0.126494	0.729675	0.140237		0.210883	1.19758	0.21827
abts-2	G5EGB9	-5.91491	-5.63764	-5.77442	-5.17945	-5.42188	-4.92604	-5.68401	-5.05621	-5.36974	-5.37449	-4.96126	-5.12769	-6.22531	-6.03646	-5.66713	-5.1545	-5.55361	-5.37601	1	1	1.4	1.4	1.4	83.901	0.00084976	2.972	3941800	1	0.599869	1.66501	0.00209885		0.215507	0.422949	0.202785		0.614927	1.42716	0.00199357		0.405672	0.958658	0.0139788		-0.200639	0.477399	0.377484
	Q9U294	-1.13715	-1.17179	-1.08627	-0.501261	-0.638277	-0.461916	-0.930527	-1.04827	-1.08603	-0.518509	-0.671732	-0.592321	-1.15649	-1.20009	-1.03833	-0.729105	-0.628794	-0.782692	3	3	11.1	11.1	11.1	41.51	0	15.978	130950000	3	0.59792	3.27446	0.000136414	+	0.427421	2.57222	0.00315588		0.418106	2.49525	0.000389002	+	0.110129	0.973473	0.129187		0.000101089	0.000606467	1
	A0A5E4LYE2	4.08998	4.10257	4.11312	4.74286	4.68148	4.67424	4.67038	4.68434	4.64678	4.91758	4.81875	4.85403	4.02351	3.94579	4.10895	4.78643	4.77753	4.76506	41	3	36.4	36.4	2.4	151.52	0	323.31	22817000000	125	0.597638	4.90238	0	+	0.196288	2.50089	0.0196953		0.750257	4.02649	0	+	0.565279	5.79813	0	+	-0.0758057	0.729503	0.513435
F47D12.3	Q09389	-0.324558	-0.309099	-0.173456	0.435518	0.339432	0.209875	0.0981674	-0.00374413	0.126459	0.550505	0.575123	0.669035	-0.0942993	-0.433065	-0.165976	0.413651	0.530176	0.47221	2	2	13.6	13.6	13.6	16.301	0	6.7918	91109000	2	0.597313	2.74206	0.000588034	+	0.524593	3.21573	0.000924324	+	0.703126	2.53537	0.000161435	+	0.342665	2.27635	0.00245675		0.0379244	0.121779	0.8661
tbb-6	G5EF01	1.09179	1.1694	1.12494	1.76384	1.6911	1.71969	1.5785	1.56541	1.55174	1.48158	1.52862	1.49871	1.57599	1.53931	1.57963	1.60354	1.63616	1.65658	14	14	58.2	58.2	58.2	47.61	0	136.68	754300000	21	0.59617	4.37265	0	+	-0.062247	1.7734	0.350743		0.0671177	1.53914	0.303507		0.436507	4.28584	0.000479391	+	0.43627	4.1371	0.02
gpb5	G5EEJ3;A7DT38	-0.229876	-0.354767	-0.199848	0.408342	0.305635	0.289845	0.246729	0.189396	0.169497	0.516323	0.433346	0.498976	-0.462402	-0.494339	-0.37211	0.249079	0.268587	0.222057	2	2	19.2	19.2	19.2	10.809	0	9.2785	55045000	2	0.596104	3.23235	0.000234792	+	0.281008	2.91888	0.00747449		0.689525	4.22068	0	+	0.463371	3.03228	0.000858812	+	-0.181454	1.4108	0.219066
	G5EFR2	-7.8748	-7.30966	-7.03516	-6.23298	-7.23202	-6.9664	-7.18012	-7.47959	-6.87516	-6.50449	-6.21304	-6.47705	-7.56747	-6.80781	-6.68731	-6.90951	-6.7493	-7.08728	1	1	5.2	5.2	5.2	22.33	0.001949	2.1803	4590100	1	0.596077	0.701061	0.0284952		0.780097	1.77283	0.00309562		0.105498	0.132887	0.761516		0.228252	0.307519	0.33018		0.385681	0.448249	0.320518
glo-1	G5EBF0	-1.9968	-2.30775	-2.14443	-1.47055	-1.63235	-1.55873	-1.62519	-1.54964	-1.61513	-1.37639	-1.40866	-1.23873	-2.22247	-2.28993	-2.00341	-1.68068	-1.46275	-1.626	2	2	14.6	14.6	14.6	23.589	0	21.468	59667000	2	0.595784	2.37993	0.000870056	+	0.255393	1.95301	0.0163061		0.582127	2.23514	0.000195853	+	0.553009	2.39877	0.00103377		-0.0222747	0.0620373	0.941952
mlc-2	P19626	4.90262	4.84228	4.84313	5.59557	5.24637	5.52925	5.40832	5.43943	5.38542	5.6559	5.55797	5.60997	4.87681	4.84169	4.90795	5.5156	5.41748	5.43227	11	2	70	70	11.8	18.603	0	218.65	37470000000	115	0.594388	2.26115	0.000988644	+	0.19689	2.43475	0.0206064		0.579636	4.0583	0.000244344	+	0.54838	4.56674	0	+	0.0128053	0.175546	0.941588
	O44527	-4.72779	-4.69109	-4.36946	-4.07266	-3.91218	-4.02064	-4.14146	-4.08725	-4.359	-4.28478	-4.18596	-4.32219	-4.47262	-4.28183	-4.46854	-4.0359	-3.98556	-4.03606	1	1	2.9	2.9	2.9	68.921	0.0040019	1.9228	10140000	1	0.594287	2.07003	0.00123844		-0.0684039	0.300663	0.603508		0.38849	2.40147	0.000811946	+	0.400208	1.32938	0.00638575		0.188448	0.655743	0.320706
drh-1	G5EDI8	-6.72964	-6.51274	-7.01724	-5.96767	-6.52662	-5.99207	-5.95158	-6.93634	-6.80064	-6.68935	-7.29687	-6.35225	-6.23135	-6.62086	-6.5999	-6.39373	-6.53901	-6.72638	1	1	1.9	1.9	1.9	119.19	0.00083584	2.659	4803200	1	0.591083	1.189	0.00624435		-0.216637	0.201781	0.508879		-0.0690028	0.163285	0.764035		0.190353	0.217178	0.591552		0.269166	0.626899	0.282213
F29A7.6	O16207	-4.06017	-3.94855	-3.90314	-3.38765	-3.50026	-3.25132	-4.09301	-4.24262	-4.5034	-3.83477	-3.83649	-3.60342	-3.8186	-4.12206	-3.95466	-3.6696	-3.78539	-3.79269	2	2	12.7	12.7	12.7	21.652	0	7.09	39470000	2	0.590873	2.63315	0.000820431	+	0.521451	1.66347	0.0068423		0.215879	1.05231	0.0243923		-0.309057	1.12962	0.0142338		0.00551478	0.0184483	0.984344
F37H8.5	O17861	3.14506	3.16688	3.11503	3.75216	3.68423	3.76149	3.84907	3.93789	3.83289	3.95215	3.80508	3.88269	3.14435	3.19161	3.21432	3.75807	3.65404	3.67343	10	10	45.1	45.1	45.1	30.844	0	89.815	10872000000	34	0.5903	4.48658	0	+	0.00669161	0.0425768	0.959317		0.511755	3.75422	0.000188153	+	0.73096	4.46235	0	+	0.0411034	0.738984	0.706025
	F5GUG6;F5GUH2;F5GUG7;F5GUH1;F5GUG8	-0.300016	-0.37064	-0.323284	0.302916	0.240013	0.231396	0.102062	0.130186	0.103086	0.482817	0.402676	0.484156	-0.32538	-0.442137	-0.327494	0.297468	0.198929	0.258825	5	5	31.1	31.1	31.1	24.324	0	70.994	1042700000	14	0.589422	4.36521	0	+	0.344771	3.57391	0.002959		0.616744	3.67262	0.000235294	+	0.443092	4.38917	0.000505686	+	-0.0336901	0.314436	0.811492
nspc-15	G5EC48	-5.18243	-5.13049	-4.92777	-4.32285	-4.78877	-4.36109	-4.07192	-4.10957	-4.03823	-4.42705	-4.27998	-4.39109	-4.81966	-4.86527	-4.51149	-4.23911	-4.26792	-4.18397	1	1	24.8	24.8	24.8	11.213	0	10.952	60346000	1	0.589326	1.60416	0.00265446		-0.292803	2.41003	0.0090027		0.501807	1.9353	0.000809679	+	1.00699	3.63167	0	+	0.348088	1.2066	0.127657
dcaf-1	Q21106	-1.33216	-1.35925	-1.31078	-0.746483	-0.788214	-0.701456	-1.76856	-2.23539	-1.78805	-0.889325	-0.922594	-0.848768	-1.35339	-1.48715	-1.35118	-0.711893	-0.679781	-0.773985	8	8	6.5	6.5	6.5	192.89	0	44.262	163050000	8	0.588679	4.47609	0	+	1.04377	2.6072	0.0008	+	0.675351	3.66756	0.000263094	+	-0.596602	1.75466	0.00161233		-0.0631746	0.600531	0.589841
	Q21425	-5.10569	-4.79825	-5.2428	-4.47255	-4.45506	-4.45483	-4.70467	-4.5248	-4.34562	-3.95607	-4.29737	-4.62291	-5.18632	-5.01063	-4.88959	-4.39046	-4.26245	-4.61061	1	1	5.4	5.4	5.4	26.458	0.00017797	3.8667	23697000	1	0.588101	1.9557	0.00142334		0.232917	0.459941	0.163059		0.607669	1.98556	0.000402741	+	0.52388	1.45356	0.00327262		0.0200701	0.0435735	0.956138
	Q21465	3.90506	3.8711	3.77403	4.78497	3.98452	4.54452	4.27976	4.4542	4.32158	4.69371	4.46199	4.59261	3.81842	3.892	3.87148	4.68792	4.17389	4.44749	13	13	78.7	78.7	78.7	22.12	0	234.17	11600000000	64	0.58794	1.15033	0.0068223		0.230927	1.27115	0.0355642		0.5758	1.73234	0.000990407	+	0.501781	2.80372	0.000857143	+	0.0105718	0.083193	0.961086
F52H3.5	Q20683	0.95315	0.791945	0.844658	1.48882	1.41915	1.44542	1.37161	1.31583	1.36621	1.58932	1.49221	1.54206	0.89535	0.80493	0.834833	1.35807	1.3698	1.36416	6	6	40.2	40.2	40.2	19.648	0	27.842	610960000	10	0.587879	3.46972	0.000144186	+	0.189974	2.33625	0.0234095		0.518974	4.37688	0.000225705	+	0.487969	3.18699	0.000771968	+	-0.0182133	0.122286	0.924011
	O45373	-6.02413	-5.92002	-6.27288	-5.13472	-5.47799	-5.84666	-5.78621	-5.79895	-5.23612	-5.58558	-5.4849	-5.79563	-5.64423	-5.4348	-5.80187	-4.63749	-5.13306	-5.1359	1	1	2.6	2.6	2.6	92.522	0	9.2768	5613800	1	0.585885	1.19387	0.00625153		-0.0149457	0.0241661	0.956737		0.658151	1.54149	0.00144725		0.465251	1.02544	0.010237		0.445375	1.39222	0.0914
	Q19056	-0.0810642	-0.106974	-0.0480766	0.530153	0.458664	0.532116	0.218084	0.194349	0.290253	0.676266	0.607935	0.597662	0.017067	-0.0957298	0.0908585	0.735435	0.705496	0.672771	10	10	21.7	21.7	21.7	71.176	0	77.038	339260000	15	0.585683	4.41648	0	+	0.393059	3.3094	0.00238722		0.700502	3.59319	0.000266338	+	0.312934	3.13608	0.00163986		0.08277	0.65908	0.503062
	O61882	-0.862371	-0.970484	-0.781672	-0.242298	-0.349674	-0.271368	-0.498899	-0.556068	-0.496475	-0.348967	-0.307882	-0.240629	-0.719065	-0.783501	-0.708883	-0.264967	-0.321697	-0.314119	7	6	31.4	31.4	28.1	47.239	0	46.548	247550000	10	0.583729	3.11168	0.000460177	+	0.217988	2.37768	0.0174702		0.436888	3.92533	0.000161677	+	0.354361	2.43812	0.00202401		0.134359	1.06161	0.311102
nlp-11	Q09367	-5.4089	-5.34751	-5.08745	-4.83464	-4.79072	-4.46916	-4.78283	-4.86899	-5.13545	-4.6462	-4.67237	-4.86385	-5.21659	-5.24861	-5.11552	-4.62233	-4.42304	-4.72541	1	1	20.1	20.1	20.1	14.5	0.00083347	2.6093	7784600	2	0.583115	1.73624	0.0019661		0.201617	0.730803	0.0888108		0.603318	2.46192	0.000139987	+	0.3522	1.14373	0.0115602		0.0877129	0.341082	0.593323
	G5EBU8;G5EFT0	1.54249	1.53289	1.54836	2.2133	2.11584	2.0439	2.00955	2.03467	2.02362	2.42497	2.33549	2.30614	1.48859	1.41563	1.55116	2.12881	2.16891	2.18475	20	20	24.9	24.9	24.9	137.17	0	218.19	1117300000	33	0.583097	3.53409	0	+	0.332919	3.09742	0.00403478		0.675697	4.03651	0.000127248	+	0.481366	6.22384	0	+	-0.0561218	0.642726	0.622202
ceeh-1	G5EBI4	0.869768	0.825735	0.853685	1.52283	1.38427	1.38933	1.15699	1.1263	1.12065	1.86308	1.64223	1.81959	0.730364	0.63143	0.765007	1.4139	1.41267	1.40127	5	5	12.1	12.1	12.1	47.865	0	13.617	402920000	5	0.582414	3.60748	0	+	0.64032	3.13754	0.00104089	+	0.700345	4.19468	0	+	0.284919	4.11757	0.00150148		-0.140796	1.5438	0.251223
egl-21	O17754	-0.145443	-0.242207	-0.155901	0.453281	0.367767	0.382175	0.276068	0.220476	0.252096	0.478926	0.465471	0.434559	-0.10445	-0.110834	-0.101192	0.452229	0.460594	0.484093	7	7	18.9	18.9	18.9	52.278	0	86.597	396760000	12	0.582258	3.86715	0	+	0.210105	3.2691	0.0127607		0.571131	6.25849	0	+	0.43073	3.61935	0.000875591	+	0.0756912	1.15599	0.466774
clec-84	Q8WTL2	-1.06958	-1.08086	-1.08185	-0.412252	-0.557941	-0.518101	-0.494829	-0.496357	-0.467154	-0.22159	-0.302015	-0.330906	-1.03916	-1.22732	-1.15739	-0.498676	-0.468266	-0.425079	3	3	26.7	26.7	26.7	19.019	0	17.493	80190000	4	0.581331	3.73577	0	+	0.201276	2.387	0.0196397		0.677284	3.48558	0.000245176	+	0.591316	6.26317	0	+	-0.0638625	0.50786	0.608014
myo-5	Q21000	3.58157	3.48413	3.53299	4.16596	4.03431	4.14187	3.93338	3.92956	3.9314	4.33213	4.26089	4.28766	3.63055	3.61598	3.64072	4.24393	4.21582	4.2088	51	51	33.1	30.1	30.1	227	0	323.31	4931900000	87	0.581152	3.52864	0	+	0.362114	4.19404	0.00153464		0.593768	5.8736	0	+	0.398552	3.84019	0.000843276	+	0.0961863	1.52929	0.358704
stat-b	Q20977	-6.57547	-6.60145	-6.49944	-6.10126	-5.92236	-5.91715	-6.31991	-6.0191	-6.70758	-6.42634	-6.21756	-5.69358	-6.18046	-6.05439	-6.08775	-5.72326	-6.05913	-5.95494	3	2	11.6	11.6	6.3	65.017	0.0011655	2.5904	4611400	2	0.578532	2.98455	0.000546125	+	0.236371	0.329452	0.279361		0.195087	0.853769	0.0408002		0.209924	0.447873	0.148044		0.451253	3.12695	0.0232857
F08G2.4	Q9XVA4	-4.28449	-4.4048	-4.1789	-3.75083	-3.67421	-3.70762	-4.09497	-4.06108	-4.2715	-3.575	-3.86207	-3.89285	-4.31239	-4.19555	-4.29345	-3.56671	-3.67023	-3.4518	2	2	16.4	16.4	16.4	20.59	0	5.1484	28404000	2	0.578504	2.95761	0.000540146	+	0.365877	1.41507	0.0152662		0.704217	3.19594	0.000224766	+	0.146876	0.729003	0.102829		0.0222619	0.107724	0.917148
Y45F10C.4	O45944	0.0657692	-0.0162487	0.068615	0.735271	0.659067	0.458939	2.03876	2.12386	2.00404	0.615318	0.758724	0.649845	0.531509	0.466148	0.457216	0.251087	0.322071	0.450424	5	5	39.5	39.5	39.5	13.556	0	75.504	665510000	10	0.578381	2.57597	0.000781155	+	-1.38092	4.79501	0	+	-0.143764	1.07509	0.0521643		2.01617	5.82167	0	+	0.44558	3.59369	0.0205714
	Q18157	0.443516	0.343422	0.377329	0.980284	0.963753	0.955103	1.55939	1.64268	1.59648	1.46111	1.39657	1.46726	0.837723	0.706749	0.816599	1.11767	1.1192	1.03088	5	5	56.9	56.9	56.9	14.948	0	50.718	511100000	9	0.578291	4.35227	0	+	-0.157866	2.05621	0.0414705		0.302227	2.42263	0.00227442		1.21143	5.23864	0	+	0.398935	2.86978	0.024
	Q9XXE2	1.28363	1.222	1.31901	1.89911	1.84367	1.81539	1.68663	1.73723	1.7171	2.07113	1.97994	2.03435	1.26748	1.17794	1.31616	1.89062	1.91289	1.90706	4	4	92.1	92.1	92.1	7.4501	0	39.822	1351400000	8	0.57784	3.98407	0	+	0.314819	3.31484	0.0039743		0.649665	4.03193	0.000284585	+	0.438771	3.78903	0.000668549	+	-0.0210234	0.15964	0.905058
	Q18611	-2.24225	-1.95766	-1.81465	-1.46039	-1.39404	-1.42712	-1.12996	-1.019	-1.22883	-1.07498	-1.25371	-1.24233	-1.77236	-1.72085	-1.82819	-1.27051	-1.20174	-1.20279	1	1	5.5	5.5	5.5	30.697	0	6.837	48501000	1	0.57767	1.98028	0.00142824		-0.0644093	0.314553	0.611394		0.548784	3.85407	0.000213018	+	0.878924	2.48869	0.000436766	+	0.231056	0.827375	0.250492
ttr-44	E3W741;Q18878	1.24853	1.30506	1.27119	1.89027	1.86829	1.79478	2.17598	2.24515	2.21614	2.19536	1.99257	2.14009	1.21816	1.11695	1.21956	1.73873	1.6998	1.72263	5	5	34	34	34	16.475	0	29.265	2423700000	15	0.576187	4.18811	0	+	-0.10308	0.741726	0.247912		0.535498	3.93405	0.000210321	+	0.937496	5.45743	0	+	-0.0900364	1.12205	0.417932
ant-1.3;ant-1.4	G5EFW8;G5EFU2	-2.5698	-2.67391	-2.6957	-2.10244	-2.14316	-1.96546	-3.06384	-3.20084	-3.34961	-2.79812	-2.82767	-2.71267	-2.37306	-2.08233	-2.36568	-2.27571	-2.41051	-2.35872	1	0	34.5	3.8	0	34.384	0	4.8935	10355000	1	0.576118	3.01484	0.000433735	+	0.425277	2.04885	0.0053529		-0.0746222	0.29193	0.631966		-0.558294	2.44279	0.000914127	+	0.37278	1.6464	0.0835192
dpy-11	G5EC91	3.69556	3.69241	3.64973	4.25929	4.18024	4.32585	4.1952	4.27158	4.15918	4.32353	4.20759	4.23778	3.84856	3.89453	3.87902	4.52737	4.43777	4.43933	11	11	48.8	48.8	48.8	27.381	0	91.405	5513500000	34	0.575897	3.68285	0	+	0.0476449	0.423556	0.654446		0.594121	4.27608	0.000269663	+	0.529421	3.89167	0.000497246	+	0.194803	3.20438	0.115544
gst-10	Q9N4X8;Q9N5R3;A0A486WUX8	3.55275	3.49828	3.51369	4.07371	3.98255	4.23612	4.71596	4.84418	4.67865	4.25785	4.198	4.25117	3.37651	3.41311	3.42134	3.9276	3.8114	3.8682	15	15	71.9	71.9	71.9	24.795	0	140.96	5743400000	41	0.575884	2.79077	0.000684654	+	-0.510586	3.16916	0.000987277	+	0.465413	3.67256	0.000166154	+	1.22469	4.69256	0	+	-0.117919	2.28559	0.255463
	A0A2K5AU04	-5.79138	-6.13295	-5.95507	-5.26859	-5.2772	-5.60776	-5.16333	-5.28745	-5.47207	-5.05894	-5.19886	-5.08476	-5.651	-6.22421	-6.07751	-5.10042	-5.22681	-5.4002	1	1	65.3	15.3	15.3	16.45	0	9.7595	52427000	2	0.575286	1.7418	0.00195506		0.193429	0.907597	0.070719		0.741767	1.73777	0.000391594	+	0.652187	2.09204	0.00105908		-0.0244408	0.0420067	0.953981
dhs-19	Q22392	1.86476	1.87175	1.91196	2.45123	2.39919	2.51987	2.36809	2.40299	2.37136	2.65607	2.5348	2.62648	1.8111	1.83887	1.87378	2.48912	2.43859	2.42011	7	7	28.7	28.7	28.7	33.395	0	66.072	619270000	9	0.57394	3.95466	0	+	0.224967	2.3827	0.0161703		0.608023	4.60847	0.000130312	+	0.497991	4.95128	0.000209324	+	-0.0415738	0.825168	0.699456
msp-10	P05634	-0.885063	-1.0108	-0.836226	-0.338055	-0.393547	-0.279987	-1.65819	-1.89896	-1.67928	-1.19757	-1.08834	-1.09412	-0.550203	-0.439224	-0.487257	-1.00343	-1.03972	-0.941633	1	1	86.6	12.6	12.6	14.236	0	11.884	455700000	6	0.573498	3.13386	0.000454369	+	0.6188	2.72759	0.000997429	+	-0.502698	3.51256	0.000174334	+	-0.834782	3.07112	9.83607e-05	+	0.418467	2.62298	0.024597
	Q18989	-0.302973	-0.337725	-0.271593	0.305311	0.23278	0.265121	0.0748158	0	0.168036	0.673639	0.488756	0.560511	-0.195732	-0.317589	-0.149239	0.264673	0.254665	0.270937	4	4	9.6	9.6	9.6	62.24	0	46.476	155740000	5	0.571835	4.44657	0	+	0.493352	2.61286	0.00240303		0.484278	3.18261	0.000150628	+	0.385047	2.74395	0.00126586		0.0832437	0.707571	0.496363
	Q23179	2.50939	2.53651	2.59718	3.17384	3.15366	3.03093	3.12157	3.09307	3.12809	3.33164	3.29368	3.25713	2.55531	2.42942	2.60211	3.27344	3.32867	3.32515	14	1	39.6	39.6	4.1	47.473	0	141.24	5639400000	34	0.571787	3.42183	0.000136865	+	0.179907	2.7677	0.0226131		0.780137	3.85684	0	+	0.566554	4.44758	0	+	-0.0187442	0.11823	0.923383
mec-17	O45100	-0.97724	-1.12502	-1.0212	-0.416603	-0.558907	-0.434258	-0.4772	-0.553967	-0.609364	-0.307978	-0.451237	-0.279993	-1.15173	-1.09816	-1.10526	-0.624897	-0.637575	-0.669102	4	4	20.6	20.6	20.6	29.825	0	25.394	305880000	5	0.571228	3.09548	0.000443182	+	0.200441	1.42559	0.0386248		0.47453	4.61691	0.000206501	+	0.494307	2.97715	0.000849287	+	-0.0772368	0.756748	0.504359
	Q22302	-7.73586	-7.14706	-7.27532	-6.97189	-6.69174	-6.78285	-7.1576	-6.88066	-7.45439	-6.81624	-8.85639	-6.71521	-6.44049	-6.92891	-6.35208	-6.94357	-7.84336	-6.98798	1	1	5.3	5.3	5.3	50	0	6.1886	12952000	3	0.570586	1.35453	0.00442529		-0.298397	0.155768	0.587663		-0.684479	0.931809	0.00743242		0.221864	0.382844	0.20425		0.812255	1.48587	0.0450204
	H2KZJ0;Q19275	-5.38866	-5.2615	-4.94901	-4.74585	-4.78441	-4.35738	-4.981	-5.12226	-4.70226	-4.62873	-4.45272	-4.2999	-5.0161	-5.75608	-4.73951	-4.2428	-4.24874	-4.34464	3	3	10.8	10.8	10.8	64.117	0	15.151	22821000	3	0.570509	1.40764	0.0037724		0.474723	1.41922	0.0111719		0.891842	1.36485	0.00154431		0.26455	0.667719	0.0491777		0.0291576	0.0296931	0.960437
sqt-2	O17209	-5.99739	-6.43108	-5.75494	-5.36465	-5.34307	-5.76644	-5.40252	-5.39216	-5.45532	-4.7942	-5.16362	-5.32038	-6.09204	-6.82803	-6.43121	-4.65783	-4.71994	-4.51143	2	2	12.1	12.1	12.1	29.866	0	32.378	24941000	2	0.569748	1.11187	0.00825806		0.323937	0.96511	0.0346685		1.8207	2.92315	0	+	0.644468	1.50047	0.0022727		-0.389294	0.600029	0.251901
nhx-2	Q8T5S1	-1.07797	-1.19278	-1.15494	-0.540848	-0.633947	-0.545538	-0.657892	-0.766101	-0.727991	-0.444468	-0.472847	-0.509899	-1.23538	-1.33535	-1.25486	-0.56061	-0.595703	-0.646008	2	2	4.8	4.8	4.8	72.61	0	23.407	33433000	3	0.568453	3.63201	0	+	0.24159	2.54991	0.0120607		0.674425	4.16649	0.000134307	+	0.42457	3.10446	0.000904936	+	-0.1333	1.36617	0.282816
fbxa-3	O76638	-6.06103	-6.36271	-6.43149	-5.61758	-5.95207	-5.58055	-6.20635	-5.6248	-5.88739	-5.40585	-5.71034	-5.82196	-5.86566	-5.98627	-5.76254	-6.0046	-5.99229	-5.75789	1	1	6.8	6.8	6.8	33.681	0.00017828	3.9084	5082300	1	0.568342	1.59007	0.00266856		0.260128	0.550579	0.105945		-0.0467701	0.171661	0.804024		0.378898	0.868372	0.0188317		0.413586	1.46643	0.0917431
	Q22902	-3.5502	-3.50933	-3.47582	-2.98172	-2.74011	-3.10912	-2.73494	-2.82417	-2.95426	-2.42675	-2.57275	-2.80213	-3.29765	-3.35856	-3.22	-2.66717	-2.57484	-2.63453	2	2	7.5	7.5	7.5	44.608	0	14.208	37015000	3	0.568135	2.17092	0.00125834		0.237251	0.873324	0.0581765		0.666557	3.79448	0.000271016	+	0.67399	3.25495	0.000270317	+	0.219713	2.07226	0.121781
	C7GIK1	-0.985744	-1.08073	-0.919544	-0.310223	-0.527042	-0.445877	-0.403681	-0.305334	-0.420258	-0.234118	-0.277163	-0.232038	-0.918087	-1.01675	-0.967175	-0.455448	-0.577007	-0.553743	3	3	18.6	18.6	18.6	30.965	0	7.1591	51014000	3	0.567625	2.70864	0.000818471	+	0.128651	1.5315	0.0788125		0.438606	3.13807	0.000213568	+	0.618915	3.33243	0.000425397	+	0.0280002	0.196481	0.8637
	Q22631	1.40822	1.32798	1.36577	1.98655	1.91561	1.90045	1.65243	1.65091	1.7275	2.20401	2.09027	2.17713	1.37179	1.28334	1.31257	2.06303	1.98044	1.99276	8	8	12.9	12.9	12.9	92.124	0	144.94	3236400000	27	0.566878	4.05908	0	+	0.480188	3.45122	0.00101042	+	0.689512	4.33068	0	+	0.309622	3.07884	0.00174042		-0.0447598	0.571376	0.701941
	O02158	3.19094	3.16372	3.18049	3.76084	3.69628	3.77133	3.69388	3.70087	3.69213	3.95215	3.81861	3.8843	3.10335	3.09619	3.1424	3.65047	3.62055	3.65044	27	27	66	66	66	48.639	0	323.31	6542600000	62	0.564429	4.65837	0	+	0.18939	2.09479	0.0267606		0.526508	5.14027	0.000269327	+	0.517242	6.38711	0	+	-0.0644073	1.7655	0.48449
hpo-15	O76383	-0.0703487	-0.217058	-0.103838	0.489616	0.376247	0.435558	0.398785	0.380869	0.52853	0.633406	0.545586	0.520924	-0.161961	-0.227499	-0.121559	0.397926	0.43787	0.444151	6	6	17.6	17.6	17.6	59.804	0	29.532	150730000	9	0.564222	3.28849	0.000479508	+	0.130577	1.0635	0.110795		0.596989	4.20442	0.000265356	+	0.566476	3.03812	0.000460976	+	-0.0399246	0.29997	0.779549
lact-3	Q21569	-0.276163	-0.30233	-0.234152	0.333103	0.201851	0.336287	0.190857	0.185118	0.207232	0.503675	0.428598	0.431049	-0.361807	-0.40797	-0.266638	0.532776	0.457989	0.441046	6	6	15.8	15.8	15.8	49.117	0	26.865	390940000	10	0.561295	3.49561	0.000137931	+	0.260039	3.28299	0.00789309		0.822742	4.08896	0	+	0.465284	4.61517	0.000489543	+	-0.07459	0.742312	0.515442
	L8E6Y3	-2.24783	-2.31473	-2.29932	-1.56855	-1.80034	-1.81207	-1.79386	-1.9026	-1.83363	-1.51584	-1.60457	-1.52405	-2.09304	-2.2436	-2.15174	-1.7422	-1.66175	-1.60919	6	1	12.7	12.7	2.1	80.018	0	29.917	77365000	6	0.56031	2.62325	0.00077468	+	0.295211	2.64473	0.00788392		0.491742	2.96174	0.000143904	+	0.443929	3.52825	0.000768653	+	0.124504	1.21237	0.312765
col-63	Q94399	-2.88161	-3.16901	-2.97348	-2.41296	-2.43924	-2.49191	-2.47247	-2.21213	-2.21568	-2.42072	-2.23973	-2.74298	-2.6685	-2.89884	-2.84613	-2.38188	-2.42308	-2.33135	1	1	6.3	6.3	6.3	37.379	0	49.844	107130000	4	0.559999	2.5074	0.00088189	+	-0.167716	0.418955	0.257205		0.42572	2.33244	0.00058313	+	0.707941	2.37247	0.000879283	+	0.203545	0.862815	0.256832
fhod-1	A0A0K3AR72;A0A0K3AQN9;G5EFZ9;A0A0K3ATM4;A0A0K3ATM7;A0A0K3AR77;A0A0K3AWK6;A0A0K3AU72	-1.08867	-1.14263	-1.02291	-0.463223	-0.59693	-0.515318	-0.560497	-0.709352	-0.514841	-0.374985	-0.401714	-0.480265	-0.91156	-0.937267	-0.999905	-0.427675	-0.382469	-0.41865	7	7	8.9	8.9	8.9	133.68	0	56.572	469760000	9	0.559582	3.37128	0.000359081	+	0.175909	1.23876	0.0569464		0.539979	4.272	0.000235038	+	0.489842	2.7018	0.000909091	+	0.135162	1.44599	0.266907
scrm-1	Q7JKP1;G3MU68;O45799	-5.57547	-5.44536	-4.90537	-4.71207	-5.01989	-4.51575	-4.66675	-4.59932	-4.49152	-4.81724	-4.5538	-4.81579	-5.13373	-5.17837	-5.45976	-4.7938	-5.07776	-4.7706	1	1	4.2	4.2	4.2	32.084	0.0019496	2.1843	9869800	1	0.559496	1.04201	0.0107285		-0.143081	0.636602	0.178294		0.376567	1.24507	0.00713015		0.722868	1.57195	0.00166313		0.0514472	0.079174	0.888883
	Q7K7C1	-0.559326	-0.444979	-0.5422	0.0611019	0.040226	0.0236073	0.434326	0.555346	0.474321	-0.0133858	-0.0103588	0.0142326	-0.411602	-0.505007	-0.429636	-0.190559	-0.211714	-0.159714	1	1	7.3	7.3	7.3	13.817	0	9.2712	64153000	3	0.557147	3.93535	0	+	-0.491168	3.74611	0.000879121	+	0.261419	2.89496	0.00249224		1.0035	4.4272	0	+	0.0667534	0.662174	0.561184
	P90778;Q7KPV7	-2.57041	-2.39445	-2.3844	-1.92586	-1.9528	-1.807	-1.92281	-2.01623	-1.90389	-1.73869	-1.79349	-1.75978	-2.33631	-2.28778	-2.3239	-1.86607	-1.73026	-1.84536	2	2	12	12	12	26.746	0	16.874	17580000	2	0.554536	2.74428	0.000810726	+	0.183654	2.06489	0.0291299		0.502098	3.44703	0.000171157	+	0.502112	2.70665	0.00092827	+	0.133759	1.01029	0.318897
Y37D8A.2	Q9XWV2	3.61971	3.5887	3.6159	4.15335	4.08625	4.24718	4.08472	4.12322	4.04316	4.13361	4.06821	4.0794	3.65048	3.6837	3.66405	3.97608	3.94705	3.95385	22	22	57.3	57.3	57.3	65.438	0	291.38	4709000000	48	0.55416	3.50417	0.000135371	+	0.0100403	0.119177	0.932173		0.292915	4.63453	0.000400629	+	0.475598	4.34035	0.000476621	+	0.0579739	1.87199	0.516484
mlc-1	P19625	0.61018	0.481527	0.511478	1.13833	1.0334	1.0916	1.01222	0.936741	0.948414	1.22604	1.12566	1.15877	0.484541	0.480528	0.524628	1.0862	1.02749	0.930475	2	2	70	11.8	11.8	18.617	0	34.689	2705800000	21	0.553381	3.44476	0.000364021	+	0.204364	2.2502	0.0206512		0.518154	3.39555	0.000174053	+	0.431396	3.16467	0.000930451	+	-0.0378297	0.385213	0.769192
C37C3.2	Q22918	4.0304	4.05625	4.02793	4.6319	4.53682	4.60598	4.11036	4.0737	4.09762	4.7516	4.58961	4.66682	4.01686	4.02894	4.05326	4.54995	4.50588	4.5126	20	20	47.2	47.2	47.2	48.786	0	207.63	5009200000	48	0.553375	4.30621	0	+	0.57545	3.55683	0.00110454	+	0.489789	5.02409	0.000236324	+	0.0557028	1.77894	0.483123		-0.00517019	0.136046	0.972347
	Q8MNX1;A0A0K3AV58	-0.480238	-0.509386	-0.529594	0.0823536	-0.00953293	0.0673637	-0.790358	-1.06149	-0.904022	-0.113401	-0.185217	-0.245785	-0.466156	-0.465702	-0.40065	0.0507011	0.0237637	0.0352249	4	4	9	9	9	53.023	0	22.099	81492000	5	0.553134	4.18955	0	+	0.737154	2.9652	0.000918699	+	0.480733	4.50037	0.000205519	+	-0.412216	2.17375	0.00173371		0.0622368	1.12345	0.532751
nlp-13	O44540	-5.56359	-5.90531	-5.51662	-5.19666	-5.15844	-4.97132	-5.13999	-5.80536	-5.22057	-4.56065	-4.66971	-4.86785	-5.50578	-5.37119	-5.65811	-4.68042	-4.64342	-4.57052	1	1	8	8	8	15.929	0.00017289	3.3329	11156000	1	0.553034	1.76517	0.00193823		0.689232	1.40769	0.00745927		0.880242	3.23272	0.000291105	+	0.273204	0.490171	0.0879395		0.150146	0.434842	0.450091
	Q95X18	-3.96429	-4.29311	-3.90909	-3.34734	-3.66442	-3.49718	-4.14952	-4.51489	-4.62607	-4.13508	-3.8436	-3.7087	-3.90001	-3.80198	-3.98965	-3.42819	-3.717	-3.84105	2	2	12.6	12.6	12.6	30.032	0	14.335	94600000	3	0.552517	1.66697	0.00266087		0.534367	1.3093	0.0113901		0.235132	0.813519	0.0334649		-0.374664	0.935166	0.0161146		0.158285	0.529822	0.397862
zyx-1	Q9U3F4	2.43488	2.43062	2.39089	2.99683	2.90276	3.01419	2.85366	2.86749	2.81839	3.11237	3.00931	3.02946	2.47848	2.50905	2.49077	2.97085	2.93371	2.93426	12	12	29.2	29.2	29.2	66.774	0	169.54	1807200000	17	0.552467	3.91536	0	+	0.203864	2.37479	0.0196116		0.453505	5.12832	0.000210117	+	0.42772	4.5276	0.000487113	+	0.0739695	1.95213	0.432345
sco-1	Q17557	2.91596	2.9	2.89961	3.49924	3.41202	3.46062	2.86865	2.80303	2.87528	3.50465	3.38573	3.42544	2.86366	2.93024	2.92039	3.43245	3.36778	3.39587	7	7	21.2	21.2	21.2	35.649	0	46.864	1285400000	15	0.552107	4.54966	0	+	0.589619	3.83075	0.000571429	+	0.493939	4.22047	0.000201117	+	-0.0562007	1.11619	0.54882		-0.00042661	0.00653072	0.998424
	Q18705	0.019743	-0.0182457	-0.00543213	0.559792	0.491545	0.598324	0.449877	0.380386	0.366484	0.716465	0.682697	0.653463	-0.046524	-0.0784016	-0.0808067	0.669853	0.622395	0.552721	9	9	26.2	26.2	26.2	48.68	0	55.908	276200000	10	0.551198	4.11534	0	+	0.285293	3.08053	0.00628362		0.683567	4.35504	0	+	0.400227	3.8501	0.000848855	+	-0.0672658	1.89245	0.465702
	X5MBH3;Q8WTK0;X5M5Q2;X5MD76	-3.1221	-3.17914	-3.41974	-2.73235	-2.69964	-2.63546	-2.93306	-3.16359	-3.05155	-2.49243	-2.59272	-2.65349	-3.28424	-3.29851	-3.11461	-2.68371	-2.60673	-2.69381	3	3	11.9	11.9	11.9	35.522	0	20.871	66666000	4	0.551178	2.34862	0.000970492	+	0.469852	2.3484	0.00313085		0.571033	3.02951	0.000169678	+	0.190927	0.779643	0.0587662		0.00787544	0.0242462	0.975528
	Q23227;A0A3B1E3U1	1.48806	1.49786	1.54616	2.10163	2.01625	2.06338	2.07635	2.12641	2.06537	2.13861	2.03742	2.12768	1.43384	1.46852	1.4962	1.92528	1.89332	1.93164	8	8	28.4	28.4	28.4	53.397	0	93.657	886320000	11	0.549725	4.25224	0	+	0.011858	0.115981	0.924996		0.45056	4.50668	0.00018799	+	0.578681	4.61822	0	+	-0.0445099	0.808931	0.679204
	Q9N478;A0A061ACL9;A0A061ADT4	-0.990253	-0.967563	-0.88868	-0.39834	-0.472948	-0.327866	-1.27183	-1.37313	-1.34068	-0.5221	-0.621687	-0.576416	-0.955711	-0.823568	-0.809252	-0.449694	-0.438124	-0.483629	8	8	16.1	16.1	16.1	82.552	0	36.045	180540000	13	0.549114	3.34263	0.00046988	+	0.755144	4.27122	0	+	0.405695	2.94937	0.000260382	+	-0.379713	3.04633	0.00109616		0.085988	0.702079	0.485643
	O17725	2.71737	2.66284	2.66718	3.29703	3.2803	3.11391	4.17594	4.34153	4.11956	3.61681	3.47068	3.54686	2.40805	2.45025	2.48411	2.72224	2.64817	2.68793	8	8	35.1	35.1	35.1	21.831	0	61.197	2982300000	14	0.547949	3.07019	0.000533333	+	-0.667561	2.9719	0.000985915	+	0.238644	2.83111	0.00343003		1.52988	4.61416	0	+	-0.234993	2.95095	0.0839227
dpy-18	Q10576	3.94151	3.95253	3.96651	4.55701	4.47268	4.47469	4.57626	4.65027	4.58359	4.73423	4.64738	4.69291	4.11146	4.10107	4.1956	4.8411	4.80365	4.82864	25	25	47.8	47.8	47.8	63.926	0	196.89	5475100000	46	0.547943	4.35263	0	+	0.0881373	1.20412	0.222136		0.688419	4.56482	0	+	0.649855	4.91138	0	+	0.182526	2.39165	0.15066
pabp-2	Q93233	0.599588	0.593733	0.59865	1.09487	1.12119	1.21903	0.512762	0.351492	0.498159	1.1284	1.11674	1.14539	0.613142	0.598139	0.609535	1.16698	1.13173	1.13698	3	3	25.9	25.9	25.9	22.603	0	94.62	555410000	6	0.547708	3.87901	0	+	0.676038	3.68932	0.000349296	+	0.538291	5.84876	0.000133721	+	-0.143186	1.30208	0.0493529		0.00961494	0.921866	0.950623
ifb-2	Q19286;M1Z854	4.98512	5.00912	4.98964	5.59224	5.51743	5.51682	5.46813	5.47603	5.47186	5.84694	5.72827	5.79744	4.90021	4.85669	4.98137	5.6743	5.62389	5.609	45	44	75.7	75.7	74.2	61.61	0	323.31	56242000000	185	0.547535	4.5156	0	+	0.318874	3.11875	0.00457738		0.722974	4.19421	0	+	0.477383	6.39013	0	+	-0.0818672	1.03156	0.456248
hsp-12.3	Q20164	-6.10101	-6.40817	-6.7954	-5.62869	-5.51661	-6.51699	-5.76466	-6.46789	-5.94526	-5.51027	-5.57542	-6.30184	-7.02264	-7.2558	-6.59469	-5.53179	-5.02927	-5.11046	1	1	10.1	10.1	10.1	12.294	0.00083752	2.7029	8110700	1	0.547431	0.661664	0.0340135		0.263427	0.32857	0.264985		1.73387	2.6541	0	+	0.375592	0.57399	0.0471535		-0.522847	0.872251	0.154545
	Q9NA78	2.98212	3.03898	2.99109	3.61239	3.50572	3.53602	3.90672	3.98757	3.87885	3.75114	3.66091	3.63748	3.2209	3.24126	3.29022	3.74744	3.79231	3.80896	11	11	63.4	63.4	63.4	21.467	0	182.54	7659800000	38	0.547313	3.94722	0	+	-0.241203	2.14681	0.0160194		0.532107	4.37117	0.000236066	+	0.920316	4.80608	0	+	0.246731	3.09275	0.0742326
	O01516	-0.581858	-0.621775	-0.47172	0.0501118	-0.0484772	-0.0392075	-0.177616	-0.305935	-0.27714	0.165998	-0.0190144	0.120947	-0.745026	-0.750751	-0.649754	0.0449696	-0.0235386	0.0932331	2	2	33.6	33.6	33.6	13.948	0	64.115	101610000	5	0.545926	3.24437	0.000447847	+	0.342874	2.14014	0.00821806		0.753398	4.0483	0	+	0.304887	2.16673	0.0036307		-0.156726	1.32085	0.25056
inx-5	Q23027	-0.17816	-0.20393	-0.263496	0.368845	0.281172	0.340572	0.222862	0.149723	0.211388	0.587099	0.518604	0.497568	-0.310411	-0.339693	-0.176916	0.239559	0.277992	0.234575	5	5	18.8	18.8	18.8	51.146	0	25.786	287980000	9	0.545392	3.94937	0	+	0.339766	3.18595	0.00354312		0.526382	3.27269	0.000170616	+	0.409853	3.56733	0.000868966	+	-0.0604782	0.466276	0.638778
itx-1	A0A078BPJ4;H1ZUX6;A0A078BPL3;A0A078BS63;O45000	2.1123	2.0714	2.12935	2.68569	2.58349	2.67904	2.62949	2.63698	2.62171	2.82119	2.76348	2.80825	2.08524	2.03441	2.14608	2.62788	2.64783	2.61178	24	24	20.9	20.9	20.9	161.9	0	133.88	1008100000	36	0.545057	3.89769	0	+	0.168244	3.1339	0.023424		0.540583	4.04282	0.000218623	+	0.525046	5.10905	0	+	-0.0157719	0.162093	0.927799
	Q9N431	-4.60358	-4.54312	-4.52408	-3.818	-3.92196	-4.30092	-4.86612	-5.30641	-5.01918	-4.24683	-4.21941	-4.62808	-4.48475	-4.26356	-4.4153	-4.38183	-4.18751	-4.26723	1	1	10.1	10.1	10.1	16.815	0	16.546	38554000	1	0.543303	1.66361	0.0026392		0.699129	1.71469	0.00393851		0.109012	0.560531	0.262874		-0.506973	1.74206	0.00223624		0.169058	1.14285	0.251247
pqn-89	Q9N2X8	-1.64391	-1.68275	-1.57689	-0.734808	-1.00859	-1.53129	-1.37367	-1.24698	-1.40528	-0.690113	-0.96813	-0.722422	-1.66514	-1.62992	-1.57266	-1.00661	-0.989145	-0.785467	3	3	6.9	6.9	6.9	52.831	0	16.236	149530000	5	0.542953	1.08307	0.00985579		0.548423	2.26537	0.00287206		0.695497	3.1032	0.00021135	+	0.29254	2.15483	0.00396705		0.011947	0.104962	0.951592
F08B12.4	Q19191;H9G2S0;H9G2R1;H9G2R0;B6VQ74;H9G2R9	2.40201	2.31651	2.30228	2.88531	2.82352	2.94081	2.92513	2.95026	2.93366	3.09818	2.96042	3.05385	2.23041	2.17516	2.2855	3.00446	2.94652	2.9652	6	6	90.2	90.2	90.2	10.311	0	68.283	6929400000	23	0.542945	3.52973	0.000234292	+	0.101131	1.15249	0.174126		0.741701	4.47771	0	+	0.596081	4.31043	0	+	-0.109911	1.16023	0.351816
aex-3	O02626	-4.87705	-5.50163	-5.25552	-4.7003	-4.6327	-4.67691	-4.74688	-5.11011	-4.84121	-4.19578	-4.38793	-4.44361	-5.47429	-4.88204	-5.04998	-4.47095	-4.3313	-4.44656	3	3	2.9	2.9	2.9	157.46	0	14.868	25543000	3	0.541431	1.38273	0.00441441		0.556966	1.86798	0.00416034		0.719167	1.77944	0.000395241	+	0.311998	0.668318	0.0409188		0.0759637	0.108457	0.830523
nspd-6;nspd-7;nspd-2;nspd-1;nspd-8;nspd-5;nspd-10	G5EG23;Q9XXF2;Q21293;O44902;Q9N472;G5EES8;Q8IA53	-3.88026	-3.67384	-3.67902	-3.18532	-3.32603	-3.09761	-4.61062	-4.85975	-4.61279	-4.65423	-4.3795	-4.37481	-3.22849	-3.34715	-3.57716	-4.21756	-4.19661	-4.29992	2	2	78.9	78.9	78.9	7.0383	0	25.925	45759000	2	0.541389	2.32756	0.00115641		0.224876	0.842004	0.0648343		-0.853766	2.87235	0.000230032	+	-0.950014	3.05066	0	+	0.360108	1.3689	0.116165
col-38	Q20754	-5.43318	-5.33745	-5.68696	-4.88011	-4.67023	-5.28585	-4.40303	-4.21172	-4.59264	-4.52091	-5.13049	-5.63828	-5.65691	-6.00551	-5.56429	-4.45959	-4.6736	-4.21795	1	1	8.4	8.4	8.4	28.423	0	22.032	86332000	3	0.54047	1.21725	0.00651897		-0.694096	0.952054	0.0178634		1.29186	2.62851	0.00027	+	1.0834	2.6935	9.7561e-05	+	-0.256373	0.685851	0.263775
	Q3HKC5	-3.65265	-3.62849	-3.71389	-3.12767	-3.11773	-3.13371	-3.48956	-3.54368	-3.36921	-2.95038	-2.98246	-3.04627	-3.72247	-4.21442	-3.83065	-3.04695	-3.2168	-3.29311	1	1	3.4	3.4	3.4	58.313	0	17.151	69414000	4	0.538643	4.50452	0	+	0.474448	2.89343	0.00152518		0.736888	1.94493	0.000263636	+	0.197528	1.57864	0.0186527		-0.257497	0.784582	0.248632
haf-4	V6CLE7;Q9TZD9	1.52096	1.53434	1.52706	2.12188	1.99922	2.07692	2.04416	2.00683	2.06565	2.26123	2.22813	2.30604	1.54253	1.41079	1.55601	2.16709	2.17774	2.13589	15	15	33.3	33.3	33.3	80.699	0	216.01	2557400000	30	0.538551	3.93275	0	+	0.226252	2.87292	0.0120493		0.657128	3.78294	0.000264706	+	0.511428	5.07707	0	+	-0.0243429	0.201916	0.877171
mlc-3	P53014	5.14154	5.10655	5.06636	5.66489	5.53811	5.71602	5.61441	5.68913	5.60512	5.94117	5.78289	5.8821	5.10124	5.10451	5.13568	5.78473	5.67517	5.69427	20	20	85.6	85.6	85.6	17.144	0	323.31	102820000000	161	0.534858	3.13852	0.000532853	+	0.232499	1.91965	0.0195732		0.604246	4.15432	0.000266996	+	0.531403	3.99273	0.000337152	+	0.00899506	0.136446	0.961856
rskn-2	A0A2K5ATM0;A0A2K5ATN2;Q18846	1.62766	1.55485	1.62275	2.20753	2.07666	2.12528	2.13144	2.21605	2.13878	2.23584	2.20145	2.26034	1.57341	1.51394	1.60922	2.04768	2.00817	2.04621	12	11	18.7	18.7	17.3	86.126	0	64.004	393940000	14	0.53474	3.54788	0.000361725	+	0.0704536	1.03383	0.355884		0.468495	3.97141	0.000179253	+	0.560337	4.00988	0.000286232	+	-0.0362269	0.425045	0.771491
	G5EF49;A0A486WVV5;A0A486WY49;A0A486WX36	-5.79322	-5.69763	-5.83755	-5.22598	-5.22015	-5.2782	-5.38979	-5.41149	-5.46875	-5.21707	-5.26432	-5.16976	-6.05839	-5.66336	-5.4464	-5.29158	-5.3975	-5.33122	3	3	2.9	2.9	2.9	163.68	0	14.767	43112000	4	0.534689	3.5333	0.000359457	+	0.206294	2.33568	0.0195652		0.382619	0.986745	0.0113604		0.35279	2.75489	0.00159767		0.0534159	0.104671	0.857724
pcp-5	P34676	0.316435	0.252243	0.264523	0.88603	0.71253	0.834377	0.907598	0.925949	0.899757	1.0113	1.01039	0.928699	0.443186	0.473278	0.496813	0.857121	0.862082	0.880424	6	6	13.4	13.4	13.4	56.933	0	28.943	442150000	6	0.533246	3.19625	0.000543119	+	0.0723623	1.19506	0.318656		0.39545	4.68756	0.000161919	+	0.633368	5.13059	0	+	0.193359	2.8187	0.12051
lbp-3	Q27GU2;Q20222	1.81332	1.78563	1.77775	2.35131	2.24709	2.37591	2.32269	2.33065	2.31302	2.51977	2.37437	2.47313	1.68151	1.68489	1.74552	2.26079	2.25473	2.25105	6	5	46	46	40	17.32	0	90.883	1994200000	21	0.532534	3.696	0.000137778	+	0.133635	1.43932	0.0775433		0.551552	4.90433	0.000279793	+	0.529887	5.8137	0	+	-0.0882613	1.70672	0.3748
let-805	Q9UB28;Q9UB29	5.74748	5.71965	5.76307	6.30812	6.24535	6.27432	6.12089	6.12422	6.14152	6.42887	6.34019	6.32659	5.74514	5.71585	5.78989	6.32805	6.3659	6.34881	163	163	51	51	51	497.45	0	323.31	26970000000	324	0.532529	4.75135	0	+	0.236338	2.7113	0.0119081		0.597293	4.79962	0.000133527	+	0.385474	4.95825	0.000554062	+	0.00689316	0.0988737	0.968826
	Q17514	-3.71463	-3.79431	-3.95728	-3.23496	-3.28641	-3.35015	-3.46505	-3.5691	-3.47168	-3.40235	-3.16788	-3.19942	-3.71075	-3.67691	-3.69006	-3.47673	-3.35791	-3.38158	3	3	22.3	22.3	22.3	31.002	0	20.157	42121000	4	0.531568	2.59906	0.000878118	+	0.245394	1.41443	0.0273395		0.287171	2.80074	0.00191226		0.320132	1.81238	0.00461079		0.129499	0.833132	0.354171
	Q9N3N6	-7.29495	-7.33989	-6.99376	-6.60333	-6.48311	-6.95106	-8.13548	-6.36666	-6.42833	-5.82614	-6.08525	-6.36188	-7.31957	-7.42824	-7.13516	-7.12482	-6.46876	-6.224	1	1	4.4	4.4	4.4	36.719	0.0052298	1.7933	3146600	1	0.530365	1.39366	0.00459641		0.885733	0.669873	0.034146		0.688465	1.14728	0.00365979		0.232711	0.146754	0.734788		-0.0847931	0.241897	0.679092
	Q564V6;P90922	-0.260887	-0.291542	-0.357346	0.264462	0.159136	0.256609	-0.204069	-0.325235	-0.119652	0.240675	0.140532	0.13188	-0.357113	-0.376978	-0.33112	0.174917	0.107792	0.0944824	7	7	18.9	18.9	18.9	65.239	0	26.431	303640000	8	0.529994	3.55555	0.00035796	+	0.387348	2.30269	0.0052239		0.480801	4.15791	0.000192	+	0.0869395	0.587123	0.414681		-0.0518119	0.758762	0.631426
nspc-7;nspc-10;nspc-1;nspc-3;nspc-4;nspc-9;nspc-13;nspc-5	Q8WQG6;Q8I4J0;Q65ZI6;Q4TTA5;Q4TTA4;Q20345;G5EF55;G5EDF2	-4.39783	-4.22198	-4.62162	-4.04937	-3.87505	-3.72761	-3.45794	-3.68502	-3.49567	-3.79409	-3.90353	-3.89764	-4.17803	-4.05101	-4.44215	-3.97987	-3.87056	-3.99776	1	1	24.8	24.8	24.8	11.098	0	22.457	175650000	2	0.529795	1.63131	0.00269916		-0.31888	1.81042	0.0117964		0.27433	1.05778	0.0161341		0.867599	2.51713	0.000443198	+	0.19008	0.510117	0.370337
dgat-2	Q9XUW0	-1.56682	-1.55698	-1.52724	-1.0356	-1.03628	-0.990702	-0.786993	-0.715919	-0.852381	-1.18405	-1.16888	-1.18634	-1.56146	-1.75743	-1.71312	-1.2674	-1.32047	-1.2283	1	1	2.6	2.6	2.6	39.549	0.00051379	3.1439	46048000	2	0.529485	4.98696	0	+	-0.394657	3.23679	0.00244383		0.405277	2.47056	0.000543307	+	0.765248	4.30741	0	+	-0.12699	0.983662	0.334149
Y48B6A.1	Q9U2A9	2.24021	2.22662	2.23981	2.79367	2.67752	2.82372	1.64351	1.3097	1.60752	2.73685	2.61469	2.63412	2.20624	2.23014	2.30276	2.79144	2.75381	2.77884	18	18	33.2	33.2	33.2	77.381	0	115.79	2110700000	26	0.52942	3.53243	0.000482474	+	1.14165	3.27695	0	+	0.528323	4.15477	0.000217962	+	-0.715305	2.60151	0.000465804	+	0.0108306	0.136127	0.9528
ssp-9	Q23058	0.191645	0.0911579	0.125397	0.720739	0.57749	0.698042	-0.018589	-0.186457	-0.200686	0.226828	0.23275	0.203791	0.389267	0.438696	0.387091	0.264435	0.226671	0.175997	3	1	65.1	65.1	12.8	10.993	0	49.166	1212400000	12	0.529357	3.23724	0.000432532	+	0.356366	2.41785	0.00540788		-0.18265	2.39925	0.0102937		-0.27131	1.84333	0.00661371		0.268951	2.86106	0.0650909
myo-3	P12844	6.11231	6.11501	6.09212	6.66843	6.6002	6.63768	6.59313	6.61774	6.56611	6.87752	6.75143	6.80973	6.21303	6.19633	6.28056	6.88293	6.82655	6.82241	113	109	61.6	60.7	59	225.51	0	323.31	76416000000	380	0.528954	4.83052	0	+	0.220566	2.3025	0.0176991		0.613988	4.34507	0.000288385	+	0.485846	5.09419	0.00029368	+	0.123493	2.00457	0.254603
	Q21267	1.17307	1.17722	1.13123	1.6622	1.63334	1.77178	1.60302	1.63511	1.55094	1.79784	1.62774	1.64076	1.04997	1.01	1.08139	1.52576	1.43946	1.45201	3	3	20.1	20.1	20.1	17.255	0	16	479190000	6	0.5286	3.5354	0.000481977	+	0.0924257	0.703866	0.301271		0.425287	3.63233	0.000147642	+	0.435849	3.96683	0.000557319	+	-0.113387	1.95678	0.286481
bicd-1	V6CJ04	2.60151	2.5109	2.56372	3.10711	3.0477	3.1053	3.06717	3.04463	3.03066	3.28152	3.22701	3.26138	2.56816	2.4999	2.57957	3.14115	3.14594	3.14875	24	24	38.5	38.5	38.5	84.112	0	240.31	2030900000	39	0.527989	4.06378	0	+	0.20915	3.39971	0.0123075		0.596069	4.7382	0.000129944	+	0.488774	4.178	0.000477702	+	-0.00950368	0.0937818	0.962314
C06A6.5	Q17688	2.57545	2.55096	2.52356	3.1013	3.03915	3.09277	3.1088	3.14493	3.0968	3.22999	3.15467	3.15938	2.58732	2.56157	2.64845	3.21803	3.16866	3.19194	17	17	48.4	48.4	48.4	47.197	0	139.38	1996900000	21	0.527753	4.55718	0	+	0.064504	1.0702	0.396647		0.593761	4.44722	0.000283837	+	0.566855	4.96488	0	+	0.0491276	0.757829	0.647172
vab-19	G5EDN8	-5.1446	-5.13481	-4.85389	-4.57206	-4.43241	-4.54738	-4.94412	-4.81855	-4.99933	-4.08414	-4.4063	-4.22519	-4.83388	-5.11935	-4.77276	-4.29457	-4.17403	-4.38461	3	3	3	3	3	112.43	0	5.0073	39680000	3	0.52715	2.13796	0.00145753		0.682123	2.50046	0.000959209	+	0.624258	2.14842	0.000196192	+	0.123767	0.493832	0.286361		0.13577	0.401616	0.481588
sod-4	G5ECR5;P34461	-1.47774	-1.4169	-1.30132	-0.84281	-0.845625	-0.926321	-1.0579	-1.13937	-0.996863	-0.751617	-0.864271	-0.765358	-1.32303	-1.45634	-1.36875	-0.834187	-0.801535	-0.857023	3	3	28.1	28.1	28.1	23.338	0	12.022	331860000	8	0.527067	3.07452	0.000595156	+	0.270961	2.11867	0.0123544		0.551792	3.70066	0.000203198	+	0.333942	2.1394	0.00304613		0.0159451	0.0873023	0.944953
mvk-1	Q65XX9;Q65XX8	-0.622702	-0.559778	-0.569902	-0.10643	-0.0831127	0.0182667	-0.282574	-0.44688	-0.303837	0.118265	0.0479145	0.0764561	-0.580887	-0.707819	-0.633116	-0.11286	-0.0661049	-0.0537567	2	2	44.5	6.7	6.7	66.068	0	17.804	78033000	2	0.527035	3.59594	0.000360587	+	0.425309	2.80759	0.0028621		0.563033	3.78822	0.000215784	+	0.239697	1.91373	0.00901315		-0.0564798	0.607543	0.625875
	Q93786	-1.23065	-1.24974	-1.26116	-0.695482	-0.810881	-0.654619	-0.915774	-1.04612	-0.937157	-0.417343	-0.607134	-0.554132	-1.13091	-1.32523	-1.18965	-0.613785	-0.689129	-0.735672	3	3	16.9	16.9	16.9	30.722	0	68.073	260980000	5	0.526856	3.42051	0.000458824	+	0.440148	2.49801	0.00315335		0.535738	2.86226	0.00014876	+	0.280833	2.61083	0.00309929		0.0319176	0.212744	0.845337
	Q20007	-0.134113	-0.204073	-0.146091	0.444689	0.315279	0.335192	0.322737	0.34804	0.257401	0.674721	0.508917	0.629602	-0.111526	-0.12985	0.00834274	0.567432	0.507233	0.514038	6	6	4.5	4.5	4.5	252.47	0	20.946	195050000	6	0.526479	3.49057	0.000470352	+	0.295021	2.19574	0.0106489		0.607246	3.67213	0.000229543	+	0.470818	3.77341	0.000472795	+	0.0837479	0.799269	0.479284
	O45628	0.0282822	0.0306263	0.00591087	0.553759	0.481724	0.607838	0.134579	0.0842552	0.163546	0.665262	0.555311	0.612358	-0.00846863	-0.0189056	0.0869694	0.568785	0.579935	0.578913	6	6	19.8	19.8	19.8	51.156	0	51.562	370440000	9	0.526167	3.83079	0.000141069	+	0.483517	3.60081	0.000797721	+	0.556012	4.09336	0.000234528	+	0.105853	1.90711	0.069716		-0.00174141	0.0167039	0.994023
nlt-1	Q23655	3.61179	3.5812	3.56039	4.15587	4.08234	4.09346	3.9598	3.99419	3.93386	4.28228	4.10946	4.18043	3.62311	3.65195	3.64641	4.16095	4.07158	4.10881	9	9	69.5	69.5	69.5	13.127	0	56.537	7396600000	28	0.526098	4.36788	0	+	0.228108	1.89636	0.0204471		0.473288	4.18203	0.000188976	+	0.378158	4.09774	0.000877612	+	0.0560296	1.49525	0.54828
	G5EBP5	4.61692	4.57578	4.59462	5.14994	5.06693	5.14545	5.09156	5.11934	5.07002	5.24422	5.13996	5.19447	4.57113	4.5476	4.5624	5.07264	5.00932	5.02582	35	35	69.3	69.3	69.3	496.4	0	323.31	26319000000	94	0.525002	4.2347	0	+	0.0992406	1.38934	0.154627		0.475551	4.71715	0.000211765	+	0.497871	4.93812	0.000299526	+	-0.0353953	1.21125	0.721214
act-5	O45815	4.77628	4.75773	4.7628	5.30619	5.20462	5.35971	5.24938	5.26808	5.22194	5.45197	5.36018	5.44089	4.59671	4.59046	4.64156	5.1976	5.18319	5.16246	13	13	81.1	49.6	49.6	41.872	0	323.31	48337000000	232	0.524566	3.4787	0.000464747	+	0.171211	2.23614	0.0313794		0.571507	5.13328	0.000132184	+	0.480862	5.30735	0.00029981	+	-0.156026	3.10458	0.166892
flp-11	Q21156	-2.78364	-2.82406	-2.78048	-2.26798	-2.28083	-2.26576	-2.29759	-2.35569	-2.47357	-2.12951	-2.14219	-2.15133	-2.64672	-2.67616	-2.79296	-2.25043	-2.44382	-2.40333	1	1	15.5	15.5	15.5	12.213	0.0019458	2.1541	20398000	1	0.524539	5.42269	0	+	0.23461	1.9652	0.0186545		0.339417	1.99626	0.00261503		0.420444	2.84461	0.00109122		0.0907812	0.904961	0.44266
glb-20	Q21618	-4.04182	-4.49942	-4.29192	-3.59618	-3.8432	-3.82121	-3.82931	-4.1306	-3.98162	-3.39922	-3.60147	-3.70969	-4.16151	-4.23097	-4.27205	-3.72716	-3.54412	-3.67298	3	3	7.4	7.4	7.4	39.213	0	13.373	33746000	3	0.524194	1.56533	0.00313504		0.410384	1.50764	0.011442		0.573428	3.08867	0.000174475	+	0.297213	0.873859	0.0256798		0.0562121	0.154339	0.80726
tag-343	Q9TZM9;Q1XFY2	-0.207012	-0.200384	-0.180946	0.376564	0.368973	0.238529	0.214708	0.10655	0.137045	0.513821	0.447266	0.494612	-0.183214	-0.22098	-0.154047	0.326792	0.371746	0.34697	9	9	12.2	12.2	12.2	114.43	0	33.381	259040000	12	0.524136	3.48992	0.000467532	+	0.332465	3.03602	0.00396864		0.534583	4.6676	0.000254717	+	0.348882	3.33717	0.00118163		0.0100339	0.182999	0.95319
	G5EFM7	-1.58131	-1.63849	-1.57169	-0.987288	-1.09738	-1.13521	-1.93296	-1.8937	-2.0439	-1.14323	-1.22735	-1.23504	-1.68142	-1.58724	-1.47525	-1.09014	-1.16204	-1.23328	2	2	4.4	4.4	4.4	61.661	0	8.4599	86999000	3	0.523875	3.36215	0.000443602	+	0.754978	3.82711	0	+	0.419482	2.35293	0.000680272	+	-0.359687	2.7177	0.00160938		0.0158631	0.0893843	0.944243
	G5EBG1	-3.80891	-3.80551	-3.63632	-3.08446	-2.94764	-3.64779	-4.36021	-4.46653	-4.31459	-3.4119	-3.71413	-3.80908	-3.62202	-3.0811	-3.19653	-3.4248	-3.35602	-3.21295	1	1	2.5	2.5	2.5	68.872	0.00017835	3.9195	21389000	1	0.523615	1.11066	0.00949717		0.735407	2.34299	0.000921615	+	-0.0313705	0.0619137	0.911887		-0.630196	3.0133	0.00043258	+	0.450361	1.21569	0.114447
	P91372	-4.60128	-4.66482	-4.96494	-4.04618	-4.19586	-4.42282	-4.14188	-4.40034	-4.36353	-3.54889	-3.81737	-4.08094	-4.82075	-5.16244	-4.94714	-3.95051	-3.78397	-3.86319	2	2	17.3	17.3	17.3	14.141	0	4.4252	114440000	2	0.522061	1.53645	0.00321265		0.486182	1.31238	0.0119484		1.11089	3.25561	0	+	0.441763	1.48163	0.00399177		-0.233098	0.709176	0.274284
gst-16	Q93698	-3.1116	-3.01533	-2.76915	-2.46753	-2.50765	-2.35509	-2.41811	-2.47895	-2.50948	-2.03148	-2.17495	-2.09238	-3.02083	-2.88236	-2.99208	-2.5301	-2.50232	-2.63508	2	2	13.9	13.9	13.9	23.919	0	10.822	25648000	2	0.521933	2.02198	0.00155214		0.369243	2.76323	0.00388757		0.409255	2.66009	0.000399164	+	0.49651	2.03395	0.00161708		0.000267347	0.000789853	0.999921
hum-7	H2L082;F0IWT2	-6.94683	-5.84509	-6.03497	-5.65112	-5.4878	-6.12236	-5.25359	-5.54011	-5.61583	-5.23698	-5.3409	-5.54123	-6.14212	-5.85654	-5.5462	-5.35959	-5.07251	-5.53576	2	2	1.3	1.3	1.3	212.01	0	6.03	12352000	2	0.521868	0.599471	0.0453416		0.0968062	0.273585	0.538805		0.525667	1.13031	0.00566106		0.805785	1.05919	0.00496018		0.427344	0.488227	0.290975
phat-4	O16424	-1.41096	-1.45267	-1.56446	-0.8015	-0.892723	-1.16831	-1.0992	-1.09546	-1.01127	-0.587982	-0.763302	-0.636988	-1.30437	-1.50187	-1.48618	-0.705366	-0.81214	-0.80855	2	2	11.3	11.3	11.3	25.659	0	54.777	182830000	3	0.521853	1.9222	0.00178436		0.405888	2.6146	0.00345804		0.655457	3.08348	0.000195122	+	0.407385	2.77926	0.00114239		0.0452213	0.226127	0.784757
crm-1	E1B6S3;G5EEX3;G5EBZ2;G5EF34	-4.75126	-4.86569	-5.09522	-4.37289	-4.25367	-4.52008	-4.38106	-4.59556	-4.27844	-4.0358	-4.03536	-3.90997	-4.47245	-4.68423	-4.55343	-4.21304	-4.05898	-3.99237	1	1	1.7	1.7	1.7	95.506	0	4.6957	13672000	1	0.521844	1.82983	0.00194019		0.424641	1.8451	0.00750972		0.481908	2.23377	0.0003926	+	0.485703	1.6148	0.00280569		0.33402	1.32015	0.123007
cul-6	Q21346	-6.42584	-5.75689	-6.31478	-5.51459	-5.89261	-5.52607	-5.82376	-5.3823	-5.4566	-5.4447	-5.44434	-5.38002	-5.96489	-6.18059	-5.86421	-5.33979	-5.63152	-5.41638	1	1	1.2	1.2	1.2	84.685	0.00084246	2.8273	7597000	1	0.521413	1.01393	0.0126871		0.1312	0.402257	0.334161		0.540664	1.87401	0.00077626	+	0.611614	1.16011	0.00495455		0.162607	0.2895	0.527749
gst-21	O44576;H2L0Q5	-4.28587	-3.82223	-3.83245	-3.58758	-3.46655	-3.32374	-3.39271	-3.59014	-3.49527	-3.35248	-3.35049	-3.40668	-3.91678	-3.98703	-4.03536	-3.50857	-3.58642	-3.55913	3	3	25.1	21.9	21.9	25.038	0	16.855	14034000	3	0.520896	1.41953	0.00443439		0.122824	0.960005	0.138886		0.428351	3.31185	0.000138639	+	0.487478	1.39335	0.00401881		0.000459671	0.000956534	0.999483
	Q95Q05	-4.35762	-4.88517	-4.48054	-3.86569	-4.34249	-3.95317	-4.98953	-5.34817	-4.7652	-3.95219	-4.13799	-4.04612	-4.41837	-4.33673	-4.65181	-4.05476	-4.17869	-4.23232	1	1	5.1	5.1	5.1	26.778	0	22.198	42694000	2	0.520662	1.131	0.00910833		0.988866	2.28878	0.000856269	+	0.313713	1.35669	0.00804645		-0.459858	0.92265	0.0134556		0.10547	0.222187	0.660187
F42A8.1	Q09321	2.54061	2.4468	2.46128	3.0591	2.98968	2.95924	3.3018	3.35266	3.30898	3.25824	3.18029	3.18897	2.74398	2.65411	2.69868	2.99274	2.93505	2.99296	21	21	60.3	60.3	60.3	41.975	0	163.01	2740400000	41	0.519777	3.63061	0.000486486	+	-0.11198	1.72507	0.0972319		0.274654	2.97839	0.00190057		0.838252	4.83494	0	+	0.216032	2.28344	0.121078
arrd-22	P91469	-2.09169	-2.14907	-1.97613	-1.61687	-1.59656	-1.44718	-1.58912	-1.52379	-1.51801	-1.4782	-1.51211	-1.40572	-2.08318	-2.13397	-2.10262	-1.7535	-1.72446	-1.67124	3	2	12.3	12.3	10.5	50.609	0	11.008	49435000	3	0.518762	2.66557	0.000884422	+	0.0782941	0.944294	0.317513		0.39019	3.79699	0.000139265	+	0.528658	3.16151	0.000559953	+	-0.0342925	0.257563	0.822581
unc-44	Q17490;G5ECZ1;Q8MQG0;Q7JP86	4.13489	4.10645	4.12789	4.66355	4.60293	4.65863	4.50428	4.49984	4.51918	4.85122	4.75573	4.78816	4.14985	4.14013	4.18691	4.72376	4.72107	4.70946	111	109	28.4	28.4	28.1	775.4	0	323.31	11364000000	188	0.51863	4.77766	0	+	0.290604	3.27498	0.00524519		0.559134	5.51963	0	+	0.384693	5.50224	0.000468401	+	0.0358899	1.01318	0.725787
wrb-1	G4S708;Q8WTM8	-5.97717	-5.2907	-5.65884	-5.12669	-5.27536	-4.96976	-5.01967	-5.33466	-5.02009	-5.52394	-5.2429	-5.28011	-5.43179	-5.12777	-5.31225	-5.04988	-4.91745	-5.02526	1	1	9.4	9.4	9.4	21.325	0	22.576	127120000	2	0.518302	1.12284	0.00930391		-0.224177	0.751546	0.0753612		0.293077	1.40333	0.00846781		0.517428	1.08409	0.0076427		0.351632	0.743014	0.226898
fbxa-114	Q9U2X6	-6.34199	-6.25423	-5.9547	-5.85826	-5.57001	-5.57153	-7.51809	-6.73164	-6.3198	-5.64688	-5.73229	-5.96467	-6.02118	-5.96533	-6.01255	-5.39756	-5.42499	-5.66315	1	1	5.1	5.1	5.1	36.408	0	16.419	42860000	2	0.51704	1.57001	0.00311825		1.07523	1.37839	0.00503148		0.504452	2.37311	0.000311284	+	-0.672866	0.842965	0.0117325		0.183956	0.708662	0.311747
	P91532	-4.80934	-5.15774	-4.97173	-4.31122	-4.52274	-4.55408	-5.03605	-5.02866	-4.93921	-5.34311	-4.96909	-5.00373	-4.69244	-4.60285	-4.68347	-4.94072	-4.95465	-5.09178	2	2	10.5	10.5	10.5	19.68	0	7.7392	22938000	3	0.516927	1.82582	0.00204922		-0.104001	0.350197	0.449195		-0.336129	2.41188	0.00169979		-0.021704	0.072197	0.934906		0.320016	1.42382	0.120706
	Q20006	-6.38593	-6.34065	-6.34425	-5.76641	-5.70993	-6.0468	-6.06473	-5.4223	-5.59893	-6.02091	-6.34073	-5.25972	-5.91383	-6.1837	-5.63503	-5.8995	-5.87726	-5.98235	1	1	27	27	27	12.291	0.00084602	2.8987	10222000	1	0.515897	2.09622	0.00154315		-0.178467	0.181957	0.571942		-0.00884374	0.0181913	0.974447		0.661625	1.58136	0.00186095		0.446086	1.31348	0.101294
	A7LPJ5	0.328768	0.3475	0.29528	0.829647	0.794863	0.894203	0.873962	0.938465	0.792295	1.01106	0.849281	0.963844	0.171988	0.150112	0.276772	0.79034	0.743299	0.686365	5	5	20.4	20.4	20.4	29.38	0	48.504	429050000	7	0.515722	4.0161	0.000144522	+	0.0731544	0.499254	0.475884		0.540378	3.40464	0.000182432	+	0.544392	3.57346	0.000461988	+	-0.124226	1.38146	0.297974
ugt-41	O16922	0.605082	0.524343	0.634594	1.16254	1.08335	1.06488	1.50948	1.50508	1.38947	1.39716	1.26948	1.35604	0.616817	0.615406	0.577408	0.903273	0.915501	0.886806	10	8	29.2	29.2	23	60.522	0	73.082	454830000	16	0.515582	3.49766	0.000458374	+	-0.127119	1.09872	0.112692		0.298649	4.38531	0.0004	+	0.880006	4.16983	0	+	0.0152041	0.161401	0.931012
	H9G2Z8;H9G2Z9	0.974121	0.852211	0.909746	1.407	1.38972	1.48483	1.64116	1.66033	1.64804	1.54421	1.50194	1.49407	0.892723	0.832615	0.863665	1.38737	1.29107	1.34832	7	7	11.4	11.4	11.4	86.529	0	89.687	598280000	12	0.515158	3.44952	0.00045	+	-0.136438	2.92801	0.0431044		0.479252	3.88814	0.000180602	+	0.73782	4.49192	0	+	-0.0490252	0.553136	0.68276
pat-10	G5EF37	5.0071	4.92551	4.9023	5.495	5.34987	5.53414	5.45841	5.50255	5.45192	5.58182	5.48814	5.56632	4.91235	4.92672	4.94473	5.28476	5.18269	5.19637	10	10	87	87	87	18.516	0	281.63	19888000000	68	0.514701	2.87572	0.000794436	+	0.0744686	1.0583	0.323065		0.293336	3.03634	0.00154365		0.525988	3.91611	0.000495686	+	-0.0170371	0.197773	0.917433
	Q2EEN9;Q21347	-4.87383	-4.94389	-4.92982	-4.28701	-4.65304	-4.26413	-4.36768	-4.06053	-4.33171	-4.29649	-4.42069	-4.28265	-5.07458	-5.1949	-5.2206	-4.43781	-4.5388	-4.34708	1	1	6.3	6.3	6.3	16.041	0.0016327	2.2524	33354000	1	0.514457	1.80154	0.00235948		-0.07997	0.306125	0.55698		0.722133	3.2704	0.000241611	+	0.662541	2.58162	0.000667418	+	-0.247513	2.11533	0.113632
	G5EBF4	2.61887	2.67233	2.69064	3.23209	3.16594	3.12711	3.36787	3.43359	3.39381	3.42085	3.29315	3.33757	2.57162	2.53983	2.63951	3.33704	3.30089	3.32957	11	11	36.1	36.1	36.1	53.237	0	128.24	1828100000	25	0.514434	3.78845	0.000238612	+	-0.047898	0.497546	0.630441		0.738845	4.71378	0	+	0.737808	4.86115	0	+	-0.076959	0.99031	0.479139
	A8WJ47	-6.69526	-6.84679	-7.16982	-6.10378	-6.60922	-6.45564	-6.00144	-6.23882	-6.26831	-6.22651	-5.80972	-6.42062	-6.70293	-7.64107	-7.02659	-6.62874	-5.76091	-6.86026	1	1	23.1	23.1	23.1	8.753	0.00017671	3.7194	37469000	1	0.51441	1.18059	0.00779401		0.017237	0.0291199	0.948835		0.706891	0.749457	0.0126647		0.734434	1.96334	0.00105447		-0.219574	0.287229	0.498364
unc-27	Q9GYF1	4.08635	4.07349	4.03032	4.58333	4.54453	4.60358	4.57057	4.61236	4.51662	4.71223	4.5708	4.63759	3.99078	4.06215	4.03713	4.3483	4.26863	4.31709	11	8	50.4	50.4	44.2	27.56	0	323.31	25934000000	57	0.513758	4.53372	0	+	0.0736898	0.678256	0.409665		0.28132	3.07602	0.00174579		0.503129	3.99407	0.000475188	+	-0.0333697	0.548569	0.774656
cal-5	Q18136	1.52056	1.39348	1.53879	2.09348	1.96039	1.93848	2.21346	2.27073	2.14597	2.39254	2.21863	2.27087	1.43932	1.38624	1.46845	1.8714	1.85117	1.90386	7	7	50	50	50	17.774	0	69.853	1563300000	26	0.513177	2.81652	0.000774096	+	0.0839615	0.597328	0.379472		0.444137	4.00187	0.000169279	+	0.725777	3.62336	0	+	-0.0529372	0.439685	0.686369
gst-6	P91252	1.18256	1.13775	1.15554	1.68737	1.62768	1.69893	1.74566	1.8206	1.76587	1.85253	1.82198	1.86611	1.15414	1.12253	1.17842	1.64045	1.57603	1.52994	7	7	49	49	49	23.616	0	66.197	690590000	9	0.512709	4.4333	0	+	0.0695	1.25886	0.333184		0.430445	3.55692	0.000146939	+	0.618757	4.73976	0	+	-0.00692368	0.121678	0.969658
msp-152;msp-32;msp-74	G5EBJ8;Q23519;P53018;G5EEW3	4.07147	4.06091	4.0761	4.66548	4.49283	4.58701	3.61534	3.4742	3.62686	4.09803	4.07595	4.03392	4.37263	4.4508	4.37096	4.05908	3.99163	4.05368	12	0	86.9	86.9	0	14.504	0	213.48	18487000000	90	0.512274	3.28735	0.000534779	+	0.497168	3.15694	0.000941748	+	-0.363328	3.35758	0.000310938	+	-0.497363	3.26557	0.000672345	+	0.328632	3.60017	0.0238841
sbt-1	Q9XTY3	-4.19667	-4.56374	-4.4945	-4.01548	-4.02607	-3.67712	-3.63523	-4.20336	-3.66109	-3.95541	-3.81095	-3.88499	-4.13124	-4.471	-4.36237	-3.94373	-3.88294	-4.09208	2	2	17.5	17.5	17.5	23.691	0	30.867	86641000	3	0.512079	1.47757	0.00379444		-0.0505533	0.0951823	0.838374		0.348619	1.38033	0.00652154		0.585074	1.26648	0.00407388		0.0967655	0.255079	0.640509
mcu-1	Q21121	-0.356571	-0.391956	-0.41963	0.218044	0.0377541	0.112097	-0.0620384	-0.0113106	0.00619698	0.257492	0.202303	0.221851	-0.376833	-0.546902	-0.395327	0.043951	0.0380974	0.0687637	2	2	6.3	6.3	6.3	38.553	0	11.008	81820000	2	0.512018	3.11802	0.00058653	+	0.249599	3.17717	0.00893399		0.489958	3.0662	0.000147039	+	0.367002	3.74444	0.00104127		-0.0503012	0.370119	0.712547
unc-23	O61980;Q5TKA9;Q86S24	2.12553	2.12971	2.17303	2.72476	2.65805	2.58095	2.57697	2.55232	2.56324	2.88718	2.82405	2.88974	2.19415	2.14588	2.25059	2.7585	2.76807	2.78667	14	14	33.8	33.8	33.8	51.588	0	119.8	978990000	27	0.511829	3.49656	0.000453049	+	0.302814	3.74347	0.0038847		0.574207	4.28069	0.000258373	+	0.421419	4.82655	0.000504336	+	0.0541147	0.732359	0.619906
syx-2	Q20574	-3.99772	-3.70628	-3.99639	-3.23726	-3.51779	-3.4109	-3.2593	-3.05227	-3.45385	-3.50673	-3.30235	-3.1225	-3.77338	-3.94624	-3.72245	-3.34534	-3.31896	-3.22225	2	2	9	9	9	34.506	0	15.684	43289000	2	0.511476	1.8046	0.00235481		-0.0553888	0.126438	0.794507		0.518508	2.5884	0.000208333	+	0.644989	1.88704	0.00119984		0.0861022	0.295134	0.630899
pab-2	Q19579;Q19581	3.68725	3.65658	3.69112	4.21769	4.14396	4.20724	4.00533	3.98281	4.00819	4.37152	4.27983	4.32306	3.67662	3.64364	3.71606	4.16835	4.15021	4.16834	23	23	46.7	40.3	40.3	75.981	0	219.09	4186600000	47	0.511318	4.43807	0	+	0.326026	3.52704	0.00348217		0.483528	4.61238	0.000213439	+	0.320463	4.72119	0.00106843		0.000457764	0.00635993	0.998572
sod-3	P41977	-1.06857	-1.14746	-1.20964	-0.701639	-0.655333	-0.534876	-0.229132	-0.157532	-0.239859	-0.612482	-0.579969	-0.546782	-1.05249	-1.04276	-0.978216	-0.486174	-0.560061	-0.693615	2	2	21.6	10.1	10.1	24.661	0	9.663	191130000	2	0.511275	2.86775	0.000788344	+	-0.370904	3.49668	0.00262752		0.444539	2.62075	0.0003082	+	0.93305	4.37311	0	+	0.117402	1.17444	0.332588
heh-1	O17271	1.19429	1.11823	1.15089	1.74574	1.62935	1.62182	1.7004	1.75186	1.69938	1.91896	1.73303	1.76328	1.1669	1.1814	1.17863	1.66901	1.55339	1.59717	4	4	31.8	31.8	31.8	16.657	0	29.142	791130000	13	0.511166	3.43689	0.000441509	+	0.087876	0.661881	0.336669		0.43088	3.6514	0.000150209	+	0.562744	4.43986	0	+	0.0211709	0.398427	0.871457
acl-9	Q23087	-2.6044	-2.56619	-2.7423	-2.07872	-2.03605	-2.26546	-1.9363	-2.02164	-2.01828	-1.75127	-1.89956	-1.84534	-2.77383	-2.76186	-2.60375	-2.08683	-1.91007	-1.91781	2	2	8.3	8.3	8.3	46.459	0	21.253	141490000	3	0.510888	2.35059	0.00126538		0.160018	1.44332	0.0568632		0.74158	3.13223	0.000230523	+	0.645556	3.36449	0.000269855	+	-0.0755186	0.420334	0.591438
unc-95	Q9NEZ5	2.43433	2.41403	2.3424	2.90233	2.85239	2.96836	2.8767	2.92522	2.88308	3.06031	2.95537	3.00796	2.42354	2.43382	2.49574	2.99214	2.93545	2.93019	18	18	52.6	52.6	52.6	40.456	0	139.94	1691600000	28	0.51077	3.5156	0.000456585	+	0.112878	1.53577	0.105639		0.501558	4.12322	0.000200743	+	0.498081	4.01481	0.000470238	+	0.0541115	0.686552	0.625882
	Q9XWV1	-6.72734	-6.67906	-7.12634	-6.25891	-6.34267	-6.39886	-6.60283	-7.10576	-6.31345	-6.07311	-6.04591	-6.07196	-7.15316	-6.66048	-6.94599	-6.74038	-6.98048	-7.10877	2	2	11.8	11.8	11.8	34.598	0	11.691	111970000	3	0.510767	1.58968	0.00313926		0.610351	1.23738	0.0113399		-0.0233313	0.0445009	0.937356		0.170234	0.248297	0.541332		-0.0756299	0.139006	0.787714
	Q9XUP2	-0.484514	-0.388062	-0.359919	0.0992088	0.0860901	0.111605	0.000125885	-0.0747471	-0.0782433	0.0842228	-0.0171318	0.136454	-0.498262	-0.492134	-0.571083	-0.360128	-0.397768	-0.270452	2	2	6	6	6	50.001	0	6.7835	29725000	2	0.509799	3.72864	0.000359833	+	0.118803	1.07755	0.131799		0.17771	1.75848	0.0168623		0.359877	2.8568	0.00132526		-0.109662	1.13455	0.354782
mpz-1	G5EGP5;G5ECF9;Q09EF4;G5EC55;G5EC95;G5ECZ8;G1K0W4;G1K0W3	-3.22998	-3.46263	-3.19966	-2.78656	-2.78581	-2.79305	-2.77318	-2.9471	-2.91229	-2.54662	-2.48542	-2.56295	-3.21727	-3.34552	-3.30614	-2.68427	-2.64375	-2.64345	8	8	5.3	5.3	5.3	237.05	0	16.968	72557000	8	0.508953	2.44372	0.00116013		0.345861	2.39734	0.00598027		0.632487	4.01743	0.000273418	+	0.419902	1.88373	0.00245914		0.00778039	0.0286345	0.975281
let-504	Q966L6	-3.50384	-3.46413	-3.80104	-2.974	-3.19094	-3.07774	-3.39351	-3.70531	-3.33322	-2.97103	-2.92881	-3.22062	-3.3993	-3.62104	-3.34941	-3.15601	-2.90899	-2.95544	2	2	4.4	4.4	4.4	59.043	0.00017759	3.8288	52798000	2	0.508777	1.83644	0.00210516		0.437191	1.38814	0.0120133		0.44977	1.78834	0.0017674		0.112325	0.289504	0.580592		0.133086	0.419574	0.478648
pxl-1	Q09476	0.15045	0.0638084	0.110689	0.578421	0.622717	0.649349	0.495638	0.500092	0.597214	0.757179	0.752672	0.832464	0.179544	0.140602	0.161617	0.676506	0.6359	0.675833	9	9	32.4	32.4	32.4	46.452	0	90.097	561650000	18	0.508513	4.01238	0.000141391	+	0.249791	2.39505	0.0121776		0.502158	5.05486	0.00024714	+	0.422665	3.27956	0.000888467	+	0.0522722	0.88733	0.60964
	Q17680	-0.321129	-0.351536	-0.312647	0.17984	0.0822258	0.277887	0.105124	0.108519	0.0986061	0.214865	0.112257	0.252069	-0.284813	-0.402002	-0.305456	0.0527287	0.0314999	0.00885963	3	3	18.9	18.9	18.9	24.307	0	13.097	71827000	3	0.508422	3.03835	0.000755337	+	0.088981	0.995809	0.25006		0.361787	3.15576	0.000405305	+	0.43252	5.42857	0.000491829	+	-0.00231997	0.0203404	0.992818
unc-22	Q23551;A0A061ACT3;A0A061AE24;H2FLH2;H2FLH3	6.43394	6.41255	6.43881	6.97526	6.89458	6.93995	6.91511	6.93075	6.90331	7.11844	7.01551	7.05823	6.43289	6.40779	6.49355	7.05334	7.03361	7.03639	256	256	48.8	48.8	48.8	788.94	0	323.31	38362000000	475	0.508161	4.48161	0	+	0.147671	2.05672	0.0480622		0.59637	4.65671	0.000297521	+	0.487958	5.7613	0	+	0.0163104	0.240822	0.916782
hpo-34	E3W743;Q6A2D2	1.98325	2.0048	2.01329	2.49955	2.46228	2.5613	2.36694	2.30608	2.37098	2.59539	2.5397	2.56698	1.95773	1.89671	1.941	2.41886	2.41927	2.40381	10	0	43.7	9.6	0	154.73	0	256.57	4404900000	26	0.507264	4.1314	0	+	0.21936	2.93838	0.0130513		0.482164	4.85301	0.000221311	+	0.347551	3.96539	0.00107032		-0.0686328	1.55776	0.474711
F09B12.3	O62146	4.04604	4.06047	4.07151	4.6212	4.57165	4.5065	4.60934	4.6595	4.58637	4.86707	4.71968	4.78356	3.90319	3.92622	4.00316	4.58354	4.58528	4.58529	27	27	52.6	52.6	52.6	66.638	0	200.25	7697400000	60	0.507111	3.92816	0.000138547	+	0.171703	1.63904	0.0437469		0.640511	4.53267	0	+	0.559062	4.78356	0	+	-0.115148	1.6817	0.297718
ttr-35	Q19694	0.936592	0.916803	0.938211	1.48062	1.35498	1.47615	1.40787	1.40439	1.45885	1.56262	1.45745	1.50011	0.934898	0.884232	0.952927	1.32007	1.31526	1.31852	4	4	34.5	34.5	34.5	16.097	0	90.861	981290000	12	0.506715	3.57867	0.000461084	+	0.0830282	1.10764	0.263441		0.393932	4.35493	0.000154396	+	0.493166	4.89238	0.000289377	+	-0.00651677	0.108605	0.970287
flp-9	Q18502	-5.51367	-5.14163	-5.01981	-4.72765	-4.51057	-4.91792	-4.70072	-4.64098	-4.64538	-4.65007	-4.60561	-4.47815	-5.27846	-5.26655	-5.41766	-4.3345	-4.85421	-4.65498	1	1	12.7	12.7	12.7	11.829	0.0035307	1.9713	18885000	2	0.506322	1.25414	0.00655		0.0844173	0.699947	0.341338		0.706328	1.94674	0.000259944	+	0.562678	1.70265	0.00203448		-0.0958541	0.242027	0.653773
	Q9N4E2	0.767509	0.777771	0.756607	1.28578	1.24289	1.29041	1.32183	1.27597	1.39626	1.45383	1.34069	1.41199	0.75058	0.757278	0.738214	1.0888	1.12245	1.09973	10	10	34.8	34.8	34.8	36.554	0	88.866	739920000	16	0.505731	5.19007	0	+	0.070823	0.666847	0.432464		0.354968	5.20199	0.000148047	+	0.564054	4.03381	0.000292864	+	-0.0186049	1.05615	0.872377
npa-1	G5EF32	6.59565	6.5649	6.55771	7.11387	7.03916	7.07996	7.18914	7.25118	7.1719	7.16078	7.06915	7.11139	6.50903	6.50682	6.56366	7.10291	7.05124	7.07571	77	77	56.7	56.7	56.7	164.68	0	323.31	55245000000	249	0.504914	4.48256	0	+	-0.0902983	1.18624	0.212985		0.550116	4.6801	0.000265031	+	0.631322	4.71957	0	+	-0.0462468	0.988815	0.646175
sdz-8	P90780	-0.356396	-0.290125	-0.183338	0.309431	0.193781	0.180546	0.0947361	0.11841	0.0796604	0.549578	0.42345	0.550133	-0.470438	-0.418404	-0.275108	0.179565	0.22571	0.172846	3	3	15.6	15.6	15.6	26.702	0	20.377	57080000	3	0.504539	2.82993	0.00083631	+	0.410118	3.14687	0.00239849		0.58069	3.17532	0.000181513	+	0.374222	2.71507	0.00132325		-0.111364	0.652915	0.436833
oig-6	Q9BPN5	3.16354	3.08368	3.05191	3.63383	3.48984	3.68812	3.44028	3.54819	3.43491	3.62873	3.50527	3.5928	3.13049	3.19653	3.211	3.6744	3.56071	3.5599	11	4	56.2	56.2	19.7	34.112	0	110.86	3156900000	20	0.504217	2.75704	0.000891462	+	0.101138	0.907436	0.212814		0.418994	3.11598	0.000204204	+	0.374748	2.78265	0.00129697		0.0796299	0.896193	0.479686
ZK550.6	O62515	1.68933	1.67759	1.7122	2.22851	2.09762	2.2649	1.84242	1.74892	1.80342	2.11325	1.98532	2.07549	1.71944	1.70958	1.73919	2.15527	2.0921	2.1004	10	10	46.5	46.5	46.5	35.72	0	100.97	3045300000	34	0.503972	3.20414	0.000593615	+	0.259769	2.29313	0.0119866		0.393188	4.26733	0.000151579	+	0.105216	1.65584	0.0812176		0.0296993	1.04241	0.775283
ifc-1	O45168	0.568802	0.639894	0.627205	1.13322	1.13304	1.08049	1.15892	1.10177	1.14072	1.37802	1.32071	1.2847	0.636564	0.617016	0.703846	1.40032	1.41659	1.37375	13	13	29.2	27.4	27.4	55.868	0	70.141	1346800000	20	0.503618	4.24705	0	+	0.194008	2.42874	0.0214903		0.74441	4.85732	0	+	0.521835	4.33462	0.00028039	+	0.0405083	0.519974	0.731717
	H2KZ25;Q8IG43;H2KZ26;H2KZ24	-3.82992	-3.92358	-3.82091	-3.30137	-3.2683	-3.49406	-3.29436	-3.18744	-3.15567	-2.93077	-3.00424	-2.82812	-3.83417	-3.98408	-3.90521	-2.92749	-2.90155	-3.06561	5	5	16.3	16.3	16.3	52.409	0	32.204	104670000	8	0.503558	2.535	0.000982736	+	0.291444	1.93538	0.0123602		0.942935	3.83416	0	+	0.645647	3.57548	0.000209924	+	-0.0496826	0.384887	0.711883
C02D5.2	P34276	-6.50426	-5.89434	-6.18013	-6.06175	-5.79579	-5.21137	-6.43779	-6.62144	-6.55458	-6.30208	-6.3097	-6.15646	-6.02783	-5.72714	-5.77223	-5.27331	-5.46872	-5.736	1	1	3.7	3.7	3.7	36.932	0.00083654	2.6801	5775600	1	0.503276	0.753859	0.0271372		0.281857	1.73665	0.0163069		0.349726	1.00317	0.0125902		-0.345024	0.871893	0.0212139		0.350508	0.813074	0.214015
lbp-2	Q20224	3.37982	3.38231	3.28821	3.87735	3.76507	3.91695	3.72598	3.76584	3.76298	4.04259	3.86702	3.93886	3.42449	3.43471	3.43083	3.91834	3.78891	3.80634	5	5	67.7	37.3	37.3	18.843	0	53.22	13632000000	27	0.503014	3.09986	0.00067893	+	0.197893	1.70599	0.0313786		0.407854	3.25533	0.000205811	+	0.401486	3.55547	0.000896123	+	0.0798969	1.20719	0.448426
ctg-2	B7WN92;Q22467	0.709097	0.739725	0.752621	1.28126	1.19822	1.23081	1.47603	1.53559	1.45897	1.44779	1.40506	1.38371	0.896357	0.811794	0.867571	1.2972	1.33532	1.3187	10	10	29.5	29.5	29.5	45.284	0	46.084	666290000	17	0.502946	4.28618	0	+	-0.0780163	1.22554	0.276469		0.458499	4.14127	0.000180301	+	0.756385	5.04283	0	+	0.12476	1.9521	0.256178
ttr-45	Q2EEM8	1.05602	1.02215	1.0098	1.52172	1.52369	1.54921	2.24555	2.34687	2.16247	1.67719	1.67673	1.65268	1.19491	1.19412	1.15848	1.52828	1.40997	1.41495	5	5	52.9	52.9	52.9	15.553	0	80.647	2345500000	36	0.502217	5.1683	0	+	-0.582762	3.38095	0.00102752	+	0.268565	2.57307	0.00280303		1.22231	4.61252	0	+	0.153178	2.95218	0.175719
ckb-1	P46558	-7.45881	-6.96354	-7.11002	-6.89912	-6.72749	-6.39931	-6.37072	-6.5088	-7.04801	-7.48156	-6.52664	-7.00668	-6.89411	-8.0743	-7.93604	-6.85772	-7.15319	-7.0192	1	1	3.8	3.8	3.8	42.785	0.0042932	1.8367	1980600	1	0.502148	1.13781	0.00933475		-0.362454	0.453315	0.116423		0.624782	0.750999	0.0136879		0.534947	0.989337	0.0097297		-0.457363	0.498819	0.282623
best-14	Q19978	-1.79066	-1.68683	-1.78753	-1.29836	-1.24528	-1.21503	-1.16823	-1.15587	-1.157	-1.05579	-1.20018	-1.16715	-1.80303	-1.77779	-1.81124	-1.22323	-1.30771	-1.33945	3	3	7.9	7.9	7.9	47.349	0	19.967	840500000	4	0.502118	3.55593	0.000450867	+	0.0193253	0.166073	0.880197		0.507223	3.82648	0.000190141	+	0.343334	3.48357	0.00114098		-0.0652536	1.43675	0.497445
lron-9	O02329;Q58A95	-0.247942	-0.20649	-0.208637	0.335449	0.262926	0.244909	0.170431	0.0782242	0.118279	0.471649	0.341429	0.424572	-0.309713	-0.255028	-0.294088	0.274187	0.160965	0.220915	7	7	14.7	14.7	14.7	72.212	0	24.715	212160000	7	0.502118	4.08299	0.000141714	+	0.290239	2.47411	0.00881223		0.504965	3.7996	0.0001875	+	0.594642	4.18587	0	+	-0.0423457	0.523599	0.719565
Y71G12B.4	Q95XM2	-3.28304	-3.16525	-3.17235	-2.53704	-2.55963	-3.01764	-2.59721	-2.55217	-2.50123	-2.08094	-2.27436	-2.32297	-3.12141	-3.28621	-3.0612	-2.49186	-2.23067	-2.18465	5	5	25.9	25.9	25.9	36.647	0	24.329	98823000	6	0.502109	1.44768	0.00443074		0.324112	1.8301	0.0114028		0.853882	2.72811	0.000209913	+	0.656676	3.81211	0	+	0.0506042	0.260836	0.748284
	Q93546	-0.896885	-0.912599	-0.987864	-0.400494	-0.396347	-0.495604	-0.302296	-0.238449	-0.355158	-0.201874	-0.267563	-0.243542	-0.925303	-0.941568	-0.898685	-0.280785	-0.272879	-0.340742	5	5	11.9	11.9	11.9	43.02	0	8.619	196530000	5	0.501634	3.51506	0.000441926	+	0.0609748	0.718274	0.48507		0.623717	4.82823	0	+	0.633815	3.87383	0	+	0.0105969	0.126328	0.954235
	H2KZY6;C6KRG1	1.07691	0.998396	1.06507	1.59245	1.49335	1.55898	1.27424	1.25565	1.37487	1.65746	1.57516	1.65304	1.0863	1.04246	1.07277	1.58598	1.55496	1.58144	10	10	40.2	40.2	40.2	37.712	0	125.63	439740000	12	0.501469	3.71987	0.000478528	+	0.32697	2.6958	0.00534268		0.506947	5.20941	0.000256837	+	0.254791	2.34131	0.00487244		0.0203864	0.299258	0.884967
	P91982	-4.50945	-4.6612	-4.17581	-3.92016	-3.94499	-3.9772	-3.48871	-3.22916	-3.62417	-3.25127	-3.45019	-3.54642	-4.41145	-4.34133	-4.34196	-4.06517	-4.31242	-4.55516	2	2	4.3	4.3	4.3	78.658	0	15.609	30341000	2	0.501368	1.59372	0.0031044		0.0313883	0.0762095	0.885549		0.0539993	0.139343	0.812562		1.00147	2.25412	0.000477273	+	0.0839046	0.225904	0.695245
phy-2	Q20065	2.73911	2.7887	2.78151	3.316	3.25169	3.24511	3.28334	3.3175	3.28814	3.5143	3.38237	3.4656	2.82935	2.77706	2.91044	3.50099	3.50552	3.49043	21	21	50.5	50.5	50.5	61.526	0	162.6	2943300000	46	0.501158	4.2794	0	+	0.157761	1.77315	0.0482487		0.660026	4.14331	0.000127955	+	0.526553	5.01481	0	+	0.0691789	0.761843	0.537647
spp-13	O17387	-0.0130825	-0.0820866	-0.0457935	0.468765	0.412518	0.48027	0.425781	0.425659	0.501886	0.653389	0.64253	0.601288	0.0252953	-0.0408192	0.0250778	0.521303	0.467424	0.546574	3	3	32	32	32	14.467	0	24.23	694580000	5	0.500839	4.18654	0	+	0.181293	2.42544	0.0251555		0.508582	4.034	0.000199262	+	0.498096	3.98764	0.000467456	+	0.0501722	0.779184	0.639902
ssp-33;ssp-31;ssp-34	Q9U393;Q9XXL3;Q23246	0.154869	-0.00333405	0.307095	0.812038	0.544847	0.603159	-0.0779743	-0.185062	-0.067152	0.290852	0.227911	0.281668	0.326984	0.445017	0.416792	0.215811	0.279343	0.23797	1	1	10.3	10.3	10.3	11.374	0.00034311	3.1812	50538000	1	0.500472	1.8425	0.00232419		0.376873	3.05131	0.00304996		-0.15189	1.71215	0.025325		-0.262939	1.26918	0.0147796		0.243388	1.18661	0.19322
mig-10	P34400	-3.85703	-3.87384	-3.91437	-3.24102	-3.42311	-3.48131	-3.40633	-3.42748	-3.59694	-3.22993	-3.22822	-3.15571	-3.65108	-4.03886	-3.89144	-3.44651	-3.26392	-3.41662	3	3	5.3	5.3	5.3	87.501	0	25.441	45066000	3	0.499935	2.59389	0.000830189	+	0.272296	1.85756	0.0155118		0.484773	1.7324	0.00174286		0.404832	2.52893	0.00128806		0.0212905	0.0648555	0.942011
	Q22390	-4.18291	-3.80403	-3.9125	-3.56785	-3.47983	-3.3521	-2.4824	-2.38823	-2.57737	-3.6113	-3.45891	-3.53628	-3.6584	-3.6765	-3.70805	-3.90284	-4.11931	-4.06857	1	1	8.5	8.5	8.5	21.942	0.0028962	2.0087	15963000	2	0.499885	1.74794	0.00263541		-1.05283	3.94066	0	+	-0.349256	2.19087	0.00191855		1.48381	3.53745	0	+	0.285495	1.18171	0.16571
mig-6	O76840	5.43013	5.4201	5.40493	5.93743	5.88657	5.93065	5.86685	5.90664	5.87446	6.13358	6.0195	6.068	5.45327	5.47052	5.49026	5.98076	5.92923	5.91891	55	55	38.4	38.4	38.4	237.6	0	323.31	39991000000	177	0.499835	5.04392	0	+	0.191041	2.25116	0.0239363		0.471617	4.55966	0.000201681	+	0.464267	5.27918	0.000276465	+	0.0529645	1.82405	0.555419
pme-5	Q9TXQ1	1.64877	1.60825	1.63259	2.16682	2.06809	2.15097	2.11199	2.14291	2.16216	2.23903	2.2122	2.24095	1.65747	1.52096	1.64589	2.05749	2.01854	2.00114	23	23	14	14	14	254.57	0	141.55	636930000	29	0.49876	3.96249	0.000135816	+	0.0917104	2.21502	0.132094		0.417617	3.06054	0.0002	+	0.509151	4.95954	9.6e-05	+	-0.0217609	0.183237	0.89742
F54D1.6	Q20762	0.622774	0.657906	0.636726	1.1738	1.07594	1.16305	1.07656	1.08424	1.09367	1.34387	1.27887	1.3141	0.727818	0.645151	0.71015	1.17576	1.21675	1.22249	17	17	13.8	13.8	13.8	163.2	0	68.928	690540000	18	0.498461	3.97067	0.000135965	+	0.227456	3.51667	0.0103605		0.510626	4.20668	0.000211557	+	0.445688	5.6	0.000266217	+	0.0552375	0.952956	0.585521
ifp-1	Q09501	1.6724	1.64912	1.68326	2.18658	2.13103	2.18247	2.03212	2.04202	2.02293	2.30515	2.23002	2.26606	1.5879	1.57253	1.63732	2.17604	2.19162	2.12651	21	21	32.3	32.3	32.3	89.05	0	211.12	2091300000	37	0.498427	4.769	0	+	0.234723	3.33032	0.0102397		0.565472	4.46849	0.000264059	+	0.364093	5.22984	0.000645936	+	-0.069013	1.45734	0.478132
	Q22562	4.45368	4.40821	4.42207	4.97722	4.77216	5.0297	4.64618	4.61941	4.65383	5.17296	4.99763	5.07361	4.51688	4.54263	4.59898	5.19296	5.11631	5.09415	23	23	74.7	74.7	74.7	39.536	0	323.31	12468000000	83	0.498372	2.47655	0.00115345		0.441596	2.98269	0.00204098		0.581643	3.95036	0.000240267	+	0.211817	3.61973	0.00438531		0.124842	1.96671	0.256454
lgc-34	O17274	0.727913	0.765999	0.78875	1.27174	1.17152	1.33422	1.13446	1.05103	1.08237	1.44367	1.36454	1.3836	0.743761	0.728094	0.753244	1.36068	1.30642	1.26757	9	9	32.6	32.6	32.6	44.521	0	69.514	1432100000	12	0.498274	3.22431	0.000590558	+	0.307978	3.08126	0.00525149		0.569858	4.46462	0.000265683	+	0.328403	3.39622	0.00126389		-0.0191873	0.426851	0.883191
	Q95XK1;H2L062	-4.49066	-4.82646	-4.6405	-4.156	-4.07963	-4.22822	-4.60621	-4.29276	-4.59479	-3.48199	-3.70913	-3.92939	-4.56001	-5.00493	-4.88307	-3.8421	-3.77105	-3.87167	3	3	4.8	4.8	4.8	87.562	0	9.9372	22300000	3	0.497923	2.02776	0.00163959		0.791085	2.06158	0.00152205		0.98773	2.71852	0.000237885	+	0.154618	0.474537	0.21008		-0.163465	0.424163	0.44283
	Q19182	-2.20865	-2.54243	-2.27346	-1.7232	-1.82416	-1.98577	-1.84321	-1.91796	-1.83543	-1.67889	-1.75079	-1.7223	-2.16631	-2.2815	-2.31598	-1.67799	-1.74233	-1.57782	4	4	6.9	6.9	6.9	90.116	0	13.215	114470000	4	0.497138	1.75414	0.00263667		0.148206	1.93573	0.0501902		0.588552	3.06168	0.000176615	+	0.475981	1.96928	0.00170279		0.0869163	0.318609	0.609744
grd-10	O44471	2.75165	2.70199	2.69731	3.24183	3.14868	3.25171	3.02932	3.07233	3.06004	3.16765	3.12871	3.13069	2.76138	2.72345	2.74956	3.12547	3.04682	3.12704	3	3	39.2	39.2	39.2	10.844	0	78.059	1727700000	10	0.497087	3.7442	0.000473205	+	0.0884507	2.09891	0.151042		0.35498	3.60657	0.000262741	+	0.336913	4.0071	0.00104944		0.027813	0.602198	0.814762
smz-1;smz-2	Q18167;O02063	-0.0758781	-0.0310402	0.0419483	0.827063	0.635111	-0.0360451	-0.265715	-0.297337	-0.246653	0.108227	-0.007658	0.0907574	0.223839	0.244455	0.372602	0.325115	0.429226	0.479797	4	4	11.7	11.7	11.7	30.336	0	6.9202	112990000	4	0.497033	0.876984	0.0191168		0.333677	2.99023	0.0041662		0.131081	0.941703	0.0744513		-0.248245	2.57369	0.00444598		0.301956	2.19238	0.0767912
	O18256	-1.37635	-1.41259	-1.38021	-0.883001	-0.912661	-0.883289	-0.909012	-0.818645	-0.829838	-0.749853	-0.855112	-0.820559	-1.26522	-1.20266	-1.23555	-0.79221	-0.718128	-0.738634	6	6	11.7	11.7	11.7	67.6	0	19.391	133280000	7	0.496734	5.28999	0	+	0.0439905	0.45029	0.671643		0.484818	4.1527	0.000193548	+	0.537219	4.20474	0.000284173	+	0.155242	2.7164	0.181393
ebp-1;ebp-3	Q9GRZ1;Q9GRZ0	1.55386	1.53965	1.56039	2.02963	2.0265	2.08773	1.75187	1.73874	1.7372	2.17799	2.07423	2.091	1.62149	1.62556	1.66102	2.13874	2.10148	2.11327	16	16	71.5	71.5	71.5	34.854	0	181.42	2289600000	31	0.49665	4.7364	0	+	0.371806	3.47778	0.00261553		0.481806	5.06711	0.000230277	+	0.191299	4.80976	0.00473371		0.0847244	2.42831	0.358318
	A0A1N7SYP6;A0A1N7SYP7;A0A1N7SYR1	-5.1982	-5.72438	-5.22866	-4.83499	-4.85252	-4.97432	-4.9909	-4.9457	-5.28261	-4.99672	-4.9271	-4.75143	-5.53372	-4.88132	-5.11596	-5.20411	-4.8235	-4.84221	1	1	52.2	4.5	4.5	62.68	0	10.338	37489000	2	0.496468	1.32011	0.00612121		0.18132	0.637134	0.126445		0.220389	0.411749	0.148824		0.310674	0.707011	0.0372748		0.206747	0.333069	0.465048
	Q09393	0.435175	0.425695	0.496897	1.01925	0.920656	0.906727	0.805618	0.721024	0.805294	1.10868	0.986311	1.10888	0.378626	0.249971	0.485109	0.816349	0.894007	0.876255	12	12	24.4	24.4	24.4	68.474	0	66.455	958090000	18	0.496288	3.5378	0.000440263	+	0.290646	2.37381	0.00984286		0.490968	2.61828	0.000200946	+	0.324723	3.08109	0.00159593		-0.0813535	0.496177	0.550256
lec-12	Q5ZR27;A0A0K3AUS0;A0A0K3AVE8	1.07187	1.02996	0.992855	1.55265	1.4473	1.57907	1.48261	1.5424	1.54268	1.45887	1.42657	1.42171	1.00958	0.953205	0.996147	1.43038	1.38706	1.45574	7	7	31.5	31.5	31.5	37.918	0	23.887	416380000	7	0.494775	3.36317	0.00052669	+	-0.0868492	1.70188	0.18227		0.438079	4.11928	0.000170886	+	0.491002	4.06962	0.000467802	+	-0.0452499	0.728039	0.682958
	Q95XM9	1.48128	1.45649	1.47323	1.99451	1.86791	2.0328	0.855413	0.611958	0.810717	1.84781	1.73365	1.763	1.50277	1.53543	1.49487	1.98226	1.95359	1.97676	11	11	17.5	17.5	17.5	82.476	0	125.4	660820000	16	0.494739	3.22055	0.000691652	+	1.02213	3.61722	0	+	0.45985	5.14709	0.000215569	+	-0.710971	3.15657	0.000275261	+	0.0406882	1.32245	0.678668
tag-267	Q23205	-0.861853	-0.883071	-0.873554	-0.382832	-0.458582	-0.293468	-1.20751	-1.39879	-1.24779	-0.479353	-0.566868	-0.434874	-0.804424	-0.814726	-0.81745	-0.391375	-0.357985	-0.411467	6	6	42.9	42.9	42.9	21.95	0	55.821	187360000	7	0.494532	3.29657	0.000600349	+	0.791002	3.45774	0.000409241	+	0.425258	4.91397	0.000184615	+	-0.411874	2.66737	0.0012211		0.060626	2.93859	0.478849
mec-7	P12456	0.473858	0.358412	0.511267	0.948296	0.901711	0.975998	0.762793	0.669893	0.743372	1.13409	1.02877	1.15265	0.435854	0.383326	0.428274	0.886829	0.880108	0.888369	7	6	56	31.7	28.6	49.26	0	107.94	669830000	12	0.494156	3.2021	0.000685232	+	0.379815	2.86568	0.00333229		0.469284	5.03204	0.000217523	+	0.277507	2.1676	0.00449712		-0.0320276	0.261421	0.830608
	G5EFP2;G5EDL9	1.76163	1.75021	1.77805	2.34335	2.28652	2.14219	2.27784	2.24673	2.28759	2.50124	2.4373	2.49392	1.73147	1.58324	1.7417	2.31576	2.34807	2.37373	14	7	31	31	13.9	45.11	0	100.07	3859100000	33	0.494057	2.91443	0.000772352	+	0.206762	3.02431	0.0149247		0.660383	3.59451	0.000249135	+	0.507429	5.3727	0	+	-0.0778243	0.682699	0.513782
	Q4TT87;Q3S1M0	-5.81608	-6.27404	-6.08697	-5.72763	-5.61631	-5.35188	-6.65925	-6.69137	-6.1752	-6.17292	-5.95225	-5.70499	-5.67866	-6.48199	-5.73928	-5.61177	-5.96453	-5.74944	1	1	9.5	9.5	9.5	21.603	0	5.7651	4968500	1	0.493758	1.33198	0.00610296		0.56522	1.23577	0.0115177		0.191396	0.276635	0.390735		-0.449574	0.987605	0.0117065		0.0923885	0.115572	0.809321
	Q9NA97	-1.21715	-1.27327	-1.1825	-0.619623	-0.797152	-0.775936	-0.815987	-0.967791	-0.831005	-0.615843	-0.575502	-0.525629	-1.17862	-1.25012	-1.08917	-0.641125	-0.511549	-0.438339	2	2	15.5	15.5	15.5	22.844	0	12.648	202550000	3	0.493403	2.87187	0.000830746	+	0.299269	2.25973	0.00994497		0.642299	2.98256	0.000184458	+	0.352712	2.5156	0.00179555		0.0516694	0.409818	0.699727
piki-1	G5EDY0	-5.44916	-6.08327	-5.6508	-5.26294	-5.32628	-5.11398	-5.57572	-5.11565	-5.22643	-5.12482	-5.18979	-5.15919	-5.48496	-5.73529	-5.39227	-5.06993	-5.3768	-5.51153	1	1	1.1	1.1	1.1	185.3	0.00017743	3.7984	8354400	1	0.493345	1.17537	0.00844989		0.148002	0.456256	0.259937		0.218089	0.586194	0.0667172		0.421808	0.840853	0.017912		0.190236	0.373862	0.450307
unc-73	O61528;C4ALD5;Q7JNG4;Q95Q51;H2KYM2;H2KYM4;Q7JNG6;H2KYM3	1.99932	1.98917	2.02407	2.5461	2.41602	2.52873	2.522	2.56756	2.55351	2.73023	2.64068	2.67803	2.0827	2.02421	2.03504	2.52307	2.48708	2.48069	10	10	5	5	5	282.88	0	49.498	255520000	14	0.492765	3.51731	0.000435349	+	0.135288	2.00657	0.0582756		0.449632	4.44819	0.000185727	+	0.543509	5.244	0	+	0.0431321	0.974436	0.677111
	H2KZP5;A0A5E4M3E5;A0A5E4LZK1;A0A5E4LZF2;A0A5E4LYH5;Q8IFX6;H2KZP6	0.269627	0.230438	0.277086	0.786547	0.745346	0.72098	0.590769	0.513582	0.55493	0.961493	0.856255	0.891453	0.314215	0.0828972	0.270245	0.884865	0.811401	0.839603	9	9	11.6	11.6	11.6	110.02	0	20.734	296170000	11	0.491907	4.47626	0	+	0.349973	3.10649	0.00343425		0.622838	2.96043	0.00017866	+	0.294043	3.42042	0.00166372		-0.0365982	0.194013	0.832595
ZK1320.2	Q09364	0.758623	0.620611	0.716177	1.27035	1.17035	1.13003	1.20854	1.29684	1.34136	1.45941	1.38792	1.39794	0.744991	0.684752	0.729191	1.18167	1.14642	1.16489	7	5	34.6	34.6	34.6	23.125	0	108.24	702960000	23	0.491772	2.96426	0.000785933	+	0.132843	1.37861	0.0816277		0.444684	4.55576	0.000186207	+	0.583776	3.3061	0.000454349	+	0.0211741	0.180554	0.899297
atgp-1	Q9XVU3	0.937904	0.931234	0.988155	1.43046	1.394	1.50792	1.44152	1.44385	1.48512	1.63975	1.58891	1.6337	1.06476	0.977501	1.07925	1.48895	1.53227	1.48302	17	17	41.1	41.1	41.1	69.313	0	140.1	1284300000	24	0.491693	3.68246	0.000457478	+	0.16396	2.80761	0.0282431		0.460908	3.6988	0.00016476	+	0.504397	4.60141	0.000283154	+	0.0880725	1.13462	0.423283
asp-3	P55956	3.70137	3.71634	3.70904	4.16363	4.13779	4.29695	4.65002	4.72839	4.61749	4.59206	4.51026	4.58962	3.56919	3.59073	3.63662	4.13529	4.12073	4.08039	15	15	55.8	55.8	55.8	43.399	0	311.44	11162000000	71	0.49054	3.23491	0.000688719	+	-0.10132	1.12142	0.178017		0.51329	4.42497	0.000225	+	0.95638	5.06347	0	+	-0.110071	2.24738	0.283327
pmp-4	O45730	0.985014	0.980755	1.03755	1.58489	1.44525	1.44214	1.42969	1.44783	1.49479	1.61998	1.54399	1.57933	1.04056	0.918762	0.997255	1.40115	1.4519	1.44464	9	9	19.5	19.5	19.5	83.097	0	39.306	224870000	10	0.489655	3.19865	0.000680067	+	0.123665	1.87077	0.0733123		0.447037	3.48027	0.000150313	+	0.456329	4.16633	0.00050266	+	-0.0155811	0.144428	0.932259
	O45665	-6.10966	-7.70279	-6.07102	-6.00386	-6.0934	-6.31745	-6.69826	-6.49669	-6.37708	-7.16251	-6.71939	-6.09224	-6.53328	-7.3145	-6.48784	-6.75043	-6.62888	-6.84103	1	1	4.3	4.3	4.3	41.735	0.0099394	1.4587	9042800	1	0.489585	0.376453	0.137886		-0.13404	0.154541	0.662523		0.038427	0.0478289	0.922231		0.103819	0.0663206	0.900082		-0.150716	0.0892199	0.830354
	Q9XWC0	-4.79712	-5.00697	-4.68877	-4.14652	-4.41107	-4.46655	-4.39244	-4.54377	-4.43032	-3.78728	-3.96343	-3.98085	-4.85162	-5.10133	-4.61328	-4.15842	-3.94562	-3.98237	1	1	18.1	18.1	18.1	10.899	0	8.1208	17121000	1	0.489573	1.64366	0.00316342		0.544992	2.68262	0.00151198		0.826612	2.22069	0.000152006	+	0.375443	1.64835	0.00410181		-0.0244567	0.0496519	0.950998
ZK512.2	P34640;H2FLF4	1.76751	1.6414	1.6822	2.25575	2.14866	2.14922	1.27256	1.02656	1.27348	2.12995	2.01591	2.13378	1.61777	1.6225	1.72078	2.28676	2.2668	2.21025	13	13	33.7	33.7	33.7	65.828	0	123.25	843130000	22	0.48751	3.15954	0.000751634	+	0.902345	3.23976	0.000429066	+	0.600919	3.91396	0.000246575	+	-0.506167	2.30557	0.00109843		-0.0433534	0.361026	0.743894
	G5EDV7	1.40413	1.324	1.36355	1.82122	1.83081	1.9015	1.86228	1.87026	1.8899	2.11077	1.98644	1.99972	1.27482	1.28219	1.30008	1.6613	1.64709	1.59592	6	6	27.9	27.9	27.9	25.731	0	100.6	1812300000	12	0.487286	3.84641	0.000475127	+	0.158161	1.76629	0.0481891		0.349071	4.09683	0.000203715	+	0.510257	4.49986	0.000282395	+	-0.0781924	1.48916	0.436597
tag-345	P91343	1.15287	1.12554	1.17635	1.65503	1.5816	1.67895	0.903614	0.78388	0.929651	1.55462	1.50681	1.50696	1.17959	1.2071	1.17506	1.56537	1.56631	1.55439	14	14	52.4	52.4	52.4	49.002	0	143.12	1196300000	26	0.486945	3.92321	0.000484472	+	0.650417	3.77875	0.000340659	+	0.374772	5.39867	0.000162896	+	-0.279201	2.38744	0.00373778		0.0356655	0.938564	0.731395
	Q94259	-2.48351	-2.42135	-2.43399	-1.89674	-2.02847	-1.95286	-1.57541	-1.56545	-1.69672	-2.1366	-1.90883	-1.9089	-2.26901	-2.23604	-2.2394	-1.983	-1.97376	-1.99603	3	3	8.8	8.8	8.8	43.086	0	5.8709	143010000	3	0.486925	3.47512	0.000535262	+	-0.37225	1.89331	0.008837		0.263892	4.55324	0.000810433	+	0.833756	4.254	0	+	0.198128	3.10025	0.115554
lig-4	Q95YE6	1.42445	1.40879	1.38481	1.91407	1.78225	1.98171	2.01554	2.00355	1.99254	1.82369	1.87986	1.83467	1.26755	1.22961	1.28591	1.79263	1.74042	1.81117	2	2	3.1	3.1	3.1	84.544	0	10.831	2666300000	5	0.48666	2.90954	0.000831361	+	-0.157801	2.99087	0.0290626		0.520384	4.37605	0.000227129	+	0.597859	5.83388	0	+	-0.144991	2.70075	0.200016
C05D9.3	A0A4V0IN84;Q9GYK2	1.01042	1.011	1.06228	1.59015	1.50526	1.44811	1.42969	1.37191	1.43655	1.736	1.66692	1.68691	1.15321	0.96826	1.12738	1.57056	1.56433	1.5634	13	13	33.3	33.3	33.3	49.434	0	116.69	2386800000	24	0.48661	3.39329	0.000522968	+	0.283895	3.21412	0.0058263		0.483147	2.94875	0.000140442	+	0.384818	3.86718	0.000859649	+	0.0550512	0.38392	0.693599
grk-2	Q09639	-4.0977	-4.58605	-4.07043	-3.56616	-3.89905	-3.83019	-4.02757	-3.99643	-3.70502	-3.70053	-3.76627	-3.52446	-4.14899	-3.96052	-3.96381	-3.84237	-3.68175	-3.70945	1	1	2.8	2.8	2.8	80.977	0	4.4182	14446000	1	0.486265	1.16753	0.00914286		0.245922	0.914626	0.0523593		0.279918	1.61034	0.00706163		0.341721	0.804068	0.025546		0.226953	0.563893	0.321975
F41C3.5	P52717	4.11399	4.15426	4.14632	4.68015	4.62862	4.56365	4.9237	5.01494	4.95275	4.84028	4.76343	4.80106	4.28419	4.19911	4.28811	4.69147	4.68024	4.70938	21	21	46.9	46.9	46.9	53.646	0	209.93	25235000000	87	0.485951	3.76421	0.000461538	+	-0.162208	2.01522	0.0395458		0.436559	3.87283	0.000160237	+	0.825608	5.00775	0	+	0.118946	1.70811	0.286655
B0228.7	Q09438	1.68439	1.69719	1.69305	2.18267	2.08919	2.2559	1.89823	1.88939	1.92928	2.14888	2.06925	2.1575	1.68843	1.66502	1.71188	2.24374	2.06964	2.07587	8	8	42	42	42	31.564	0	46.606	790110000	13	0.484376	3.25196	0.000682353	+	0.219575	2.70037	0.0147048		0.441306	2.77841	0.000265294	+	0.21409	4.14313	0.00374224		-0.00310071	0.0777574	0.984997
	A0A1C3NSP0;Q3V5K9;A0A1C3NSM7	-5.0261	-5.48347	-5.33243	-4.70929	-4.9355	-4.74454	-4.79275	-4.60382	-4.81482	-4.63724	-4.60327	-4.44668	-4.87381	-5.36242	-5.23657	-4.63146	-4.83342	-4.90483	3	3	20.3	20.3	20.3	15.654	0	7.3925	13692000	4	0.484221	1.47867	0.00443257		0.174734	0.916496	0.0795903		0.367696	1.02896	0.010926		0.543535	1.6493	0.0022574		0.123068	0.24446	0.607991
	Q9NA33	-5.63656	-5.22193	-5.41478	-4.96347	-4.55674	-5.30064	-4.24993	-4.54939	-4.58073	-4.25763	-4.34371	-4.71195	-5.41097	-5.59723	-5.06503	-4.35178	-4.43914	-4.52375	3	3	6.5	6.5	6.5	56.058	0	8.1306	56953000	4	0.48414	0.918558	0.0175087		0.0222524	0.0434457	0.9298		0.91952	2.30715	0.000172524	+	0.964411	2.42236	0.000450463	+	0.0666803	0.124029	0.822342
	Q9BI97;E1B6S4	0.00888443	0.0832634	0.0404854	0.603003	0.48278	0.497911	0.354944	0.345198	0.3158	0.542734	0.358919	0.367352	-0.103039	-0.178699	-0.0480194	0.321526	0.359028	0.315536	9	9	35.1	35.1	35.1	33.577	0	72.288	284850000	12	0.483687	3.42855	0.000524823	+	0.0843544	0.621101	0.368199		0.441949	3.40787	0.000146143	+	0.294436	3.55718	0.00161754		-0.15413	1.61819	0.238219
dod-19	O61874;A0A0K3AVF2	2.40708	2.38283	2.35382	2.92399	2.84123	2.82945	2.74069	2.77817	2.75378	3.09061	2.92688	2.99376	2.26398	2.22365	2.33685	2.87914	2.83914	2.85298	9	9	24.1	24.1	24.1	44.411	0	107.44	3669800000	27	0.483646	3.87388	0.000472727	+	0.246205	2.13996	0.0153767		0.582256	4.10951	0.000251163	+	0.3763	4.42433	0.000865145	+	-0.106415	1.36108	0.341326
clik-1	Q23050;H2L0M6	4.92438	4.91005	4.88504	5.43008	5.40985	5.3289	5.338	5.35978	5.38593	5.6269	5.50813	5.56186	4.89164	4.84722	4.93932	5.43174	5.40485	5.3988	26	26	67.5	67.5	67.5	44.367	0	323.31	54220000000	176	0.483119	3.8984	0.000478039	+	0.204393	2.27906	0.0202071		0.519068	4.2747	0.000218845	+	0.454745	4.83616	0.000490683	+	-0.0137641	0.180781	0.935459
asp-12	O01531	-3.20839	-2.97385	-3.03321	-2.47505	-2.70743	-2.58397	-2.19093	-2.45843	-2.56962	-2.41874	-2.48525	-2.65743	-2.75048	-2.66169	-2.61043	-2.53054	-2.64824	-2.35264	1	1	3.5	3.5	3.5	42.127	0	6.6936	31391000	1	0.482998	2.11481	0.00161311		-0.114148	0.357418	0.415361		0.163725	0.794621	0.0616651		0.665487	2.13109	0.00103052		0.397616	2.08926	0.0541
	M1ZJ49	0.208651	0.147024	0.112083	0.663425	0.559149	0.694172	0.217432	0.116034	0.259359	0.710747	0.554678	0.618294	0.101685	0.160233	0.164368	0.538643	0.411013	0.439161	1	1	2.6	2.6	2.6	31.101	0.0079875	1.5914	58628000	1	0.482996	3.20352	0.000669415	+	0.430298	2.64119	0.00305747		0.320844	2.73751	0.0013539		0.0416889	0.337192	0.803669		-0.0138245	0.148153	0.939487
ncx-1	Q1RPT9;G5EF08	0.48247	0.429729	0.511759	1.02532	0.970499	0.875328	1.05863	1.03118	1.00451	1.25087	1.22976	1.11558	0.505114	0.411114	0.536613	1.04724	1.14434	1.11847	10	10	19.7	19.7	19.7	96.994	0	68.659	944630000	18	0.482398	3.19137	0.000750408	+	0.167299	1.69315	0.0444158		0.619069	3.696	0.000239468	+	0.556786	4.38443	9.84615e-05	+	0.00962766	0.0757399	0.962193
vem-1	Q7YZW5	1.41762	1.3492	1.43905	1.91807	1.97894	1.75494	1.64913	1.5723	1.68932	2.16143	2.05031	2.12018	1.25487	1.23217	1.33999	1.78547	1.9029	1.90608	6	6	30.1	30.1	30.1	20.503	0	99.049	1913300000	16	0.482025	2.58335	0.00103117		0.473724	3.25553	0.000911868	+	0.589139	3.4774	0.000204352	+	0.23496	2.23675	0.00663587		-0.126277	1.38447	0.292803
	O17944;Q564S2	1.70672	1.71788	1.72853	2.23331	2.14519	2.21629	1.62094	1.56111	1.69487	2.16253	2.1003	2.12822	1.72819	1.70807	1.70234	2.18403	2.13002	2.1527	13	13	17.4	17.4	17.4	99.646	0	75.542	961180000	16	0.480551	4.18765	0.000136564	+	0.50471	3.5341	0.00083958	+	0.442722	4.8378	0.000193029	+	-0.0920709	1.10463	0.184396		-0.00484721	0.183823	0.973013
	Q18550	-1.11696	-1.33868	-1.21287	-0.675749	-0.815632	-0.740744	-0.780176	-0.837418	-0.802114	-0.521852	-0.642273	-0.557335	-1.14042	-1.30525	-1.20186	-0.635397	-0.525719	-0.647156	3	3	10.7	10.7	10.7	43.426	0	32.039	274280000	8	0.478794	2.49183	0.00127091		0.232749	2.38511	0.0149112		0.613086	3.23922	0.000194595	+	0.416266	2.48274	0.00129498		0.00699266	0.0293173	0.974698
C16C10.8	Q09464	1.27337	1.24446	1.2925	1.80881	1.7297	1.70679	1.07925	0.907137	1.04737	1.77891	1.69158	1.70332	1.234	1.20473	1.30215	1.79698	1.80224	1.84323	8	8	39.5	39.5	39.5	28.515	0	84.049	591110000	11	0.478327	3.83373	0.000459725	+	0.71335	3.55607	0.000357349	+	0.567189	4.20657	0.000248562	+	-0.258853	2.04208	0.00614081		-0.023145	0.292184	0.867321
arrd-25	Q17624	3.01656	2.98712	3.00378	3.51788	3.4084	3.51601	3.32962	3.32337	3.33917	3.63876	3.52513	3.60857	3.02218	2.99279	3.05205	3.49354	3.45001	3.44076	18	18	38.5	38.5	38.5	64.376	0	141.97	1888000000	40	0.478279	3.67687	0.000437383	+	0.260101	2.79034	0.00986908		0.439096	4.30805	0.000176904	+	0.328236	5.34528	0.000891004	+	0.0198542	0.446659	0.87606
kin-1	P21137;A0A2X0T496	2.06735	2.08192	2.12503	2.60575	2.49459	2.60813	2.5797	2.65023	2.59473	2.71959	2.62316	2.70324	2.0425	2.0268	2.07492	2.53327	2.48101	2.49217	13	13	31.2	31.2	31.2	46.345	0	77.767	1085900000	18	0.478057	3.49862	0.000527629	+	0.073775	0.939846	0.34833		0.454077	4.54395	0.00019132	+	0.516788	4.32183	0.000274068	+	-0.0433617	0.904269	0.679676
ben-1	Q18817	1.12039	1.03412	1.08546	1.57989	1.50754	1.58344	1.43451	1.42554	1.40172	1.71289	1.67237	1.69738	1.08679	1.06341	1.11171	1.55584	1.54116	1.52443	6	4	64.4	20.5	12.6	49.446	0	147.41	1091300000	12	0.476962	3.76512	0.000448276	+	0.273622	4.23708	0.00458056		0.453174	4.9665	0.000203774	+	0.340601	3.64998	0.0011099		0.00731087	0.0908156	0.969667
cav-2	Q18879	-4.23329	-4.30982	-4.07855	-3.79064	-3.71118	-3.68941	-3.65925	-4.07735	-3.62096	-3.63459	-3.02972	-3.06177	-3.28882	-4.54469	-4.11834	-3.94141	-3.89645	-3.6053	2	2	10	10	10	40.77	0.00051326	3.1209	19433000	2	0.47681	2.51083	0.00127569		0.543826	1.04309	0.017749		0.169562	0.166717	0.656877		0.421369	1.22771	0.00716568		0.223271	0.233907	0.55425
	O16286;A0A0K3AV71;A0A0K3ARN9	-4.01119	-4.09174	-3.83689	-3.37903	-3.48891	-3.64314	-3.542	-3.88562	-3.73208	-3.56405	-3.48733	-3.53518	-3.8804	-3.9772	-3.83929	-3.29823	-3.38793	-3.50971	4	4	20.1	20.1	20.1	28.521	0	9.1811	45284000	5	0.476248	1.94441	0.00193921		0.191045	0.872937	0.0753629		0.50034	2.61018	0.000203959	+	0.260044	0.977787	0.0251522		0.0809784	0.400425	0.583936
	Q9XW38	-2.39234	-2.33146	-2.2935	-1.76688	-1.93634	-1.88751	-2.7724	-2.98492	-2.84879	-2.31087	-2.15165	-2.53578	-2.073	-1.89197	-1.97051	-2.57028	-2.51403	-2.30998	3	2	43.4	15.6	8.2	41.377	0	31.178	128420000	6	0.475519	2.91851	0.000893401	+	0.535936	1.86357	0.0047989		-0.486273	2.16374	0.000384499	+	-0.529604	2.82197	0.000856263	+	0.360605	2.41894	0.0475514
soc-2	Q22875;V6CK98;V6CJ50	1.48867	1.42087	1.5241	1.92289	1.93469	2.00228	1.80941	1.73209	1.66133	2.11505	2.02187	2.06004	1.48538	1.48923	1.54121	1.99469	1.99454	2.01772	10	10	26.1	26.1	26.1	62.482	0	96.639	431210000	14	0.475408	3.5807	0.000537693	+	0.331376	2.55131	0.00582269		0.497039	4.84443	0.000234783	+	0.256397	2.09235	0.00587814		0.0273952	0.318531	0.844606
ZK265.6	Q94402	-2.9938	-2.95594	-2.75946	-2.41889	-2.54502	-2.32023	-3.15285	-3.47463	-3.58297	-2.406	-2.49971	-2.51279	-2.84296	-2.8006	-2.71183	-2.4449	-2.50343	-2.36993	2	2	15.9	15.9	15.9	22.258	0	22.733	149780000	5	0.475017	2.0857	0.00163257		0.930649	2.65281	0.000747899	+	0.34571	2.49574	0.00135809		-0.500418	1.555	0.00298905		0.117937	0.647838	0.421944
col-175	Q18480	-4.04846	-4.04696	-4.25196	-3.74974	-3.59369	-3.579	-3.59697	-3.30949	-3.40711	-3.58003	-3.8063	-3.71727	-4.18906	-4.16001	-4.27256	-3.42737	-3.57685	-3.51098	1	1	5.6	5.6	5.6	28.529	0	16.177	15229000	1	0.474982	2.25666	0.0014209		-0.263341	1.15709	0.0336545		0.70214	3.66819	0.000277279	+	0.677934	2.47657	0.000776573	+	-0.0914141	0.529772	0.510058
	Q22750	-0.390209	-0.378698	-0.361338	0.159348	0.103729	0.0292416	0.0114651	-0.0299435	0.0196667	0.249004	0.091774	0.277845	-0.402397	-0.538271	-0.343882	0.0545712	0.039093	0.0994682	4	4	19.3	19.3	19.3	38.094	0	21.004	98976000	6	0.474188	3.59769	0.000538672	+	0.205812	1.58028	0.0320183		0.492561	2.91105	0.000141361	+	0.377144	4.56224	0.000882073	+	-0.0514348	0.369937	0.707101
	V6CK39;D4YW54	-4.24029	-4.3775	-4.25584	-3.82203	-3.74636	-3.88425	-3.49611	-3.20199	-3.5658	-3.80756	-3.75647	-3.46061	-4.23319	-4.25936	-4.06206	-3.64285	-3.62468	-3.52894	1	1	35.9	35.9	35.9	4.5179	0	7.2016	18116000	1	0.473661	2.88631	0.000881259	+	-0.253575	0.749834	0.0669041		0.586041	2.92411	0.000166538	+	0.869908	2.72126	0.000338537	+	0.106341	0.634383	0.450296
cyp-29a2	G5EC97	-2.25071	-2.28744	-2.18663	-1.63839	-1.81673	-1.85075	-1.76249	-1.91168	-1.91467	-1.63766	-1.55272	-1.55672	-2.21022	-2.34945	-2.24906	-1.83984	-1.77673	-1.84002	4	4	9.7	9.7	9.7	57.205	0	9.7482	87053000	6	0.47297	2.55299	0.00113745		0.280582	2.09214	0.0118333		0.450717	3.19703	0.000141732	+	0.378646	2.5396	0.00159884		-0.0279859	0.213578	0.859961
	Q8I4A6	-3.00174	-3.12402	-2.94522	-2.3477	-2.54488	-2.75971	-2.61912	-2.54794	-2.53268	-2.15819	-2.1303	-2.09586	-2.73834	-2.94281	-2.84564	-2.17289	-2.25505	-2.31788	1	1	8.9	8.9	8.9	13.728	0.00017316	3.3502	34674000	2	0.472894	1.65578	0.00310992		0.438464	3.77564	0.000979798	+	0.593657	2.9178	0.000168224	+	0.457081	2.82214	0.0010361		0.181395	1.07676	0.248815
ttn-1	G4SLH0;A0A2I2LDV7	3.24533	3.22409	3.23076	3.75405	3.67989	3.68341	3.72148	3.76237	3.80365	3.95055	3.81127	3.89465	2.35147	2.21905	2.31659	2.56898	2.55236	2.5602	87	9	14	14	0.8	2056.7	0	323.31	5929000000	113	0.472387	4.3384	0.000138085	+	0.122993	1.23156	0.107493		0.264809	2.57193	0.00298498		0.529105	4.563	9.33852e-05	+	-0.937691	4.70181	0	+
	O44622	1.8513	1.72477	1.82547	2.34176	2.32397	2.15195	2.28362	2.22918	2.24594	2.61457	2.48278	2.51517	1.78221	1.72339	1.87598	2.33719	2.35423	2.37163	6	6	30.5	30.5	30.5	20.478	0	35.44	1637900000	16	0.47205	2.55781	0.00113817		0.284597	2.57603	0.00877355		0.56049	3.60175	0.000199446	+	0.452401	3.38265	0.000871018	+	-0.0066522	0.0383611	0.97477
	Q5FC40;B1Q273	0.297968	0.258545	0.268528	0.806101	0.757509	0.673801	1.25994	1.33651	1.20601	0.77033	0.761284	0.766348	0.543146	0.558899	0.525429	0.311781	0.321579	0.372765	3	3	11.3	11.3	11.3	19.582	0	35.526	5074700000	16	0.47079	3.50829	0.000521127	+	-0.501502	3.72246	0.000900322	+	-0.207116	3.20827	0.00470865		0.992476	4.81964	0	+	0.267478	4.20385	0.0433333
unc-43	O62305;G5EDZ5;F5GUA8;F5GUA9	2.21378	2.21769	2.23689	2.7344	2.66685	2.67857	2.70506	2.80062	2.71181	2.86962	2.76945	2.82692	2.18978	2.20989	2.29195	2.69383	2.65205	2.68128	16	15	24.6	24.6	23.6	79.926	0	94.473	2562200000	24	0.470486	4.54646	0.000142693	+	0.0828298	0.914089	0.296745		0.445181	3.72636	0.000158707	+	0.516379	4.08541	0.000331723	+	0.00775337	0.0857765	0.970153
ZK1127.4	Q23402	1.73606	1.59251	1.71498	2.24888	2.11516	2.08941	1.14297	0.875198	1.28761	1.97987	1.95335	1.97345	1.61102	1.60443	1.71508	2.159	2.1986	2.21173	8	8	25.2	25.2	25.2	39.545	0	47.945	519100000	10	0.469963	2.67026	0.000971766	+	0.866963	2.69611	0.000907631	+	0.546263	3.81385	0.000208092	+	-0.579258	1.9644	0.00126734		-0.0376714	0.261994	0.804629
unc-54	P02566	7.96029	7.95871	7.93893	8.47138	8.41071	8.38541	8.4867	8.51965	8.48406	8.67446	8.53579	8.59286	7.89771	7.84952	7.95863	8.45708	8.43522	8.4449	160	140	64.5	64.5	57.8	224.75	0	323.31	569900000000	1256	0.469856	4.23136	0.000234043	+	0.104233	1.17141	0.160644		0.543783	4.14236	0.000228814	+	0.544159	5.66409	0	+	-0.0506941	0.717336	0.642289
C48B4.1	P34355	3.11518	3.09369	3.13528	3.60134	3.518	3.63403	3.79751	3.80919	3.91697	3.72545	3.69431	3.73467	3.19901	3.20959	3.25398	3.77094	3.73809	3.72861	22	22	42.2	42.2	42.2	74.713	0	237.35	4293500000	32	0.46974	3.67416	0.000543618	+	-0.123082	1.43342	0.092117		0.525021	4.80439	0.000254118	+	0.726507	4.27266	0	+	0.106144	2.16548	0.2969
	U4PBG3;U4PEN8	-7.24614	-6.55815	-6.54897	-6.38988	-6.24339	-6.31094	-7.10366	-6.0447	-6.54263	-6.08303	-6.17071	-6.43539	-6.37603	-7.74317	-6.58192	-6.24869	-6.10111	-6.67303	1	1	13.1	13.1	13.1	21.598	0	5.3203	6910100	1	0.469683	0.935605	0.0173678		0.333955	0.443092	0.128965		0.559427	0.538051	0.0338531		0.220757	0.22516	0.543993		-0.115953	0.0848666	0.847489
fln-2	D0VWL6;A0A0K3AW96;A0A4V0INA2;A0A4V0IKI4;A0A4V0IK09;A0A4V6M3C1;A0A4V0IN32;A0A0K3AT74;A0A0K3AYH6;A0A4V0IK63;A0A0K3AT80;D0VWL7;A0A0K3ASN4;A0A0K3AYI1;A0A0K3AVH8;D0VWL8;A0A0K3AWA2;A0A0K3AT86;A0A0K3AVI4;A0A0K3ASN9;A0A0K3AVH5;A0A0K3ASM8	4.27372	4.26019	4.25925	4.76369	4.69919	4.73803	4.6659	4.68934	4.65987	4.87433	4.79437	4.83268	4.1724	4.16643	4.2137	4.67724	4.65396	4.66282	78	78	29.1	29.1	29.1	396.93	0	323.31	5783100000	122	0.469247	4.76798	0	+	0.162092	2.54957	0.0313676		0.480494	5.09915	0.000230769	+	0.407315	5.6406	0.000446959	+	-0.080211	2.17052	0.391418
	O61848;H2KZW0;H2KZW1	1.40564	1.37105	1.37501	1.84443	1.87192	1.84305	1.76097	1.76107	1.81188	2.0147	1.96288	1.93785	1.54047	1.45308	1.59614	1.93748	1.88857	1.93653	11	11	75.2	70.8	70.8	22.823	0	112.68	2431600000	28	0.469234	5.27477	0	+	0.193837	2.62515	0.0196347		0.390963	3.02766	0.000309563	+	0.394072	4.39266	0.000653422	+	0.145995	1.56081	0.248436
	Q067X2	2.77315	2.71114	2.73703	3.25716	3.21228	3.15791	4.38994	4.50282	4.32777	3.20398	3.27205	3.25177	3.07078	3.16673	3.07506	2.36947	2.34716	2.46073	11	11	62.9	62.9	62.9	22.473	0	79.041	4240000000	38	0.468679	3.80137	0.000441093	+	-1.16425	4.52899	0	+	-0.711732	3.96412	0.000134897	+	1.66641	5.17287	0	+	0.363747	3.26335	0.0222759
bli-2	O01904	-0.91519	-1.15928	-0.991253	-0.438688	-0.502117	-0.720886	-0.430641	-0.404356	-0.406696	-0.312138	-0.500851	-0.456156	-0.896708	-1.15831	-1.02852	-0.543936	-0.553974	-0.487986	1	1	4.2	4.2	4.2	31.479	0	5.6556	336310000	4	0.468012	1.85813	0.00262464		-0.00915019	0.0548356	0.948497		0.499215	2.50884	0.000196305	+	0.608011	2.95395	0.000477574	+	-0.00593821	0.018917	0.982768
ttr-30	Q22341	-0.0102043	-0.0352058	0.000101089	0.474943	0.368084	0.514668	0.35445	0.446333	0.359377	0.46978	0.409063	0.408821	-0.0968056	-0.0925236	-0.0436497	0.296144	0.296535	0.262718	4	4	39.2	39.2	39.2	15.845	0	24.097	299160000	8	0.467668	3.31483	0.000757202	+	0.0425014	0.516996	0.667902		0.362792	4.23075	0.000137143	+	0.401823	3.65543	0.00086683	+	-0.0625566	1.45178	0.508441
	A0A0K3AQT4	-4.00428	-4.60757	-4.38011	-3.85092	-3.9318	-3.80632	-3.72218	-3.52034	-3.77147	-4.05503	-3.93906	-3.91268	-4.18131	-4.35533	-4.47863	-3.94354	-4.14504	-4.03473	2	0	70.1	12.7	0	33.032	0	14.473	188250000	3	0.467636	1.22261	0.00826106		-0.297594	1.55083	0.0177711		0.297316	1.33646	0.0089261		0.65932	1.57814	0.00199379		-0.00776927	0.0131092	0.986191
unc-112	Q18685	3.66022	3.63619	3.64997	4.12873	4.03201	4.18761	4.01945	4.01737	3.98965	4.25424	4.17304	4.20883	3.68598	3.66994	3.71848	4.1791	4.14507	4.14706	30	30	51.1	51.1	51.1	82.354	0	323.31	4236900000	55	0.467325	3.28087	0.000830372	+	0.203213	2.87945	0.0164084		0.465612	4.87324	0.000210526	+	0.360032	5.15385	0.000832444	+	0.0426725	1.26073	0.662043
	O44923	-2.29617	-2.46453	-2.43518	-1.89412	-1.97897	-1.92088	-1.8515	-1.72194	-1.92282	-1.63819	-1.78176	-1.79284	-2.50046	-2.42013	-2.34457	-1.82182	-1.75856	-1.82326	3	3	6.5	6.5	6.5	59.614	0	22.129	130250000	3	0.467304	2.89988	0.000871904	+	0.0944904	0.541587	0.355844		0.620506	3.62203	0.00023176	+	0.566539	2.71013	0.000867395	+	-0.0230904	0.122774	0.908569
aat-2	Q19151	-1.89103	-1.90493	-1.93635	-1.32652	-1.49033	-1.5138	-1.3361	-1.08719	-1.188	-1.16844	-1.37641	-1.37467	-1.78517	-1.82025	-1.80441	-1.15723	-1.11619	-1.18581	1	1	1.9	1.9	1.9	53.403	0.0042918	1.833	106160000	2	0.467219	2.82238	0.000847318	+	-0.102737	0.441151	0.381696		0.650199	5.06057	0	+	0.707005	3.18465	0.000277924	+	0.107496	2.51282	0.280996
	Q23260	-1.61458	-1.71109	-1.76621	-1.20978	-1.32412	-1.15665	-1.59457	-1.4049	-1.44754	-1.09052	-1.04997	-1.14365	-1.68142	-1.83224	-1.75066	-1.25018	-1.28251	-1.36583	1	1	0.7	0.7	0.7	135.49	0.0017933	2.2163	48763000	1	0.467108	2.66798	0.000966057	+	0.387625	2.43753	0.00465696		0.455262	2.91787	0.000208845	+	0.214955	1.38253	0.0190718		-0.057477	0.389932	0.67963
	A0A2C9C375;A8WIT0;A0A2C9C326;H2L0B7	-3.43884	-3.68444	-3.55762	-2.95395	-3.14117	-3.18478	-2.90096	-2.84479	-2.95018	-2.95372	-2.95691	-2.97476	-3.50206	-3.57031	-3.54626	-3.13563	-3.22023	-3.07363	3	3	6.2	6.2	6.2	67.23	0	14.102	34610000	3	0.467	2.01831	0.00193247		-0.0631523	0.948921	0.427693		0.39638	2.96721	0.00030888	+	0.661656	2.99296	0.000455988	+	0.0207567	0.101209	0.923423
pix-1	Q21430;E3W735	-2.29152	-2.26131	-2.24268	-1.77067	-1.91558	-1.70891	-2.02285	-1.86462	-2.00801	-1.60667	-1.77967	-1.89144	-2.29336	-2.47397	-2.08125	-1.81031	-1.7768	-1.89222	4	4	9.3	9.3	9.3	73.144	0	21.751	70054000	6	0.466784	2.75503	0.000912517	+	0.205904	0.995622	0.0583361		0.456419	1.73746	0.00191461		0.300006	2.336	0.00321742		-0.0176929	0.0532738	0.953939
	P91154	2.04574	2.04457	2.07632	2.51689	2.4492	2.59994	1.93416	1.81891	1.90587	2.47258	2.36868	2.42806	2.05495	2.04001	2.04295	2.4671	2.46084	2.43641	9	9	75	75	75	20.136	0	123.51	1393200000	21	0.466466	3.31782	0.000754098	+	0.5368	3.51415	0.000944351	+	0.408814	5.59907	0.000187663	+	-0.169231	2.02293	0.0193031		-0.00957298	0.349985	0.951267
ssup-72	Q22453	-6.93113	-7.51623	-7.45385	-7.08628	-6.91968	-6.49603	-7.6281	-7.47953	-8.27494	-6.52696	-7.15576	-6.99118	-7.04378	-6.69955	-6.44422	-6.8318	-7.56997	-7.64488	1	1	11.2	11.2	11.2	22.774	0	4.8757	3817200	1	0.466409	0.847774	0.0220073		0.902894	1.36773	0.005645		-0.619701	0.927548	0.00810154		-0.493789	0.738438	0.0212189		0.571222	1.05612	0.115301
	Q21381	-2.55489	-2.35328	-2.501	-1.99853	-2.08209	-1.93276	-2.66716	-2.69239	-2.39098	-2.1959	-2.27721	-2.43283	-2.30895	-2.43933	-2.386	-1.95135	-1.90178	-2.04305	4	4	10.5	10.5	10.5	58.864	0	23.967	121020000	7	0.465264	2.48231	0.00124602		0.281535	1.11294	0.0321334		0.412697	2.7409	0.000351743	+	-0.11379	0.42718	0.396845		0.0916344	0.573011	0.499471
catp-3	O16331	2.32656	2.28447	2.29409	2.78333	2.70278	2.81332	3.01377	3.03552	2.98113	2.76186	2.70704	2.79015	2.21859	2.23144	2.24102	2.53509	2.47398	2.52614	17	17	20.7	20.7	20.7	117.37	0	222.88	1337400000	36	0.464769	3.71252	0.000541629	+	-0.257123	3.04486	0.00882728		0.281387	3.81829	0.000807425	+	0.708431	5.39585	0	+	-0.0713584	2.12301	0.438097
	A0A0S4XR68;A0A0S4XR74;O17261;A0A0S4XRI4	-0.730772	-0.811499	-0.755337	-0.228371	-0.271265	-0.404135	-0.358036	-0.258759	-0.326313	-0.0142574	-0.0784779	-0.0781345	-0.742889	-0.80015	-0.742233	-0.168482	-0.1124	-0.134497	1	1	11.1	11.1	11.1	15.563	0	9.7721	43973000	1	0.464612	2.87883	0.000859735	+	0.257413	2.68325	0.0104325		0.623298	4.80041	0	+	0.4515	3.55116	0.000651624	+	0.00411161	0.0458733	0.981655
nrde-1	Q17968	-8.04519	-6.77264	-7.3302	-6.53317	-7.31671	-6.9064	-7.46927	-6.47528	-7.36787	-6.98854	-7.94666	-7.67449	-6.92228	-6.74338	-6.8897	-6.77533	-7.71451	-6.94711	1	1	2.6	2.6	2.6	93.442	0	3.9965	8471700	1	0.463916	0.463968	0.0878649		-0.432421	0.435463	0.112731		-0.293864	0.427155	0.0956526		0.278537	0.224305	0.506643		0.530892	0.64379	0.220705
fkb-5	P91180;Q95Q60	2.64243	2.65671	2.63805	3.1096	3.08427	3.13463	3.31406	3.39028	3.30638	3.25592	3.18359	3.21042	2.69697	2.75267	2.71448	3.19432	3.16273	3.16345	15	15	53.4	53.4	53.4	29.937	0	236.74	2098500000	31	0.463769	5.11888	0	+	-0.120267	1.61444	0.0870619		0.452127	4.69144	0.00019407	+	0.691177	4.83592	0	+	0.0756423	1.91575	0.424003
pro-2	O17580	-1.98916	-2.09159	-1.93301	-1.50453	-1.53692	-1.5812	-2.19944	-2.57577	-2.15692	-1.49379	-1.59229	-1.35634	-1.93988	-2.03992	-1.9598	-1.4788	-1.38726	-1.50592	6	6	10.1	10.1	10.1	81.953	0	16.758	112930000	9	0.46371	3.07555	0.000837556	+	0.829906	2.28635	0.000986023	+	0.522539	3.42354	0.000176759	+	-0.30612	1.0194	0.0178333		0.0247259	0.16784	0.885441
rbd-1	Q9XU67	2.01777	2.0454	2.06077	2.53077	2.41881	2.56389	1.56209	1.3837	1.52682	2.37885	2.3332	2.34735	2.0678	2.1099	2.11279	2.54417	2.54054	2.53845	19	19	28	28	28	98.042	0	204.38	1324700000	29	0.463178	3.27429	0.000819777	+	0.862258	3.97802	0	+	0.444223	5.15389	0.000202627	+	-0.55044	3.22205	0.000480916	+	0.0555197	1.35008	0.556718
grd-1	Q21835	-5.53613	-5.73235	-5.74156	-5.14407	-5.07019	-5.40875	-5.33198	-5.2419	-5.20281	-4.47909	-5.0258	-4.65897	-5.54361	-5.65804	-5.63413	-5.01996	-5.26757	-5.03907	2	2	2.2	2.2	2.2	123.95	0.00083472	2.6375	18860000	3	0.462344	1.70709	0.00316629		0.53761	1.50396	0.00821384		0.503061	2.35514	0.000307692	+	0.411116	2.22419	0.00166254		0.0580877	0.314559	0.70366
	P91194	2.21363	2.24841	2.24441	2.71127	2.62232	2.75946	2.79175	2.81784	2.80271	2.85865	2.80567	2.84707	2.23948	2.24534	2.25191	2.73184	2.70394	2.71695	13	13	43.5	43.5	43.5	41.109	0	106.15	2791100000	40	0.462201	3.42609	0.000681208	+	0.033034	0.864637	0.711443		0.472003	6.136	0.000255018	+	0.568614	5.74242	0	+	0.0100905	0.364635	0.950727
	Q20877	-0.959069	-0.992669	-0.94076	-0.446449	-0.436464	-0.623003	-0.530876	-0.577785	-0.531782	-0.180046	-0.33927	-0.216877	-0.913645	-1.02967	-0.8384	-0.425236	-0.334166	-0.3843	4	4	14.3	14.3	14.3	49.221	0	27.532	168810000	6	0.462194	2.7498	0.000987984	+	0.301417	2.40079	0.00870249		0.546004	3.04966	0.000162284	+	0.417352	4.36579	0.000513562	+	0.0369282	0.254303	0.811394
	F0IWS9;A0A0K3AVU3	-0.996553	-1.09507	-1.06356	-0.521906	-0.637894	-0.611673	-0.603117	-0.625007	-0.603672	-0.151674	-0.239386	-0.110285	-1.0327	-1.0348	-1.01312	-0.504629	-0.474939	-0.517418	4	4	22.9	22.9	22.9	25.875	0	44.221	299350000	4	0.461236	3.27041	0.000812648	+	0.443484	3.47869	0.00103908		0.527879	5.48659	0.000285714	+	0.441129	3.90901	0.000560284	+	0.0248528	0.34487	0.853752
ttr-14	Q22192	1.76011	1.72398	1.7445	2.25548	2.16569	2.18887	2.31967	2.42814	2.32962	2.19361	2.16152	2.18242	1.92042	1.85679	1.86765	2.03663	1.97953	2.05973	10	10	37.4	37.4	37.4	48.925	0	103.48	1261500000	18	0.460482	4.04403	0.00046063	+	-0.179965	2.13063	0.0296058		0.143677	2.01518	0.0245195		0.616283	4.15776	0	+	0.138758	2.47157	0.219445
vab-10	G5EFW2;G5ECP9;G5EFK7;G5EFM4;G5EEC4;G5ECG8	5.65165	5.61963	5.63251	6.11498	6.05014	6.11837	6.0477	6.06264	6.05016	6.27441	6.18781	6.24152	5.63972	5.59972	5.66027	6.22732	6.18181	6.17489	145	88	56.4	56.4	35.8	384.75	0	323.31	29777000000	369	0.459902	4.35459	0.000364407	+	0.181082	2.67243	0.0228868		0.561438	4.68799	0.000274112	+	0.418904	5.64573	0.000473763	+	-0.00135867	0.022615	0.995479
	O02082	1.74342	1.68024	1.60213	2.1942	2.1342	2.07709	2.22066	2.26643	2.13283	2.30615	2.11657	2.22888	1.65679	1.65449	1.70865	2.13431	2.09039	2.09081	4	4	16.7	16.7	16.7	18.676	0	25.246	1781400000	8	0.459901	3.01179	0.000892107	+	0.0105584	0.0538447	0.944159		0.431862	4.33105	0.000174194	+	0.53138	3.14364	0.000558962	+	-0.00195249	0.0145176	0.994243
ifd-1	Q86DC6	1.92069	1.8825	1.91463	2.40725	2.36561	2.32399	2.3106	2.3324	2.27844	2.5549	2.47311	2.52234	1.82207	1.78423	1.82393	2.36884	2.32532	2.33502	14	14	28.7	28.7	28.7	66.699	0	101.3	1564500000	23	0.459677	4.16909	0.000473684	+	0.209638	2.74158	0.0160686		0.532983	5.06599	0.000272383	+	0.401211	4.469	0.000607595	+	-0.0958583	2.26332	0.322759
pld-1	G5EDU3	1.15805	1.02446	1.13453	1.61674	1.5033	1.57537	1.37737	1.44622	1.3658	1.6888	1.5712	1.68559	1.01535	1.05919	1.0202	1.49906	1.50788	1.55049	17	17	16.7	16.7	16.7	163.53	0	118.53	396230000	22	0.459457	3.0158	0.000892754	+	0.252065	2.26406	0.0134164		0.487561	4.68332	0.000217742	+	0.290788	2.41891	0.0032367		-0.0740941	0.786912	0.512525
	P91859	3.39304	3.2968	3.26082	3.799	3.74676	3.78288	3.72617	3.70702	3.74369	3.90574	3.83287	3.85442	3.28448	3.23295	3.31402	3.90175	3.87035	3.865	31	26	53.4	53.4	47.7	92.237	0	323.31	6892300000	65	0.459326	3.38593	0.000757825	+	0.138721	2.34726	0.0491554		0.601885	4.66452	0.00012976	+	0.40874	3.25073	0.000904523	+	-0.0397345	0.35982	0.763932
unc-52	G5EEI5	5.44995	5.42284	5.44154	5.92	5.8603	5.91149	5.9552	5.95815	5.96075	6.09356	6.00564	6.03311	5.51786	5.4694	5.53308	5.99845	5.99037	5.9817	110	0	39.5	39.5	0	447.65	0	323.31	37894000000	321	0.459159	4.64604	0.000140113	+	0.0860704	1.52711	0.199492		0.483392	4.77736	0.000218182	+	0.519925	6.43739	0	+	0.0686747	1.52432	0.475917
hsp-25	Q17849;Q86GU1;Q5H9M9	2.79183	2.75579	2.72127	3.19638	3.15136	3.29814	3.16392	3.25428	3.1413	3.31698	3.16863	3.26602	2.68488	2.71999	2.72097	3.13942	3.0365	3.08551	8	8	63.9	63.9	63.9	25.256	0	100.35	3663000000	37	0.458996	3.17662	0.000785332	+	0.0640424	0.504291	0.523593		0.378527	3.53389	0.00020214	+	0.430204	3.36972	0.000876304	+	-0.0476831	0.946235	0.640321
	Q23683	1.04222	1.01478	1.04604	1.48496	1.42315	1.57144	1.51143	1.50801	1.51793	1.65773	1.72178	1.62773	1.78689	1.83171	1.80654	1.97964	2.00718	2.02303	4	4	36.1	36.1	36.1	15.913	0	53.377	384950000	7	0.458838	3.31642	0.000821086	+	0.156621	2.30632	0.0376159		0.194902	3.37167	0.00566487		0.478112	5.89591	0	+	0.774035	5.93122	0	+
	O45544	-2.31771	-2.5287	-2.45828	-1.98168	-2.00379	-1.94298	-2.10646	-2.19778	-2.14076	-1.94857	-1.91271	-1.87916	-2.24524	-2.1723	-2.2604	-1.92016	-1.77968	-1.77829	1	1	55.1	2.4	2.4	98.112	0	9.461	82514000	2	0.458748	2.68465	0.00108738		0.234855	2.66977	0.0121305		0.39994	2.74053	0.000400419	+	0.286563	1.87924	0.00554659		0.208914	1.43467	0.190609
F21F3.1	P91268	-1.47643	-1.41141	-1.37773	-0.893667	-0.916445	-1.08007	-0.892478	-0.848352	-0.921959	-0.497543	-0.652151	-0.675678	-1.38929	-1.36175	-1.29598	-0.796768	-0.712799	-0.651756	4	4	13.7	13.7	13.7	38.592	0	16.728	121290000	4	0.458463	2.65986	0.00115124		0.279139	2.02011	0.0125263		0.628565	3.62625	0.000237624	+	0.534261	3.92029	0.000332258	+	0.0728512	0.844145	0.509238
dig-1	A0A679L8M9;Q09165	3.9043	3.87312	3.88167	4.37184	4.3023	4.35984	4.31018	4.34571	4.29884	4.56067	4.48748	4.51648	3.8688	3.89164	3.96825	4.48379	4.46631	4.45648	68	68	9.5	9.5	9.5	1371.7	0	323.31	4129600000	108	0.458298	4.39779	0.000233794	+	0.2033	2.87003	0.016457		0.559296	4.24938	0.000245455	+	0.431878	4.85549	0.000445384	+	0.023201	0.299296	0.866917
	Q95XK5	-4.55381	-4.85323	-4.41091	-4.05803	-4.24249	-4.1426	-4.56484	-4.46258	-4.4646	-4.00962	-4.28534	-3.95731	-4.48721	-4.65904	-4.55067	-3.95644	-3.86712	-4.13167	2	2	13.7	13.7	13.7	25.956	0	6.7692	7440200	2	0.458279	1.50533	0.00469707		0.413251	1.73925	0.00879293		0.580569	2.48308	0.000137405	+	0.108645	0.332638	0.53256		0.0403433	0.104018	0.874876
	Q21959	-0.499506	-0.504934	-0.600994	-0.0899448	-0.137758	-0.00351143	-0.541866	-0.42716	-0.440578	0.0528107	-0.139704	-0.0292778	-0.57291	-0.427124	-0.469034	0.0561333	-0.00831795	-0.00289154	7	7	33.1	33.1	33.1	27.026	0	60.233	410910000	7	0.458073	3.0612	0.000823443	+	0.431145	2.53507	0.00313582		0.504664	3.33473	0.000165644	+	0.0652765	0.5963	0.57916		0.0454553	0.346067	0.738338
	G5EE34	-1.77095	-1.72967	-1.65561	-1.25863	-1.3102	-1.21382	-1.23652	-1.04879	-1.21323	-1.00168	-1.08689	-0.993629	-1.81213	-1.69863	-1.67223	-1.37309	-1.21785	-1.26428	5	5	42.8	42.8	42.8	25.239	0	30.413	99524000	5	0.457861	3.32696	0.0008224	+	0.138779	0.982824	0.108335		0.442592	2.66722	0.000312849	+	0.552563	2.90308	0.000655956	+	-0.00891972	0.0564405	0.969801
lbp-1	Q20223	4.1865	4.13565	4.12035	4.61139	4.56319	4.63958	4.50884	4.53504	4.49262	4.70487	4.60733	4.66357	4.20395	4.2278	4.25348	4.57978	4.50412	4.52114	12	5	59.7	59.7	28.9	18.284	0	207.29	11748000000	49	0.45722	3.96897	0.000444867	+	0.146427	2.04599	0.0491131		0.306604	3.464	0.000733397	+	0.364669	3.99685	0.000926533	+	0.0809129	1.52044	0.421384
slo-2	Q565B7;G5EDJ1;B2MZB8;G5ECD1;H9G2R3;H9G2R7;H9G2R6;H9G2R4	-4.95336	-4.68651	-5.23186	-4.47981	-4.46664	-4.55403	-4.24548	-4.22177	-4.44612	-4.556	-4.49239	-4.75205	-5.19245	-5.04689	-5.51789	-4.6045	-4.7105	-4.63549	3	3	4.6	4.6	4.6	124.84	0	18.646	45855000	4	0.457082	1.33826	0.00641524		-0.295689	1.3105	0.0230542		0.602243	1.87006	0.000381428	+	0.652787	1.71072	0.00159942		-0.295165	0.632844	0.263459
acs-17	Q18660;A0A4V0ING4	1.33657	1.2974	1.31147	1.80166	1.70727	1.80704	1.73296	1.76028	1.78184	1.99741	1.96357	2.02458	1.32941	1.29099	1.35353	1.78934	1.76099	1.73423	9	9	18	18	18	79.944	0	130.44	559450000	15	0.456844	3.73285	0.000532374	+	0.236826	3.32795	0.0100074		0.436878	4.25802	0.000174757	+	0.443214	4.77289	0.000460306	+	0.0094986	0.166426	0.956191
tag-225	Q21265	2.27256	2.27291	2.3198	2.80882	2.7481	2.67724	2.74165	2.80044	2.82781	2.94809	2.82394	2.92334	2.31926	2.25767	2.33845	2.76216	2.77732	2.77391	5	5	36.7	36.7	36.7	17.465	0	76.136	4562600000	16	0.456302	3.42535	0.000672185	+	0.108488	1.11719	0.154294		0.466004	4.32598	0.000190644	+	0.501546	4.13238	0.000493365	+	0.0167052	0.225324	0.915404
rgl-1	G4SFM6;Q19852	-2.90187	-3.06834	-2.81137	-2.41791	-2.58197	-2.41537	-2.66155	-2.64258	-2.62992	-2.39182	-2.43856	-2.23273	-2.74991	-2.76157	-2.78273	-2.5384	-2.4567	-2.41288	1	1	1.9	1.9	1.9	96.122	0	5.673	20060000	1	0.455443	2.08911	0.00183552		0.290316	2.00196	0.0119138		0.295411	2.83028	0.00174139		0.282507	1.69119	0.00730856		0.162455	1.00464	0.2796
cyp-33c7	O16673	-1.7032	-1.71627	-1.63807	-1.21439	-1.27906	-1.19801	-0.965204	-0.920482	-0.827965	-1.1117	-1.05076	-1.05194	-1.51618	-1.56513	-1.49039	-0.937061	-0.97821	-1.05067	3	3	7.1	7.1	7.1	57.331	0	13.373	66808000	4	0.455365	3.71555	0.000527159	+	-0.166913	1.68026	0.0446712		0.535252	3.75286	0.000197621	+	0.781299	4.11166	0	+	0.16195	2.11373	0.198331
hlh-30	H2KZZ2	-3.11427	-3.05035	-2.8655	-2.38856	-2.49499	-2.78131	-2.90683	-2.84931	-2.25793	-2.2535	-2.27891	-2.20281	-2.92132	-2.96837	-2.75267	-2.37567	-2.17504	-2.18864	5	5	9.2	9.2	9.2	56.856	0	27.99	144740000	7	0.455084	1.51338	0.00469898		0.426281	0.956726	0.0259433		0.634331	2.63323	0.000156635	+	0.338682	0.700799	0.0345553		0.129256	0.580473	0.421841
F10G8.6	Q93459	2.49075	2.48668	2.46729	2.9809	2.8987	2.92816	2.42154	2.31369	2.45389	2.88401	2.77748	2.83225	2.45223	2.46089	2.52803	2.81771	2.82659	2.84797	9	9	40.3	40.3	40.3	33.037	0	103.91	1990600000	26	0.454351	4.26081	0.000477064	+	0.434876	2.9399	0.00239397		0.350372	3.78345	0.000195178	+	-0.0851994	0.925892	0.27903		-0.00118574	0.0157075	0.997447
	G5EG50	1.25338	1.26307	1.32026	1.75797	1.6677	1.7728	1.78807	1.79221	1.80201	1.87427	1.80731	1.86374	1.31244	1.3156	1.34303	1.86436	1.78923	1.82792	12	11	45.2	45.2	41.4	35.816	0	84.947	383120000	13	0.453923	3.51049	0.000682927	+	0.0543467	1.20505	0.473415		0.503478	4.53251	0.000223834	+	0.515189	4.7634	9.32945e-05	+	0.0447858	0.908164	0.667317
cysl-1	Q93244	2.95184	2.92652	2.89354	3.40582	3.32586	3.40191	3.33377	3.37141	3.32169	3.46286	3.37532	3.40618	2.91581	2.96543	2.96098	3.41257	3.37451	3.34452	19	19	86.5	86.5	86.5	35.903	0	315.84	4009000000	40	0.453897	3.89646	0.000434137	+	0.0724958	1.14847	0.323555		0.429798	4.15383	0.000167312	+	0.418325	4.30293	0.000564958	+	0.0234381	0.433383	0.855025
tag-241	G5ED16;A0A3P6NIF2;A0A3P6N684;G5EGR4;A0A3P6PCW4	-5.2836	-5.29505	-4.72426	-4.68058	-4.90633	-4.35434	-4.9088	-4.90178	-4.8141	-4.66336	-4.70584	-4.73308	-4.77667	-5.34608	-4.65264	-4.588	-4.65927	-4.78171	2	2	1.3	1.3	1.3	183.85	0.00084846	2.9346	36487000	2	0.453889	0.852773	0.0223924		0.174135	2.04954	0.0332772		0.248804	0.490844	0.0816799		0.226076	0.520397	0.0963012		0.175838	0.243906	0.560275
	Q2HQL8	-1.46103	-1.39896	-1.34686	-0.977394	-1.00746	-0.861483	-0.891845	-1.07513	-0.73365	-0.846437	-0.834055	-0.928673	-1.17745	-1.36645	-1.16794	-0.907793	-0.781559	-0.80257	2	2	53.1	5.8	5.8	29.907	0	27.738	311080000	8	0.45351	2.9161	0.000850242	+	0.0304858	0.106766	0.865317		0.40664	2.24019	0.00095352	+	0.50208	2.0713	0.00132075		0.165006	1.06854	0.261739
hum-6	P91443	-5.66939	-5.4331	-5.14981	-4.74423	-5.05704	-5.09352	-4.94101	-5.14615	-4.96368	-4.8383	-4.8667	-4.60831	-5.18734	-5.67253	-5.31297	-4.88293	-5.02293	-5.07768	5	5	3.3	3.3	3.3	239.78	0	18.555	38917000	5	0.452502	1.13999	0.0113474		0.245844	1.10682	0.0395476		0.396435	1.19061	0.00733162		0.400485	1.15098	0.0095827		0.0264845	0.0432114	0.951303
ifa-1	P90901	-3.93693	-4.29997	-3.82091	-3.54982	-3.53811	-3.61253	-3.17142	-3.45178	-3.44809	-3.30744	-3.3352	-3.46259	-3.77956	-4.13626	-3.73367	-3.64812	-3.78991	-3.90248	1	1	52.7	2.3	2.3	66.53	0	10.619	18975000	1	0.452449	1.43944	0.00577848		-0.0113169	0.0367287	0.951068		0.10299	0.282226	0.549191		0.662176	1.74092	0.00138891		0.13611	0.285423	0.556576
	Q9TXZ7	-3.57735	-3.64487	-3.53231	-3.0278	-3.1683	-3.20111	-2.22873	-1.95506	-2.21988	-2.85099	-2.9744	-3.15689	-3.68072	-3.64783	-3.52839	-2.86858	-2.88013	-2.80773	1	1	13	13	13	11.666	0	6.751	22736000	2	0.45244	2.71624	0.00108457		-0.859538	2.61313	0.00103321	+	0.766834	3.92837	0	+	1.45029	3.95908	0	+	-0.0341396	0.237031	0.828452
nep-2	O44857	-3.2209	-3.38173	-3.30685	-2.86649	-2.83885	-2.84991	-2.89426	-2.71595	-2.92069	-2.68868	-2.73185	-2.76715	-3.26924	-3.29461	-3.26146	-2.77404	-2.73448	-2.80121	4	4	11.4	11.4	11.4	85.421	0	41.323	93202000	6	0.451409	3.17702	0.00084006	+	0.11441	0.772985	0.201812		0.505193	4.68665	0.000233514	+	0.459525	2.35504	0.00119747		0.0280574	0.231568	0.854882
T20B12.3	P41843	-1.30247	-1.23352	-1.11119	-0.749273	-0.822554	-0.722675	-1.38535	-1.52768	-1.5338	-0.986224	-0.99835	-0.831305	-1.21684	-1.21599	-1.24719	-0.748705	-0.830889	-0.868397	6	6	15.9	15.9	15.9	58.514	0	39.511	198940000	8	0.450893	2.68492	0.00114467		0.543652	2.7736	0.00141573		0.410674	3.43511	0.000214241	+	-0.266551	1.64319	0.0093288		-0.0109434	0.06714	0.962151
C18A3.3	Q09958	2.97131	2.9353	2.9343	3.40168	3.32283	3.46784	2.40699	2.23122	2.41992	3.19053	3.12504	3.14511	2.97619	2.98779	2.98402	3.38183	3.31937	3.34551	10	10	27.6	27.6	27.6	38.083	0	98.489	1002000000	19	0.450476	3.30343	0.000796899	+	0.800849	3.63314	0	+	0.366234	4.42208	0.000142952	+	-0.594261	3.17733	0.000436464	+	0.0356922	1.32155	0.715264
sph-1	O44511	-1.14896	-1.16599	-1.18589	-0.66029	-0.817217	-0.673494	-0.689453	-0.74947	-0.791206	-0.454288	-0.612646	-0.497677	-1.1748	-1.19431	-1.10968	-0.543936	-0.589281	-0.514162	2	2	8.8	8.8	8.8	25.464	0	22.882	158440000	3	0.449949	3.02836	0.000875622	+	0.221839	1.78573	0.0234428		0.61047	4.26583	0.000280884	+	0.423573	3.75755	0.000767006	+	0.00735283	0.0947735	0.969788
riok-1	O44959	-1.05202	-0.931715	-0.95064	-0.508598	-0.628239	-0.448179	-1.2076	-1.35409	-1.22144	-0.583151	-0.696978	-0.722967	-0.991507	-0.923439	-0.900982	-0.615248	-0.548063	-0.54294	3	3	6.3	6.3	6.3	58.664	0	8.698	92268000	3	0.449785	2.64635	0.00127489		0.593342	3.13821	0.000896	+	0.369892	3.30413	0.000259508	+	-0.282917	2.04128	0.00472561		0.0394815	0.355503	0.766008
B0303.2	P34254	-1.68425	-1.69212	-1.75705	-1.2278	-1.34615	-1.21057	-1.14791	-1.19692	-1.29623	-1.19827	-1.31221	-1.25788	-1.69475	-1.73204	-1.69806	-1.29286	-1.3718	-1.37805	3	3	10.6	10.6	10.6	30.86	0	13.635	41519000	4	0.449632	3.12477	0.000824047	+	-0.0424328	0.318025	0.719565		0.360709	3.56785	0.000264237	+	0.497452	3.26353	0.000671583	+	0.00285721	0.0373122	0.987755
tat-2	U4PRL1;Q7YXV5;U4PEQ6;U4PBI0;Q9TXV2;U4PBV8	-4.34859	-4.47536	-4.48456	-3.87194	-3.85916	-4.22957	-3.71169	-4.07195	-3.76531	-3.54093	-3.78251	-3.64298	-4.67561	-4.59882	-4.45367	-4.38229	-4.06004	-4.15149	1	1	1.3	1.3	1.3	143.08	0	11.897	33877000	1	0.449277	1.59623	0.00388215		0.194175	0.665493	0.107939		0.378095	1.50869	0.00409339		0.586518	2.08438	0.00109752		-0.139867	0.825936	0.338866
clec-41	P90732	-0.0170078	0.0199623	0.0138874	0.459747	0.419516	0.483999	0.687811	0.759771	0.681597	0.410774	0.387527	0.408035	-0.00413513	0.135824	0.049448	0.286383	0.215868	0.210297	7	7	25.9	25.9	25.9	58.799	0	61.353	508950000	10	0.448807	4.46622	0.000358707	+	-0.307614	3.52546	0.00402894		0.177137	1.69052	0.0176857		0.704112	4.85481	0	+	0.0547651	0.575839	0.641248
cor-1	Q21624	1.37443	1.39746	1.44124	1.8779	1.82414	1.85711	1.98483	1.99328	1.96318	2.14977	2.05282	2.12416	1.44301	1.41667	1.48253	1.94965	1.94074	1.9732	15	15	37.6	37.6	37.6	67.216	0	126.01	1907800000	27	0.448673	4.2415	0.000463366	+	0.128487	1.87465	0.0681885		0.507125	4.72192	0.000236842	+	0.576057	4.93422	0	+	0.0430298	0.718362	0.698424
C02B10.3	O44443	1.61332	1.65034	1.65109	2.15818	2.06643	2.03319	1.93614	1.95457	1.95632	2.39718	2.35487	2.34319	1.70469	1.66526	1.74641	2.31159	2.31072	2.2832	9	9	49.8	49.8	49.8	27.307	0	66.97	1053400000	21	0.447686	3.46584	0.000837134	+	0.416073	4.71924	0.000838323	+	0.596384	4.72239	0.000129577	+	0.310759	4.60824	0.00108472		0.0672023	1.19031	0.502217
	Q18399	-1.63313	-1.64662	-1.70438	-1.19581	-1.28995	-1.15641	-1.28259	-1.15115	-1.29966	-1.06315	-1.14618	-1.14438	-1.84556	-1.77143	-1.71482	-1.1588	-1.30202	-1.23975	1	1	16.5	16.5	16.5	11.847	0	17.344	154430000	1	0.447316	3.23129	0.000772932	+	0.126565	1.09545	0.114129		0.543745	3.19657	0.000172112	+	0.41691	2.88952	0.00109544		-0.115894	1.24503	0.32745
spp-5	Q86FL8	3.34909	3.35111	3.44253	3.91157	3.81324	3.75929	3.8559	3.90806	3.83305	3.90722	3.76464	3.82338	3.34325	3.33081	3.37564	3.85754	3.79887	3.83285	8	8	61.2	61.2	61.2	11.264	0	79.26	13399000000	22	0.447126	2.92919	0.000842681	+	-0.0339228	0.292484	0.772441		0.479854	4.61202	0.000210732	+	0.484762	3.6634	0.000476071	+	-0.0310078	0.389153	0.81247
	Q18810	-5.98735	-6.00096	-5.91091	-5.49399	-5.8738	-5.19081	-5.61921	-5.63296	-5.73153	-5.73942	-5.44133	-5.4108	-5.45515	-5.28476	-5.27561	-5.43419	-5.71189	-5.70611	1	1	4	4	4	37.109	0.0039923	1.8909	15547000	1	0.446873	1.05214	0.013734		0.130718	0.518814	0.256954		-0.278894	1.20645	0.0122341		0.305173	2.60305	0.00248049		0.627903	3.19842	0.0145
	Q09489;Q65ZJ7	3.03438	3.01349	2.96946	3.44296	3.39515	3.51526	3.32597	3.30811	3.28201	3.64232	3.47662	3.53326	2.98237	3.04014	2.99238	3.45039	3.37036	3.37825	5	4	44.3	44.3	39.3	15.669	0	67.44	3651500000	13	0.445351	3.43944	0.000823058	+	0.245372	2.08855	0.0160828		0.394702	3.65456	0.000136969	+	0.29959	3.69803	0.00146805		-0.000810623	0.010215	0.997753
R10H1.1	Q10043	-4.66324	-4.44487	-4.66176	-3.88282	-4.14066	-4.41223	-4.24359	-4.53533	-4.05103	-3.7019	-3.81507	-3.96622	-5.04625	-4.88832	-4.9952	-4.01287	-4.11248	-4.12605	3	3	24.2	24.2	24.2	18.551	0	11.486	16878000	3	0.444717	1.23453	0.00861715		0.448915	1.31203	0.0134102		0.892794	3.96463	0	+	0.31331	0.924344	0.0212688		-0.386636	1.96109	0.0628936
	Q19663	2.88065	2.851	2.92336	3.41665	3.34105	3.23137	3.34315	3.33211	3.37755	3.68841	3.57656	3.62724	2.93728	2.86897	3.01921	3.54283	3.55802	3.57982	46	46	24.4	24.4	24.4	295.08	0	323.31	5020900000	68	0.444689	2.81541	0.000971129	+	0.279803	2.87167	0.00787935		0.618406	3.79937	0.000246857	+	0.465933	4.30705	0.000453372	+	0.0568155	0.516883	0.642409
zig-7	O44730	-1.5393	-1.6443	-1.63162	-1.15094	-1.16772	-1.1638	-1.01483	-0.986193	-1.01382	-1.20114	-1.21539	-1.22635	-1.77705	-1.73093	-1.65862	-1.2826	-1.41637	-1.3158	5	5	49.4	49.4	49.4	26.386	0	33.594	295130000	5	0.444255	3.72967	0.000596704	+	-0.209345	4.21423	0.0107025		0.383944	2.71624	0.000388014	+	0.600125	4.19827	0	+	-0.117128	1.15286	0.333877
unc-60	Q07749	3.16124	3.18828	3.12944	3.64569	3.58574	3.58005	3.63919	3.67748	3.58978	3.84874	3.68951	3.76034	3.24802	3.27314	3.33885	3.75885	3.71566	3.71885	8	8	66.4	46.1	46.1	17.046	0	85.446	8521600000	31	0.444173	4.09607	0.00043985	+	0.130711	1.16871	0.100784		0.444454	3.89302	0.000165138	+	0.47583	4.00327	0.000430518	+	0.127015	1.78227	0.258611
arl-3	O45379	-5.68094	-5.29481	-5.30015	-4.86758	-4.91715	-5.15921	-4.4768	-4.96893	-4.54837	-4.8401	-4.70826	-5.00018	-5.32242	-5.5344	-5.52062	-4.88697	-4.92334	-4.79005	2	2	16.3	16.3	16.3	20.771	0	6.3235	21111000	3	0.443987	1.32868	0.00665116		-0.184812	0.454756	0.207596		0.592363	2.76743	0.000156977	+	0.760597	1.72165	0.00127131		-0.0338478	0.0825432	0.908465
vha-4	G5EDB8	-2.35621	-2.25718	-2.13986	-1.67427	-1.93121	-1.81636	-1.82248	-1.7481	-1.86057	-1.8667	-1.96361	-1.8347	-2.20481	-2.32472	-2.11452	-1.98795	-1.96282	-2.06357	2	2	7.5	7.5	7.5	22.108	0	16.361	239670000	5	0.443803	1.98874	0.00234667		-0.0779524	0.69778	0.377713		0.209903	1.43562	0.0155768		0.440699	2.4715	0.00121135		0.0363979	0.156123	0.85048
lbp-5	O01814	1.72519	1.60561	1.66074	2.17626	2.07699	2.06911	2.19149	2.30545	2.20172	2.39744	2.2239	2.29029	1.56785	1.64055	1.67076	2.0709	1.94869	1.96113	9	9	70.6	70.6	70.6	15.532	0	75.906	3179900000	24	0.443609	3.09006	0.000882521	+	0.0709909	0.497461	0.487269		0.36719	2.75714	0.00054411	+	0.56904	3.46221	0.000472347	+	-0.0374622	0.335214	0.783067
nlp-12	O01970	-5.67562	-5.72921	-5.85325	-5.35711	-5.32861	-5.24244	-5.26157	-5.18541	-5.1385	-5.11243	-5.181	-5.23101	-6.16025	-5.51783	-5.49138	-4.93019	-5.31211	-5.23663	1	1	21.2	21.2	21.2	9.4568	0.00017406	3.4465	12120000	2	0.443303	2.67044	0.00126933		0.020346	0.152991	0.879145		0.563511	1.06835	0.0061788		0.557532	3.02815	0.000561944	+	0.0295359	0.0448589	0.95119
fkb-7	O61826	-1.23245	-1.21563	-1.19598	-0.786276	-0.829626	-0.699574	-0.748524	-0.708146	-0.759321	-0.51609	-0.615807	-0.597757	-0.970268	-0.984989	-1.06309	-0.611227	-0.585987	-0.677038	4	4	19.2	19.2	19.2	36.156	0	21.884	111340000	4	0.44286	3.43647	0.000813935	+	0.162112	2.03503	0.0393129		0.381366	3.18807	0.000260528	+	0.476021	4.8398	0.000267343	+	0.208568	2.61209	0.118818
unc-70	E0AHA7	-1.65754	-1.70405	-1.8229	-1.26985	-1.35859	-1.231	-1.15837	-1.16973	-1.16001	-1.12441	-1.04127	-1.10779	-1.63598	-1.71986	-1.59849	-1.30167	-1.16711	-1.09263	2	1	54.9	1.4	0.6	269.46	0	31.393	129780000	2	0.441682	2.6865	0.0012725		0.0715421	1.30683	0.310923		0.464308	2.55079	0.000312674	+	0.565461	3.47968	0.000471642	+	0.0767193	0.558494	0.54854
	Q8I4C1;D3NQB2	-0.175577	-0.243971	-0.212936	0.298859	0.243891	0.147448	0.538336	0.691168	0.47954	0.312372	0.326937	0.357626	-0.308435	-0.306662	-0.307953	-0.0205002	-0.0632133	0.0352249	2	2	26.8	26.8	26.8	10.361	0	14.219	601870000	3	0.440894	3.09157	0.000874379	+	-0.23737	1.67441	0.0227489		0.29152	3.28807	0.00123326		0.780509	3.53113	0	+	-0.0968552	2.09357	0.326956
nap-1	Q19007	4.57396	4.54684	4.50439	5.01259	4.91731	5.01728	4.01585	3.82169	3.97869	5.03411	4.87622	4.91429	4.52032	4.53001	4.60855	5.09487	5.03219	5.03659	20	19	66.8	66.8	58.5	35.664	0	323.31	28058000000	113	0.440664	3.48485	0.000821743	+	1.00279	3.71583	0	+	0.501592	3.88685	0.000190308	+	-0.602985	3.18059	0.000447275	+	0.0112279	0.118525	0.952831
mak-2	Q965G5	-0.76298	-0.807932	-0.721769	-0.379114	-0.354483	-0.238529	-0.384298	-0.431202	-0.428228	-0.0241356	-0.140841	-0.186272	-0.771013	-0.872797	-0.804911	-0.375048	-0.318247	-0.41469	4	4	14.8	14.8	14.8	41.541	0	29.317	231300000	5	0.440185	3.03773	0.000857342	+	0.297494	2.37818	0.00901905		0.446912	3.39674	0.000147139	+	0.349651	3.55844	0.00112399		-0.0520134	0.598034	0.653635
F55G1.9	Q20848	-3.43254	-3.79255	-3.49177	-3.11639	-3.07914	-3.20081	-3.46854	-3.55582	-3.56858	-3.454	-3.44456	-3.49768	-3.40029	-3.41274	-3.34334	-3.40331	-3.37597	-3.40198	6	6	32.4	32.4	32.4	32.057	0	24.283	304960000	7	0.440169	1.70324	0.00330328		0.0655692	0.860267	0.423742		-0.00829665	0.131905	0.949759		0.041302	0.131143	0.87719		0.186828	0.756867	0.298471
lys-2	O62416	2.31018	2.25648	2.33313	2.80849	2.68887	2.72087	2.63327	2.66157	2.65612	2.87561	2.77359	2.85062	2.21675	2.20571	2.24104	2.52082	2.5039	2.53581	5	5	28.3	28.3	28.3	30.291	0	74.537	988320000	10	0.439478	3.31228	0.000778788	+	0.182955	2.33928	0.025641		0.29901	4.55569	0.000406383	+	0.350389	3.87074	0.00106702		-0.0787652	1.46254	0.436696
	G4RUC0;U4PME0	-2.00977	-2.04571	-1.9094	-1.40419	-1.22774	-2.01476	-1.6544	-1.91274	-1.68232	-0.860435	-1.12727	-1.08754	-1.88323	-2.0423	-1.60386	-1.09881	-1.0564	-1.02553	2	2	14.6	14.6	14.6	22.547	0	41.781	147750000	4	0.439397	0.843241	0.0234646		0.724738	2.46642	0.000996149	+	0.782882	2.41806	0.000164885	+	0.238471	1.22493	0.0190673		0.145161	0.467069	0.443847
	Q20476	2.25773	2.23244	2.22534	2.69995	2.60114	2.73214	2.80876	2.81295	2.78485	2.72003	2.7138	2.77556	2.1585	2.18601	2.217	2.71079	2.66522	2.64838	9	9	59	59	59	20.368	0	93.488	2991800000	20	0.439241	3.38213	0.000791988	+	-0.0657234	1.42319	0.346312		0.487631	4.37912	0.000204739	+	0.563684	5.75035	0	+	-0.0513376	1.23345	0.589859
qua-1	G5EC21	-4.41654	-4.11346	-4.16649	-3.63468	-3.95957	-3.78463	-3.8487	-3.71042	-3.92847	-3.50156	-3.32028	-3.58455	-4.25789	-4.22093	-4.2248	-3.90298	-3.51901	-3.6825	1	1	2.4	2.4	2.4	116.87	0	21.093	25026000	1	0.439204	1.53022	0.00496646		0.360404	1.6344	0.0115233		0.533039	2.05197	0.000388804	+	0.402969	1.62856	0.00383457		-0.00237147	0.00827863	0.994069
	Q7YX39	-2.59264	-2.43149	-2.21758	-1.83795	-2.08209	-2.00428	-1.94973	-1.9154	-1.94098	-2.1126	-2.04387	-1.84099	-2.45331	-2.58963	-2.44181	-2.04956	-2.09263	-2.25969	1	1	5.5	5.5	5.5	26.496	0.00034282	3.1702	14318000	1	0.439129	1.55196	0.00466558		-0.0637849	0.317866	0.612319		0.360954	1.97429	0.00236314		0.478533	1.92727	0.00173068		-0.0810137	0.274173	0.659615
	Q7Z1P8;Q7Z1P9;Q8MPZ6;H2KYE1	-1.04825	-0.892954	-0.8361	-0.417284	-0.521034	-0.522642	-0.721697	-0.692953	-0.637794	-0.181444	-0.376438	-0.223276	-1.02142	-1.09637	-1.00658	-0.441885	-0.428583	-0.401878	8	8	15	15	15	91.261	0	52.011	390840000	10	0.438783	2.42792	0.00142989		0.423762	2.56444	0.0031937		0.61734	4.47208	0.000127424	+	0.241621	1.62441	0.0115572		-0.115686	0.769504	0.398405
nol-10	Q19974	-0.87837	-0.693815	-0.820414	-0.32012	-0.395807	-0.361191	-0.598972	-0.716926	-0.689936	-0.372141	-0.509495	-0.452911	-0.793652	-0.822031	-0.814486	-0.492613	-0.48637	-0.521015	5	5	12.5	12.5	12.5	85.417	0	15.265	81471000	6	0.438494	2.76483	0.00114831		0.223762	1.85747	0.0221687		0.310057	4.65563	0.000260236	+	0.128922	0.924855	0.0949581		-0.012523	0.0801406	0.954609
	Q94416	-4.23015	-4.49272	-4.36259	-3.88999	-4.02847	-3.85162	-4.16367	-4.3888	-4.46558	-4.20749	-3.98641	-4.02222	-4.32945	-4.15907	-4.29268	-4.19802	-4.10073	-4.09675	4	4	15.3	15.3	15.3	49.099	0	9.3403	67784000	9	0.438459	2.03751	0.002102		0.267312	1.10669	0.0351948		0.128569	0.9806	0.0734286		0.0224702	0.0663136	0.936549		0.101422	0.479954	0.503007
alp-1	G5EFL5;G5EFG1;G5EEL1;G5EEF6	3.14609	3.14697	3.18987	3.63531	3.59316	3.56908	3.62409	3.60624	3.65671	3.8571	3.75122	3.81963	3.26558	3.16529	3.26723	3.78175	3.78891	3.78707	37	15	36.4	36.4	15.4	157.44	0	323.31	11818000000	110	0.438201	4.26536	0.000449568	+	0.180304	2.201	0.0285368		0.553208	4.08962	0.000231016	+	0.468034	4.64744	0.000495298	+	0.0717233	0.913042	0.504763
pqn-39	Q20576	-0.589659	-0.604626	-0.674122	-0.247252	-0.245789	-0.0609894	-0.275236	-0.406229	-0.303171	-0.060854	-0.108767	-0.0567951	-0.564007	-0.661486	-0.603613	-0.127922	-0.148266	-0.239304	4	4	10.2	10.2	10.2	81.375	0	53.467	260430000	17	0.438126	2.54648	0.00135171		0.25274	2.37124	0.0120664		0.437871	3.22588	0.000138728	+	0.29459	2.46104	0.00310698		0.0131003	0.124679	0.947355
	Q7YXD7	-0.249027	-0.343487	-0.304193	0.170446	0.100294	0.146296	0.0950928	0.190084	0.0999184	0.197863	0.270037	0.224123	-0.30797	-0.324829	-0.326771	0.124527	0.159224	0.0764751	1	1	10.4	10.4	10.4	12.167	0	9.4518	31211000	1	0.437915	3.66565	0.000680637	+	0.102309	1.28265	0.154477		0.439932	4.23211	0.000175182	+	0.427268	3.30786	0.000855065	+	-0.0209541	0.304162	0.880543
rom-1	Q19821	-0.855616	-0.825266	-0.799122	-0.310854	-0.472038	-0.383472	-0.593369	-0.612148	-0.68059	-0.172239	-0.320715	-0.274826	-0.95166	-0.993832	-0.886187	-0.34597	-0.414185	-0.361	3	3	9.6	9.6	9.6	40.633	0	7.2082	61523000	3	0.43788	3.04896	0.000854369	+	0.372775	2.72099	0.00387611		0.570175	3.96056	0.00023301	+	0.197966	2.50402	0.00975279		-0.117225	1.53173	0.301518
	Q19107	-0.0344524	-0.0188694	0.0441895	0.493534	0.401955	0.408434	0.692438	0.845427	0.685537	0.615318	0.60434	0.638756	0.0453434	-0.0194492	0.0802536	0.503618	0.477976	0.47517	9	9	14.3	14.3	14.3	91.111	0	88.745	300530000	9	0.437685	3.48619	0.000813291	+	-0.121663	1.07575	0.126404		0.450205	3.907	0.00016875	+	0.744178	3.68828	0	+	0.0384267	0.435106	0.755954
ida-1	G5EGJ5	-1.15122	-1.06215	-1.03949	-0.666962	-0.624447	-0.649393	-0.848192	-0.852432	-0.817644	-0.508295	-0.543303	-0.618183	-0.957714	-0.982038	-1.00358	-0.630581	-0.675163	-0.697321	4	4	9.5	9.5	9.5	86.705	0	32.946	139640000	7	0.437349	3.567	0.000834416	+	0.282829	2.93241	0.00723697		0.313424	3.72525	0.000391393	+	0.24486	2.62069	0.00447201		0.10317	1.32038	0.354896
F13D12.6	P52715	2.77158	2.78291	2.80481	3.23329	3.18309	3.25427	3.30116	3.3219	3.2891	3.51084	3.38445	3.36403	2.85927	2.84517	2.8764	3.0891	3.02233	2.98245	13	13	42.7	42.7	42.7	50.115	0	207.15	5623900000	45	0.437115	4.32582	0.000451737	+	0.115717	1.1602	0.129266		0.171012	2.20946	0.0138239		0.517619	5.53692	0	+	0.0738462	2.28927	0.418199
	Q4R169	-5.61765	-4.77555	-5.33985	-5.05455	-4.81265	-4.55525	-4.74092	-4.75875	-5.00139	-4.50483	-4.88196	-4.67529	-5.04979	-5.21155	-5.13831	-5.09878	-4.97219	-4.92271	3	3	33	33	33	13.308	0	9.1666	75111000	4	0.436863	0.69432	0.0367073		0.14633	0.45884	0.261319		0.135324	0.898376	0.0739481		0.410658	0.717733	0.0268089		0.11113	0.166127	0.715219
	O45303	-5.98728	-5.67628	-5.94328	-5.41899	-5.35764	-5.5202	-5.47539	-6.03447	-6.24058	-5.35613	-5.39434	-5.1867	-5.7775	-5.91169	-5.97897	-5.59791	-5.35179	-5.24331	1	1	5.2	5.2	5.2	32.725	0	4.6572	17831000	3	0.436672	1.80646	0.00285636		0.604426	1.19708	0.0115981		0.491716	1.82169	0.00135211		-0.0478668	0.0672356	0.915473		-0.020436	0.06238	0.946497
cdr-4	G5EDZ7	1.61884	1.54317	1.46812	1.93347	1.89666	2.10735	2.44832	2.53962	2.38739	2.04748	2.07455	2.13173	1.8265	1.81439	1.82759	2.23915	2.12129	2.1711	8	7	57.4	39	35.7	32.033	0	95.564	1660500000	15	0.435784	2.29422	0.00166194		-0.373862	2.74318	0.00349292		0.354355	3.29922	0.000350053	+	0.915071	3.91001	0	+	0.279451	2.51235	0.0733099
F38B2.4	Q20140	3.23941	3.21057	3.17905	3.65633	3.58588	3.69297	3.60061	3.57428	3.5571	3.79126	3.63572	3.71172	3.15207	3.14238	3.15574	3.7694	3.68135	3.69906	12	12	69	69	69	22.597	0	158.43	7265400000	28	0.435382	3.57471	0.000829701	+	0.135571	1.35797	0.0795857		0.566543	4.50434	0.00026601	+	0.367652	4.16076	0.000855895	+	-0.0596148	1.53776	0.520619
Y45G12B.2	Q9N4Y9	-0.856153	-0.858153	-0.768461	-0.364597	-0.382292	-0.430672	-0.266993	-0.198179	-0.296724	-0.402411	-0.307116	-0.292351	-0.805916	-0.804548	-0.760092	-0.39426	-0.394264	-0.408514	2	2	11	11	11	34.815	0	9.4837	77502000	2	0.435069	3.59145	0.000833739	+	-0.0799936	0.820035	0.334145		0.391172	4.80317	0.000162041	+	0.573624	3.79729	0.000274544	+	0.0374041	0.491254	0.753063
	O01806	3.95638	3.93417	3.91007	4.36908	4.305	4.43102	3.51909	3.36436	3.51918	4.35955	4.27205	4.2847	3.9656	3.98833	4.00226	4.38617	4.33086	4.32885	16	16	53.8	53.8	53.8	43.631	0	260.47	10754000000	68	0.434828	3.44415	0.000795666	+	0.83789	3.86375	0	+	0.363233	4.13432	0.000213702	+	-0.465995	3.02558	0.000861749	+	0.051857	1.41119	0.577233
klp-4	Q20888;Q8MQ20	-6.71025	-7.55414	-6.97659	-6.59305	-6.57844	-6.7661	-6.15975	-6.65964	-5.9917	-6.67277	-6.34795	-7.11162	-6.59543	-7.16411	-6.7716	-5.91625	-6.22908	-6.0677	3	3	2.7	2	2	175.28	0	7.477	31691000	3	0.434462	0.781887	0.0286657		-0.440413	0.668913	0.0505686		0.772707	1.81021	0.000353639	+	0.809961	1.19059	0.0035243		0.236612	0.323258	0.460598
B0228.1	Q09220	-2.15053	-2.11363	-2.14403	-1.72873	-1.72427	-1.65213	-1.56515	-1.46957	-1.4652	-1.62519	-1.61655	-1.61095	-1.95595	-2.01095	-2.11486	-1.56284	-1.63396	-1.60875	3	3	16.5	16.5	16.5	25.399	0	7.2845	110120000	5	0.434353	4.03963	0.000534296	+	-0.117594	1.63391	0.0903581		0.425398	2.94624	0.000197674	+	0.636092	4.29114	0	+	0.108812	1.06633	0.360422
	A0A0K3AVS5;A0A0K3AY18	2.96848	2.98191	2.9779	3.41206	3.32936	3.48967	3.68948	3.78557	3.66098	3.62123	3.4889	3.66223	2.85733	2.85827	2.91159	3.62916	3.50308	3.52288	11	10	90	90	82.2	9.6862	0	195.45	5061300000	29	0.434268	3.13721	0.000872521	+	-0.121223	0.875481	0.15915		0.675978	4.01702	0.000297111	+	0.735912	4.38232	0	+	-0.100367	2.26299	0.308625
pqn-74	A0A061AKS9;Q9XUB6	-3.27053	-3.02583	-3.22911	-2.77681	-2.64872	-2.79784	-2.92372	-2.91404	-2.86893	-2.70355	-2.6263	-2.69245	-3.36623	-3.27712	-3.40508	-2.81125	-2.79665	-2.62292	1	1	6.1	6.1	6.1	30.54	0	16.805	93191000	2	0.434033	2.09037	0.00194118		0.228132	2.82579	0.012055		0.605868	2.97644	0.000175753	+	0.272925	1.61281	0.0092498		-0.174318	0.965388	0.265151
nd1	P24887	-3.35498	-3.21236	-3.22525	-2.75468	-3.03927	-2.69759	-3.29734	-2.89732	-3.2896	-2.7825	-2.99318	-2.90627	-3.23077	-3.22121	-3.15739	-3.05447	-3.08401	-3.03926	1	1	5.2	5.2	5.2	33.667	0	4.751	34409000	1	0.433683	1.70724	0.00343902		0.267437	0.853949	0.0524874		0.143876	2.25219	0.0218028		0.102775	0.298662	0.596313		0.0610755	0.526531	0.619922
	Q22478	-5.38856	-5.096	-5.31914	-4.73312	-5.34633	-4.42375	-4.88244	-4.70539	-4.66379	-4.49025	-4.64241	-4.53049	-5.07184	-5.05272	-5.15227	-4.67194	-4.57314	-4.86985	1	1	8.2	8.2	8.2	22.283	0.0013175	2.3908	8204200	1	0.433499	0.692457	0.0370591		0.196159	1.13849	0.0532764		0.387298	1.86034	0.00227083		0.517357	2.02082	0.00135588		0.175626	0.87563	0.284528
	Q18310	2.71588	2.69989	2.74734	3.17146	3.10308	3.18819	3.16914	3.19217	3.15373	3.25437	3.182	3.23195	2.78213	2.80984	2.80222	3.17117	3.15021	3.17445	12	12	46.5	46.5	46.5	43.263	0	162.1	1355200000	17	0.43321	3.9009	0.000602452	+	0.0510921	0.99294	0.523647		0.367212	5.2839	0.000156522	+	0.450644	4.8341	0.000480608	+	0.0770264	2.04823	0.410385
ndx-4	Q9U2M7	0.276056	0.276169	0.243816	0.718758	0.630621	0.745779	0.52767	0.574465	0.600925	0.729916	0.724276	0.69945	0.284098	0.21563	0.345907	0.729338	0.742443	0.768934	5	5	39.1	39.1	39.1	15.889	0	49.145	1025500000	6	0.433039	3.54386	0.000815226	+	0.150194	2.52071	0.0381832		0.465027	3.5309	0.00015894	+	0.30234	3.64311	0.00138994		0.016531	0.158367	0.923249
asp-6	O01530	4.16169	4.09466	4.05909	4.56858	4.43114	4.61477	4.75672	4.8619	4.77411	4.76877	4.68386	4.7374	4.05664	4.07405	4.11873	4.58122	4.54251	4.50425	11	11	30.8	30.8	30.8	41.519	0	286.04	19578000000	45	0.433013	2.63413	0.00123544		-0.0675678	0.759468	0.429945		0.459518	4.03841	0.000178071	+	0.692432	4.00873	0	+	-0.0220038	0.246477	0.880955
atn-1	Q23158;Q9XVU8;H2L2C9;H2L2C8	4.64463	4.61072	4.61369	5.08258	5.00034	5.08346	5.13638	5.1949	5.14611	5.20063	5.12075	5.16694	4.65574	4.63317	4.67316	5.16383	5.10704	5.1008	58	58	62.4	62.4	62.4	107.18	0	323.31	21520000000	136	0.432448	3.89286	0.000599826	+	0.00364558	0.0422653	0.971887		0.469866	4.45837	0.000196185	+	0.536115	4.84607	0	+	0.0310097	0.912703	0.768975
gei-15	G4SI07	2.04205	1.97053	2.01421	2.47797	2.38429	2.46168	2.3018	2.33043	2.3194	2.57851	2.55003	2.58802	2.05497	2.0225	2.02354	2.446	2.41369	2.41318	17	17	60.4	60.4	60.4	44.577	0	307.24	2550300000	26	0.432379	3.57828	0.000823718	+	0.254979	4.25561	0.00554822		0.39062	4.86462	0.000163389	+	0.308278	3.79009	0.00126047		0.024737	0.456249	0.84564
pqn-24	O01876	1.49918	1.54896	1.6106	2.01799	2.00921	1.92864	1.87479	1.83004	1.99163	2.24399	2.1317	2.14979	1.53682	1.50084	1.62431	2.12742	2.14311	2.16966	8	8	23.1	23.1	23.1	29.998	0	24.028	3658000000	17	0.432367	3.26042	0.000900585	+	0.276339	2.01494	0.0130391		0.59274	3.97571	0.000247423	+	0.345909	2.40255	0.00223175		0.00107956	0.00726388	0.997801
	Q9XTZ4	-3.50747	-3.57782	-3.22235	-2.74023	-3.09957	-3.17094	-2.97731	-3.07791	-3.22694	-2.92664	-2.91761	-2.97313	-3.26274	-3.42779	-3.33896	-3.17833	-3.11375	-3.0866	2	2	16.7	16.7	16.7	29.801	0	31.394	198500000	6	0.432301	1.18184	0.010736		0.154925	0.974038	0.0897698		0.216935	1.77463	0.0102368		0.341829	1.22896	0.0104435		0.0927184	0.320274	0.593955
deb-1	P19826	3.66265	3.61993	3.67541	4.12295	4.04094	4.09078	4.12429	4.10863	4.08828	4.26172	4.20075	4.26311	3.66646	3.62332	3.69431	4.13115	4.1182	4.08485	41	41	56	56	56	120.78	0	323.31	10073000000	116	0.432224	3.91841	0.000519754	+	0.134792	2.37019	0.0520459		0.45004	4.26356	0.00018015	+	0.454404	4.67475	0.000473408	+	0.0086956	0.119079	0.961155
samt-1	Q9N3A9	-6.31236	-5.48017	-5.5729	-5.07558	-5.59165	-5.4042	-5.62095	-5.13689	-5.46011	-5.54033	-5.35072	-4.94823	-5.63297	-6.22702	-5.55761	-5.58598	-5.68662	-5.69542	1	1	2.5	2.5	2.5	48.066	0.00083445	2.6354	30617000	2	0.431331	0.64161	0.0448841		0.126222	0.218165	0.556041		0.14986	0.281147	0.44327		0.382492	0.567979	0.0473817		-0.0173915	0.0170894	0.974664
dhs-15	Q9N5G1	-6.90297	-6.36321	-7.32762	-6.6672	-6.26912	-6.36562	-6.46614	-7.34859	-6.22367	-6.8912	-6.25822	-6.77899	-7.26343	-6.4261	-6.8848	-6.81729	-6.7044	-6.7389	3	3	17.3	17.3	17.3	29.484	0	5.8482	28093000	3	0.43062	0.639737	0.0452439		0.0366627	0.0313999	0.934394		0.104582	0.160699	0.719455		0.185133	0.157165	0.729172		0.00648912	0.00575899	0.994704
	Q93535	2.80021	2.80718	2.77742	3.24387	3.12644	3.30547	3.10228	3.10827	3.09474	3.35245	3.28714	3.34997	2.74328	2.73791	2.74339	3.17815	3.15608	3.12041	13	13	48.8	48.8	48.8	50.806	0	323.31	2685600000	29	0.430326	2.894	0.000965427	+	0.228087	3.33232	0.0106802		0.410019	4.76466	0.000173633	+	0.306833	5.20714	0.00105815		-0.0534039	2.36399	0.537898
	Q20311	-0.196894	-0.214767	-0.180151	0.183348	0.236053	0.279551	0.408634	0.361921	0.279675	0.449053	0.404627	0.378979	-0.170488	-0.0604954	-0.0750198	0.161907	0.131262	0.154799	3	3	39.8	39.8	39.8	19.576	0	56.035	380590000	6	0.430255	3.88777	0.000594641	+	0.0608095	0.639658	0.503093		0.251324	2.66744	0.00330332		0.547347	3.82528	0.000334144	+	0.0952695	1.24536	0.384197
	E5QCI4;E5QCI3	-2.9125	-2.82127	-2.71429	-2.28473	-2.50732	-2.36573	-2.75829	-2.64612	-2.74272	-2.41059	-2.43008	-2.49469	-2.89505	-2.8656	-2.85535	-2.41626	-2.28214	-2.28081	1	1	3.1	3.1	3.1	67.875	0	17.194	13240000	1	0.430094	2.11389	0.00194611		0.270592	2.47508	0.010472		0.545602	3.52108	0.000189807	+	0.10031	0.678548	0.272285		-0.055981	0.405834	0.680505
nrfl-1	G5EDM4	3.7026	3.69907	3.6884	4.16852	4.08239	4.12717	4.09386	4.10827	4.075	4.29396	4.18994	4.27005	3.57282	3.57955	3.6374	4.09162	4.03238	4.05916	21	21	56.5	56.5	56.5	52.065	0	226.72	8783800000	59	0.429337	4.15506	0.000541133	+	0.158939	2.07292	0.0402439		0.464462	4.19244	0.000184773	+	0.395687	5.52231	0.000493795	+	-0.1001	2.05718	0.318431
	Q22532	-5.63969	-5.71742	-5.44058	-5.18674	-5.0819	-5.24128	-6.23009	-6.19338	-5.89867	-5.4036	-5.67484	-5.64036	-5.82867	-6.35682	-5.49919	-5.28006	-5.16868	-5.47515	1	1	14.5	14.5	14.5	20.666	0	17.344	57829000	3	0.429253	1.97529	0.00266344		0.534444	1.77567	0.00524335		0.586932	1.03889	0.00646651		-0.508148	1.72221	0.00226191		-0.295666	0.489616	0.322545
ZK795.3	O62518	-1.40466	-1.48669	-1.46137	-1.01476	-1.13911	-0.911795	-1.60955	-1.66772	-1.77123	-1.27561	-1.18135	-1.28241	-1.4366	-1.41156	-1.3906	-1.10947	-1.09973	-1.02682	5	5	23.6	23.6	23.6	33.952	0	28.474	209850000	9	0.429017	2.44362	0.00140804		0.436377	2.79307	0.00274021		0.334249	3.47419	0.000399582	+	-0.231929	1.92015	0.00962909		0.0379829	0.616888	0.737969
poml-2	Q966L1	-4.68814	-4.71198	-4.60611	-4.04748	-4.24221	-4.42974	-3.77544	-3.79315	-4.00715	-3.88281	-4.15444	-4.01464	-4.18151	-4.54774	-4.25495	-3.64142	-3.66828	-3.93175	1	1	5.7	3.5	3.5	40.928	0	5.6054	16903000	2	0.42893	1.69351	0.00366996		-0.158717	0.665358	0.142611		0.580917	1.79231	0.000817669	+	0.810162	3.24916	0	+	0.340674	1.36733	0.120721
snt-3	Q965S5	-2.55939	-2.59802	-2.67831	-2.20446	-2.07662	-2.26786	-2.06654	-2.1326	-2.08055	-2.1094	-2.16307	-2.02603	-2.63345	-2.57548	-2.67358	-2.24993	-2.35932	-2.32549	2	2	11.6	11.6	11.6	32.474	0.00017498	3.5384	18172000	2	0.428928	2.53262	0.00146095		-0.00627359	0.0481563	0.959367		0.315922	2.7349	0.00154766		0.51868	3.67412	0.000445698	+	-0.0155964	0.12662	0.936219
pvf-1	Q9N413	-2.26866	-2.47773	-2.24097	-1.75613	-1.86852	-2.0781	-2.23533	-2.29792	-2.22672	-1.4513	-1.64826	-1.4369	-2.44987	-2.58524	-2.30348	-1.95891	-1.95673	-1.89395	3	3	11.5	11.5	11.5	34.131	0	13.085	123680000	4	0.428205	1.62647	0.00405826		0.741168	3.30423	0.000644156	+	0.509668	2.42683	0.000263337	+	0.0757984	0.413012	0.600801		-0.117077	0.457178	0.482625
	Q21544	2.64946	2.65091	2.65465	3.08192	3.05372	3.1027	3.19174	3.262	3.14951	3.24633	3.13189	3.19757	2.5852	2.60157	2.64237	3.10006	3.07589	3.10358	13	13	51.9	51.9	51.9	30.826	0	125.66	2052300000	25	0.427777	5.13149	0.000238871	+	-0.00915464	0.0685594	0.944549		0.483466	4.84006	0.000222222	+	0.549412	4.12595	0.000288848	+	-0.0419591	1.15607	0.675177
	G4SFA7;G4SFA6;Q1XFX9;G4SFA4;G4SF97	-3.8272	-3.95941	-3.6362	-3.26445	-3.41619	-3.46022	-3.84092	-3.87461	-3.46222	-3.09447	-3.09102	-3.19204	-3.56973	-3.5875	-3.71334	-3.38283	-3.20977	-3.20791	2	2	3.5	3.5	3.5	82.36	0	4.7033	50215000	2	0.427314	1.73757	0.00334091		0.600072	1.93314	0.00344743		0.356686	2.07914	0.0019612		0.0816838	0.193257	0.7661		0.184076	0.81857	0.287794
	Q18076;H2KYV3	3.43547	3.39948	3.48035	3.89707	3.86475	3.83466	3.99109	4.01611	3.96188	4.03644	3.96313	4.00312	3.35366	3.31332	3.41351	3.85945	3.84535	3.85613	28	28	57.5	57.5	57.5	74.809	0	323.31	5931600000	68	0.42706	3.87654	0.000587532	+	0.0112082	0.159568	0.923181		0.493483	4.13089	0.00019583	+	0.551257	4.39637	9.68718e-05	+	-0.0782706	0.982484	0.474876
	G5EEW5	0.693851	0.750101	0.637114	1.21818	1.13431	1.00964	1.08987	1.24647	1.07199	1.47658	1.1578	1.2928	0.734318	0.81881	0.722036	1.38082	1.17604	1.27956	3	3	4.9	4.9	4.9	122.57	0	6.0697	190450000	6	0.42702	2.46481	0.00141444		0.172949	0.735938	0.109301		0.520421	2.8423	0.000144772	+	0.442422	2.631	0.00111597		0.0646992	0.656615	0.570764
mrp-1	Q95QE2;Q8MQ16;Q7YZW1;Q3S1M2	-6.53465	-6.34606	-6.50819	-5.49611	-6.49924	-6.1152	-5.69445	-5.92713	-5.93677	-5.80965	-5.70732	-5.51505	-6.08872	-6.28033	-6.36518	-5.65706	-5.84294	-5.9107	4	4	5.4	4.8	4.8	171.76	0	12.89	16742000	4	0.426114	0.645697	0.0447249		0.175446	0.680492	0.119656		0.441182	1.77657	0.00191069		0.61018	2.4579	0.000875869	+	0.218219	1.01607	0.234259
ttr-59	H2KYJ2	0.328949	0.358795	0.390026	0.801252	0.75071	0.802809	0.780502	0.835951	0.724564	0.804356	0.706358	0.711878	0.329525	0.252586	0.348478	0.600454	0.564924	0.592091	5	5	49.3	49.3	49.3	15.673	0	59.175	1367800000	20	0.425667	4.18597	0.000537205	+	-0.0394751	0.364618	0.723025		0.275627	3.04166	0.00184679		0.421082	3.48361	0.000881119	+	-0.0490602	0.648017	0.665478
	Q8T3A5	-3.44108	-3.50695	-3.40488	-3.0088	-3.0274	-3.03984	-3.29734	-2.97377	-3.2219	-2.6832	-2.88874	-3.08883	-3.42024	-3.60633	-3.38454	-2.94137	-2.89941	-3.03342	1	1	6.6	6.6	6.6	22.621	0.00017876	3.9593	43641000	2	0.42562	3.77626	0.000678363	+	0.277413	0.844397	0.0514705		0.512302	2.52855	0.000201064	+	0.286631	1.31343	0.0120443		-0.0194006	0.0922823	0.932248
	E1B6Q7	-0.307491	-0.318157	-0.360563	0.12394	-0.0287895	0.195471	-0.427574	-0.389174	-0.330536	-0.137627	-0.0851421	-0.0668793	-0.279339	-0.380886	-0.332451	0.135963	0.0844173	0.0673866	4	4	42.8	42.8	42.8	21.341	0	35.227	66709000	5	0.425611	2.47615	0.00141766		0.285878	2.89863	0.00725416		0.426814	3.5452	0.000145651	+	-0.0536906	0.758754	0.637162		-0.00215467	0.0214493	0.993542
	Q09985	-4.25385	-4.20438	-4.23901	-3.65419	-3.73051	-4.03727	-3.99586	-4.21568	-3.75605	-3.48627	-3.45324	-3.64003	-4.28908	-4.20389	-4.05195	-3.51511	-3.78468	-3.64491	2	2	28.1	28.1	28.1	13.052	0	13.024	29920000	4	0.425087	1.64405	0.00403346		0.462686	1.48208	0.0104379		0.533408	2.16102	0.000404233	+	0.243216	0.845735	0.0363047		0.050772	0.289543	0.737977
R04B3.2	Q21697	-1.27265	-1.11326	-1.09571	-0.604286	-0.746527	-0.859188	-0.7421	-0.797163	-0.649582	-0.376394	-0.44013	-0.559566	-1.2271	-1.31307	-1.17039	-0.656075	-0.497747	-0.472752	3	3	11	11	11	39.358	0	20.477	78486000	3	0.423871	1.98844	0.0026583		0.270918	1.76935	0.0168922		0.694662	3.21793	0.000223602	+	0.430923	2.43218	0.00126291		-0.0763152	0.47315	0.568442
	D3YT45;Q18541;B3GWC9	-4.46416	-4.07029	-4.53254	-3.88057	-3.99923	-3.91815	-3.81153	-3.6635	-3.4995	-3.49974	-3.47868	-3.62709	-4.31159	-4.64869	-4.58028	-3.75605	-3.82428	-3.83947	2	2	69.5	9.6	9.6	21.539	0	19.651	342500000	5	0.423014	1.33508	0.00767073		0.123006	0.535227	0.266846		0.706922	2.5801	0.000167442	+	0.697487	1.82996	0.0012128		-0.157859	0.373757	0.47474
ugt-1	Q17403	-0.51516	-0.619612	-0.540359	-0.135935	-0.219324	-0.0511589	-0.220882	-0.327816	-0.307762	-0.162819	-0.14312	-0.0776329	-0.68663	-0.724302	-0.7432	-0.451784	-0.418421	-0.552814	3	3	7.6	7.6	7.6	60.446	0	7.0901	45048000	5	0.422904	2.72983	0.00124908		0.15763	1.71102	0.0497474		0.243704	2.29554	0.0048953		0.27289	2.41138	0.00393491		-0.159667	1.96101	0.21148
lec-5	G5EFI4	3.98343	3.95952	3.96194	4.40486	4.37981	4.38838	4.44737	4.49664	4.4401	4.62653	4.53585	4.56286	4.07885	4.06459	4.1221	4.62781	4.56755	4.56422	21	21	59.6	59.6	59.6	35.437	0	157.91	19309000000	106	0.422718	5.63152	0.00014043	+	0.113707	1.61534	0.0994382		0.498013	4.29746	0.000207493	+	0.493074	4.85422	0.000287796	+	0.120218	2.50542	0.247978
larp-5	H2KZU0;O44760	-2.02489	-2.09018	-2.01309	-1.63316	-1.60555	-1.62303	-1.79522	-1.89352	-1.93886	-1.70887	-1.69673	-1.82631	-1.95905	-2.09708	-2.03239	-1.66802	-1.70891	-1.64509	4	4	8.9	8.9	8.9	77.718	0	40.818	102470000	7	0.422135	4.12205	0.000524358	+	0.131904	1.04674	0.110704		0.355502	2.89348	0.000547619	+	0.166849	1.57454	0.028163		0.0132116	0.102081	0.950611
	Q95QL1	-5.32174	-5.01568	-4.96269	-4.72229	-4.81281	-4.49886	-4.3455	-4.33118	-4.42951	-4.76579	-4.89542	-4.726	-4.82792	-4.8316	-5.2546	-4.70917	-4.97531	-4.83218	2	2	7.4	7.4	7.4	51.861	0.00017443	3.4751	16856000	2	0.422053	1.354	0.00716959		-0.427004	2.69593	0.00301329		0.132487	0.339916	0.389472		0.731308	2.48955	0.000556012	+	0.128665	0.287928	0.561114
pat-12	Q95QA6	4.08224	4.08022	4.08642	4.53232	4.49413	4.48834	4.45512	4.46434	4.44753	4.719	4.62459	4.6442	3.99496	3.98271	4.04949	4.56763	4.52366	4.54384	30	30	42.7	42.7	42.7	76.708	0	323.31	13059000000	84	0.421976	5.15196	0.000363636	+	0.206932	2.68083	0.0170873		0.535989	4.6134	0.000251748	+	0.372705	6.64657	0.000484926	+	-0.0739021	1.63754	0.446217
	A4UVK2;J7SF86	0.78273	0.758945	0.803951	1.31321	1.19832	1.09792	1.08767	1.08135	1.08795	1.36251	1.25004	1.24029	0.765501	0.750532	0.860382	1.19179	1.23322	1.28764	5	5	25.6	25.6	25.6	26.693	0	34.008	493400000	10	0.421275	2.57107	0.00145582		0.198624	2.14302	0.0233916		0.445412	3.26335	0.000142668	+	0.303781	4.67829	0.00111037		0.0102628	0.100184	0.959691
ifa-2	O02365	4.09607	4.13586	4.08429	4.57274	4.54077	4.46572	4.54847	4.58885	4.51775	4.81385	4.65449	4.72004	4.114	4.05797	4.18897	4.73418	4.66558	4.68393	32	26	58.2	58.2	52.3	67.093	0	315.17	17027000000	109	0.421008	3.54581	0.000787739	+	0.177773	1.60854	0.0421812		0.574249	3.73519	0.000216433	+	0.446285	4.18134	0.000485237	+	0.014911	0.133899	0.936359
lon-8	G5EGH7	0.492899	0.548914	0.477705	0.799084	0.850889	1.12998	0.966726	0.970812	0.968252	0.877762	0.827227	0.924913	0.567976	0.691147	0.570948	0.856592	0.812159	0.830761	6	6	54.3	54.3	54.3	18.463	0	59.057	360110000	10	0.420144	1.79266	0.00309752		-0.0919628	1.50651	0.173297		0.223147	2.19855	0.00685714		0.462091	4.54242	0.000474831	+	0.103518	1.05775	0.37841
	A5Z2U8;Q2XMZ1	-0.786001	-0.94476	-0.735744	-0.359354	-0.447369	-0.399363	0.47994	0.579205	0.494837	-0.667208	-0.471989	-0.536579	-0.671669	-0.600084	-0.585112	-1.03064	-1.10529	-0.950214	1	1	27.4	27.4	27.4	6.7627	0	12.161	47279000	1	0.42014	2.45923	0.00153449		-1.07659	4.10337	0	+	-0.409758	2.84884	0.000307861	+	1.34016	4.35394	0	+	0.203214	1.38577	0.200158
elks-1	O44490	0.115126	0.143902	0.179586	0.641562	0.520784	0.536152	0.476852	0.427996	0.584221	0.795498	0.776308	0.799759	0.243307	0.146046	0.292955	0.712584	0.725637	0.682978	6	6	6.3	6.3	6.3	95.466	0	14.577	107460000	6	0.419961	3.23856	0.000866385	+	0.294165	2.48858	0.00867074		0.47963	3.35945	0.000157205	+	0.350152	2.66751	0.00166844		0.0812314	0.798601	0.484629
tom-1	Q49HI3;Q14DX2;G5EE26;A0A0K3AR90;A0A0K3AWL6;A0A0K3ATN9;A8WFN4	-2.99425	-2.96882	-3.11469	-2.54797	-2.53469	-2.73651	-2.63035	-2.32262	-2.59206	-2.59343	-2.52112	-2.40316	-2.93546	-2.83235	-2.71979	-2.61595	-2.47639	-2.59453	2	2	2.2	2.2	2.2	123.69	0	6.4642	38253000	2	0.419531	2.21491	0.00188125		0.009106	0.027391	0.959584		0.26691	1.61031	0.00779565		0.51091	2.05839	0.00132475		0.19672	1.20341	0.225458
ajm-1	A0A1C3NSL9;Q95ZY7;H2KYC5	1.60471	1.61225	1.59895	2.00834	2.01946	2.04473	1.92739	1.8253	1.86978	2.14774	2.11307	2.07187	1.68233	1.68087	1.71438	2.07764	2.07127	2.08958	21	21	13.7	13.7	13.7	193.4	0	144.1	1368200000	35	0.418876	5.47978	0.000136114	+	0.236736	2.5225	0.0132108		0.386973	5.2328	0.000169014	+	0.268856	3.0778	0.00258336		0.0872262	2.7773	0.340268
cah-3	Q27504	0.818735	0.797773	0.806078	1.23785	1.15884	1.28139	1.27026	1.29389	1.34363	1.43338	1.28676	1.34239	0.607489	0.562391	0.669786	1.08237	1.00067	1.11031	10	10	60.6	60.6	60.6	28.121	0	136.83	2082700000	21	0.418499	3.48671	0.000840688	+	0.0515836	0.465876	0.614546		0.451226	3.2439	0.000144096	+	0.495064	4.60044	0.000272649	+	-0.194307	2.44366	0.127449
cpna-2	Q09221	1.99359	1.96268	1.98975	2.46605	2.36656	2.36884	2.38594	2.41111	2.47179	2.58576	2.55796	2.58043	2.12719	2.07815	2.15996	2.62139	2.64318	2.63362	56	56	10.1	10.1	10.1	858.09	0	317.89	1482700000	67	0.418482	3.59139	0.000790769	+	0.15177	2.31551	0.0402706		0.510963	4.49876	0.000227608	+	0.440941	4.06746	0.000464659	+	0.139762	2.25667	0.225455
	A0A0K3AXD0	0.111006	0.206055	0.1856	0.6028	0.582312	0.572119	0.99118	1.07837	1.05636	0.770185	0.704079	0.660789	0.132565	0.183857	0.141354	0.561939	0.456572	0.580994	2	2	3.4	3.4	3.4	68.896	0	9.1129	38647000	2	0.41819	3.79887	0.000836452	+	-0.330285	2.88177	0.00483765		0.380576	3.09277	0.000359059	+	0.874416	4.63101	0	+	-0.0149619	0.171833	0.93129
best-24	P34672	-4.58172	-4.61601	-4.70772	-4.04654	-4.13008	-4.47444	-4.51346	-4.52741	-4.30924	-3.92533	-4.14061	-4.02981	-4.65596	-4.9352	-4.64124	-4.38044	-4.30787	-4.28735	4	4	10.1	10.1	10.1	73.828	0	13.127	37388000	4	0.418129	1.42794	0.00627631		0.418119	1.94836	0.00680194		0.418915	1.86388	0.00183993		0.185113	1.08902	0.0377887		-0.108985	0.457593	0.498294
col-122	Q22183	-2.98527	-3.3223	-3.06511	-2.71463	-2.62301	-2.78153	-2.49962	-2.48387	-2.52869	-2.37931	-2.40483	-2.40984	-3.25502	-3.06601	-3.09606	-3.19206	-3.24778	-3.07551	3	3	23.3	23.3	23.3	29.379	0	26.093	43499000	3	0.417836	1.6981	0.0037692		0.106062	2.55307	0.082293		-0.0327527	0.158325	0.848178		0.620172	2.42381	0.000871111	+	-0.0148045	0.043007	0.961351
nape-2;nape-1	Q965X9;Q965X7	-0.0702286	-0.0675373	-0.0686684	0.407495	0.262857	0.376457	0.339531	0.346928	0.30891	0.432512	0.336533	0.35807	-0.0781651	-0.0863571	-0.0343609	0.319765	0.352947	0.331251	4	4	14.4	14.4	14.4	40.265	0	14.806	64938000	4	0.417748	3.16432	0.000844414	+	0.0439154	0.631738	0.635443		0.400949	4.53968	0.000161556	+	0.400601	5.36786	0.000496389	+	0.00251706	0.0536628	0.987657
tgt-2	Q9NEU3	0.436611	0.400877	0.437351	0.909241	0.716125	0.901333	0.18775	0.0514412	0.198273	0.758347	0.695055	0.807896	0.483067	0.405697	0.452305	0.777464	0.774643	0.766848	4	4	15.3	15.3	15.3	41.912	0	27.249	117030000	6	0.417287	2.53822	0.00142416		0.607944	3.34507	0.00107692	+	0.325962	3.86333	0.000353448	+	-0.279125	2.3352	0.00393375		0.0220763	0.360896	0.867023
math-20	O76558	-6.00749	-5.28127	-5.70905	-5.14844	-5.17987	-5.41777	-4.77733	-4.80312	-4.94062	-5.60023	-5.06489	-5.35873	-4.95905	-5.11403	-5.37672	-5.33261	-4.89235	-5.12605	2	2	5.3	5.3	5.3	51.417	0	5.77	167820000	2	0.417248	0.853126	0.0243889		-0.500929	1.43075	0.0103068		0.0329272	0.0650847	0.908134		0.825584	1.72216	0.00122555		0.516006	0.993926	0.123193
amx-2	Q9XXU5	-4.54846	-4.52799	-4.28798	-4.17911	-4.12636	-3.8073	-3.77931	-3.95344	-3.67637	-3.93635	-3.96079	-4.04368	-4.24814	-4.21113	-4.31095	-3.78592	-3.52784	-3.60139	1	1	2.9	2.9	2.9	79.285	0	14.493	14687000	1	0.417218	1.36199	0.00723306		-0.177233	0.951896	0.0752089		0.618357	2.77872	0.000163636	+	0.651768	2.30256	0.000900433	+	0.198069	1.05087	0.242064
	Q18572	-8.52917	-8.11645	-7.57652	-7.48356	-7.87473	-7.61241	-6.53228	-7.23285	-7.05728	-7.6407	-6.84228	-7.16011	-8.02323	-10.0363	-7.75884	-6.99019	-6.98371	-7.19514	1	1	4.7	4.7	4.7	27.918	0.00017762	3.8312	6685700	1	0.417149	0.628417	0.0485082		-0.273562	0.364671	0.215674		1.54976	1.00644	0.0030583		1.13325	1.51012	0.00127031		-0.532065	0.27762	0.447445
B0303.11/B0303.12	P34261	-4.74905	-4.53295	-4.93783	-4.32722	-4.21098	-4.43185	-4.21643	-4.52495	-4.6576	-4.17791	-4.30976	-4.47566	-4.7246	-4.91068	-4.61609	-4.28711	-4.39177	-4.17203	1	1	2.3	2.3	2.3	103.35	0	9.4038	20610000	3	0.416595	1.45233	0.00621622		0.145216	0.391435	0.314947		0.466822	1.92101	0.00127321		0.273618	0.712754	0.0419403		-0.0105139	0.0242242	0.97403
	Q9TYU4	-3.14072	-3.12876	-2.94205	-2.71671	-2.74466	-2.50156	-2.48233	-2.80439	-2.67478	-2.62687	-2.59036	-2.54581	-2.96504	-3.0263	-3.02717	-2.62041	-2.53305	-2.57269	2	2	6.5	6.5	6.5	67.409	0	78.388	72713000	3	0.4162	1.8475	0.00307357		0.0661535	0.275341	0.63127		0.430787	3.72405	0.000152758	+	0.416677	1.66976	0.00335079		0.0643425	0.403784	0.641572
	Q9N4U1	1.34158	1.27866	1.28736	1.75861	1.6325	1.76282	0.638929	0.374702	0.522833	1.43712	1.39618	1.47835	1.31982	1.36927	1.3078	1.70489	1.7096	1.71443	6	6	40.1	40.1	40.1	29.551	0	88.861	584150000	9	0.415438	3.04122	0.000976898	+	0.925063	3.49431	0	+	0.377345	4.42022	0.00014734	+	-0.790382	3.25203	0	+	0.0297597	0.473957	0.811659
clec-86	Q18821	-2.86962	-2.911	-2.95421	-2.52431	-2.4144	-2.55009	-2.04743	-2.04771	-2.0572	-2.25233	-2.41723	-2.32867	-2.70707	-2.69723	-2.79677	-2.96916	-3.04081	-2.91248	2	2	21.7	21.7	21.7	18.484	0	17.886	28145000	3	0.415345	2.99982	0.00103184		-0.281964	2.3853	0.0103391		-0.240463	2.10313	0.00631586		0.860831	5.39783	0	+	0.17792	1.94868	0.184608
	H2L073;B1GRJ8	-3.64477	-3.9442	-3.78449	-3.41884	-3.38129	-3.32736	-3.46896	-3.7325	-3.71367	-3.28936	-3.46779	-3.6861	-3.69548	-3.77932	-3.76667	-3.37894	-3.38279	-3.51656	2	2	14.9	14.9	14.9	25.169	0	8.3013	15107000	3	0.415323	1.9954	0.0026915		0.157295	0.47857	0.228867		0.321059	2.44945	0.00180291		0.152776	0.559148	0.153627		0.0439936	0.185888	0.81457
feh-1	Q9BKZ9;A0A0K3ARY0	-2.28666	-2.47074	-2.30179	-1.79457	-2.00672	-2.01541	-2.06035	-2.12648	-1.98487	-1.82694	-1.83181	-1.78489	-2.33541	-2.43184	-2.29435	-1.73312	-1.72098	-1.74454	4	4	8.6	8.6	8.6	76.321	0	16.7	83053000	6	0.414168	1.94616	0.00265473		0.242688	2.2945	0.0146217		0.620985	3.94259	0.000259928	+	0.295831	1.83544	0.00536425		-0.000799179	0.0036455	0.99815
	Q4R148	-3.75522	-3.91284	-3.69713	-3.29235	-3.59013	-3.24124	-3.8264	-3.99333	-4.02079	-3.08774	-3.36307	-3.17338	-3.92958	-4.01654	-4.00339	-3.60923	-3.81059	-3.84558	2	2	25	25	25	14.224	0	17.934	40187000	2	0.413822	1.5128	0.00594726		0.738776	2.72238	0.00093178	+	0.228036	1.35814	0.0145585		-0.158443	0.829487	0.0731021		-0.194773	1.30563	0.219361
zip-4	H2L0N3	-5.66608	-5.25414	-5.54756	-5.15988	-5.24107	-4.82611	-5.06689	-5.02728	-5.26795	-4.98765	-5.03332	-5.25338	-5.59534	-5.99596	-5.3304	-5.25375	-4.83564	-4.94878	2	2	10.1	10.1	10.1	36.966	0	11.411	29290000	2	0.413572	1.10253	0.0135661		0.0292575	0.0943059	0.876787		0.627841	1.27886	0.0028339		0.368552	1.20842	0.00963159		-0.151308	0.263757	0.56041
unc-84	Q20745	0.294338	0.344881	0.398504	0.852985	0.828001	0.596006	0.128458	0.110601	0.192953	1.0809	0.947016	0.987539	0.376244	0.380608	0.541313	1.04474	1.04461	1.045	9	9	9.5	9.5	9.5	125.86	0	22.923	557800000	14	0.41309	2.04367	0.00262209		0.861148	4.28706	0	+	0.612064	3.45196	0.000213228	+	-0.201904	2.17456	0.0111957		0.0868136	0.629767	0.499212
akt-2	Q9XTG7	-1.21667	-1.24032	-1.30538	-0.795593	-0.887667	-0.840002	-0.702755	-0.584743	-0.697155	-0.599974	-0.626795	-0.703388	-1.39165	-1.38287	-1.29763	-0.952198	-0.845295	-0.931513	3	3	5.9	5.9	5.9	61.057	0	10.394	54884000	3	0.41304	3.41082	0.000889531	+	0.0181653	0.135746	0.891648		0.447715	3.26457	0.000143713	+	0.592576	3.65331	0.000271478	+	-0.103257	1.21209	0.359904
	Q20770	0.397943	0.318222	0.33251	0.866753	0.834766	0.586271	0.97183	1.02625	0.987112	1.2027	1.04901	1.07133	0.388048	0.191397	0.294603	0.779079	0.842798	0.815819	2	2	20.4	14	14	20.75	0	25.439	1203700000	5	0.413038	1.96253	0.00266478		0.112614	1.04534	0.152398		0.521216	3.02257	0.000154066	+	0.645506	4.59351	0	+	-0.0582091	0.397892	0.673874
grd-6	A0A3P6N661;A0A3P6NID2;A0A3P6N6I4;A0A3P6PCU5;Q22551;A0A3P6MY87	-0.728706	-0.923809	-0.809763	-0.257578	-0.427404	-0.539083	-0.351065	-0.239914	-0.181822	-0.107277	-0.285818	-0.211275	-0.771477	-0.909443	-0.78002	-0.318897	-0.268925	-0.27663	2	2	4.5	4.5	4.5	55.662	0	19.425	278340000	3	0.412738	1.84522	0.00315059		0.0561434	0.32097	0.646518		0.532162	3.45059	0.000181665	+	0.563159	2.76764	0.000827147	+	0.00044632	0.00202176	0.999156
	Q965Z4	-0.328426	-0.173569	-0.0836964	0.347363	0.267492	0.0376511	-0.152229	-0.156919	-0.175722	0.168306	0.0673542	0.0115089	-0.0300503	-0.13032	-0.0564957	-0.0750237	-0.104671	0	5	5	29.6	29.6	29.6	21.416	0	59.491	580770000	11	0.412732	1.61282	0.00469134		0.244013	2.20209	0.0150544		0.0123901	0.103072	0.935219		0.0336068	0.177672	0.874511		0.122942	0.726041	0.392411
	Q19616	0.476078	0.369814	0.400026	0.874672	0.747835	0.861065	1.08404	1.1253	1.07221	0.99078	0.98704	0.970482	0.539148	0.598068	0.538733	0.758213	0.683859	0.756035	3	3	39.1	39.1	39.1	12.521	0	26.279	227590000	6	0.412551	2.89182	0.0012733		-0.111081	2.52338	0.0752244		0.174053	2.2862	0.0127338		0.678542	4.35647	0	+	0.143344	1.73666	0.242124
	Q20392	-3.31736	-3.14427	-3.25064	-2.67183	-2.89905	-2.90416	-3.09474	-3.09768	-2.85556	-2.68511	-2.74729	-2.70734	-2.93517	-3.03516	-3.10307	-2.62582	-2.49486	-2.66824	3	3	13.2	13.2	13.2	38.641	0	27.06	117930000	5	0.412412	1.9648	0.00266352		0.302746	1.67374	0.0152867		0.428159	2.40956	0.000385469	+	0.221431	1.09897	0.0267074		0.212957	1.41419	0.188233
eol-1	A5JYX9	-2.75012	-3.12434	-2.92502	-2.31045	-2.66188	-2.59176	-2.52393	-2.50467	-2.47084	-2.05589	-2.0775	-2.03664	-2.68923	-2.77055	-2.62798	-1.53505	-1.5034	-1.50365	5	5	23.4	23.4	23.4	36.14	0	13.146	55802000	5	0.411803	1.26803	0.00932481		0.443134	4.65384	0.000967185	+	1.18189	4.99787	0	+	0.433352	1.78076	0.00258418		0.237244	0.959884	0.228026
	D3YT88;D3YT87;Q9XU41	-4.0208	-4.12673	-4.24991	-3.67215	-3.75341	-3.73693	-3.68795	-3.77014	-3.61176	-3.42178	-3.63531	-3.42426	-3.97284	-4.35711	-4.1481	-3.58231	-3.64516	-3.5439	1	1	6.8	6.8	6.8	14.983	0	5.0607	32366000	1	0.41165	2.36337	0.00163607		0.196163	1.09465	0.0561193		0.568893	2.11011	0.000352688	+	0.442534	2.27347	0.00135435		-0.0268669	0.0728619	0.925395
	O62519	-1.68391	-1.86198	-1.80024	-1.34454	-1.48242	-1.28451	-1.32266	-1.30229	-1.32114	-1.11148	-1.15066	-1.11014	-1.77377	-1.89936	-1.76415	-1.39743	-1.30111	-1.363	4	4	19.2	19.2	19.2	33.942	0	37.72	162600000	7	0.411556	2.19933	0.00194809		0.191266	3.68268	0.0150409		0.458579	3.04387	0.000137667	+	0.466684	3.04954	0.000868538	+	-0.0303815	0.168714	0.863646
	Q8I4H7	-1.83318	-1.86005	-1.82581	-1.3903	-1.49603	-1.39886	-1.34077	-1.33557	-1.18944	-1.095	-1.17016	-1.25238	-1.8257	-1.94822	-1.84883	-1.35093	-1.2501	-1.26925	2	2	4.5	4.5	4.5	47.425	0	5.956	392020000	3	0.411286	3.50031	0.000827079	+	0.116084	0.797224	0.190828		0.584156	3.55883	0.000208696	+	0.551085	3.39153	0.000433768	+	-0.0345675	0.371119	0.790186
ttr-47	O61977	0.856325	0.841101	0.916409	1.2816	1.25406	1.31081	1.48921	1.44154	1.39175	1.44562	1.35307	1.35666	0.850267	0.847364	0.916903	1.22924	1.18769	1.20153	5	5	31	31	31	17.328	0	82.491	1095600000	12	0.410877	3.88734	0.000831043	+	-0.0557162	0.604053	0.547512		0.334643	3.6915	0.000354595	+	0.569555	4.01449	0.000294776	+	0.000233332	0.00235821	0.999398
snf-1	O44752	-1.90448	-2.21048	-1.97384	-1.58393	-1.70473	-1.56759	-1.63372	-1.59093	-1.61448	-1.58871	-1.50847	-1.56929	-2.02411	-2.1326	-1.98726	-1.61563	-1.61505	-1.5827	2	2	5.5	5.5	5.5	70.186	0.00017206	3.2319	14518000	2	0.410848	1.79918	0.00331343		0.0575593	0.994129	0.46741		0.443531	3.22748	0.00014026	+	0.416552	1.95143	0.00230906		-0.0183919	0.0623942	0.9505
far-1	P34382	4.5935	4.59361	4.52333	4.96685	4.86236	5.11287	5.13369	5.24912	5.02901	5.06244	4.97461	5.10824	4.65935	4.7347	4.64944	5.15329	5.08919	5.01239	13	13	46.7	46.7	46.7	20.109	0	112.6	22128000000	42	0.410549	2.23864	0.00192946		-0.0888424	0.522887	0.388912		0.403795	2.93328	0.000311978	+	0.567126	2.95348	0.000555686	+	0.111016	1.44609	0.3207
	Q9U222;A7DTF5	1.38658	1.30201	1.28802	1.77091	1.72999	1.70718	1.77356	1.7693	1.74341	2.03994	1.92571	1.93143	1.42911	1.47127	1.48765	1.92661	1.92402	1.88278	9	9	25.6	25.6	25.6	51.615	0	83.438	1318700000	19	0.410491	3.47213	0.000898614	+	0.203604	2.21887	0.0214415		0.448462	4.42826	0.0001843	+	0.436552	3.76628	0.000661453	+	0.137138	1.74704	0.249185
B0361.6	Q10950	2.10382	2.03415	2.09855	2.54796	2.36142	2.55847	1.85897	1.8004	1.95957	2.39917	2.29828	2.30723	2.05711	2.17777	2.14621	2.5034	2.43749	2.47279	8	8	21.4	21.4	21.4	43.026	0	27.746	420840000	9	0.410444	2.42487	0.00166285		0.461915	2.91201	0.001964		0.344195	2.9645	0.000584555	+	-0.205861	1.78874	0.0140123		0.0481898	0.49451	0.698665
kin-2	P30625	3.82244	3.85525	3.8033	4.25551	4.20368	4.25299	4.32224	4.38444	4.29908	4.45787	4.34064	4.37548	3.66261	3.66926	3.73619	4.16633	4.08364	4.09204	22	22	67.8	67.8	67.8	41.467	0	285.14	8332100000	55	0.410397	4.26042	0.000519298	+	0.056078	0.57987	0.550073		0.424649	3.56502	0.000145455	+	0.508256	4.16742	0.00033119	+	-0.137643	2.1012	0.237071
pus-1	Q9XXN0	1.07149	1.13146	1.05853	1.54494	1.43641	1.50893	0.752768	0.590624	0.836075	1.4939	1.32833	1.51792	1.0809	1.08224	1.08887	1.5169	1.48703	1.5173	8	8	29.6	29.6	29.6	47.22	0	80.501	547940000	14	0.409603	3.33161	0.00086335	+	0.720228	2.81553	0.000973913	+	0.423073	5.67389	0.000198165	+	-0.360669	2.05613	0.00278719		-0.00315412	0.0478164	0.986529
unc-89	A0A2C9C2S8;O01761;A0A2C9C330;A0A2C9C2V5;A0A2C9C332;A0A2C9C2W9;A0A2C9C3B7;A0A2C9C365;A0A2C9C2V3;A0A2C9C2G8	5.91145	5.89722	5.91784	6.36131	6.28958	6.3034	6.37837	6.4052	6.36955	6.4849	6.41685	6.43587	5.9376	5.9349	5.99369	6.41674	6.43356	6.41592	204	204	34.2	34.2	34.2	891.8	0	323.31	18170000000	327	0.409261	4.24686	0.000599303	+	0.0614948	1.25853	0.400226		0.466676	4.69837	0.000204159	+	0.475539	5.56829	9.25747e-05	+	0.0465603	1.08851	0.638776
chil-24	Q9TZF2	-5.50711	-5.58288	-5.76146	-5.10087	-5.40478	-5.12096	-4.78869	-5.25606	-5.60439	-4.78372	-5.1651	-5.0856	-5.78694	-5.90434	-5.54597	-5.15106	-4.94772	-5.06008	2	2	8	8	8	47.91	0	9.6745	19827000	2	0.408282	1.52356	0.00594259		0.204906	0.318824	0.317656		0.692797	2.33968	0.000145357	+	0.400771	0.741227	0.0256065		-0.128599	0.423173	0.48109
tni-3	Q9XUN9	1.47608	1.48792	1.61139	2.16852	2.14733	1.48392	1.88287	1.8214	1.87608	2.69096	2.33561	2.57268	1.43259	1.3144	1.64515	2.0642	2.07234	2.04707	6	6	34.2	31.2	31.2	29.838	0	27.615	1555200000	13	0.40813	0.826434	0.026759		0.672965	2.49715	0.000944039	+	0.59716	2.45102	0.00013855	+	0.334988	2.67333	0.00179181		-0.0610822	0.225251	0.737959
	Q2L6U7;P90887;H9G2W4;G3MU11	-0.65933	-0.641455	-0.587067	-0.196117	-0.267218	-0.201279	-0.0334034	-0.0448265	-0.0273228	-0.114737	-0.110882	-0.0807362	-0.68849	-0.789185	-0.636566	-0.219975	-0.28418	-0.194632	4	4	28	28	28	25.79	0	16.289	114910000	6	0.407746	3.68397	0.00078294	+	-0.0669339	2.30725	0.279352		0.471818	3.08321	0.000143808	+	0.5941	4.92599	0	+	-0.075463	0.689912	0.521686
	Q9U287	-2.1481	-2.01772	-1.9153	-1.54514	-1.58949	-1.72508	-2.02836	-2.58234	-2.00077	-1.3986	-1.66221	-1.6349	-2.03641	-2.02023	-1.98879	-1.54622	-1.53299	-1.57596	1	1	2.8	2.8	2.8	53.836	0.00017522	3.5609	38896000	1	0.407135	2.03481	0.00263793		0.63859	1.43414	0.00793458		0.463419	4.78556	0.000205323	+	-0.176787	0.367668	0.293129		0.0118952	0.0599169	0.962813
col-149	Q17417	-4.4966	-4.43377	-4.22503	-3.58085	-3.65758	-4.69664	-4.3808	-4.37563	-4.55535	-3.15099	-3.40073	-3.44	-4.85466	-5.40253	-4.67716	-3.69067	-3.37544	-3.49812	1	1	3.7	3.7	3.7	30.561	0.00017702	3.7446	221470000	2	0.406778	0.478546	0.0892171		1.10669	3.29018	0	+	1.45671	2.45069	0.000252927	+	-0.0521282	0.198326	0.821228		-0.592981	1.1951	0.0910933
riok-2	Q95Q34	1.13368	1.19726	1.20872	1.62572	1.49629	1.63762	0.66868	0.449787	0.770138	1.33793	1.30855	1.28746	1.2052	1.22222	1.19972	1.58856	1.53368	1.55215	8	8	14.4	14.4	14.4	60.485	0	82.494	461170000	9	0.406655	2.87524	0.00125679		0.681778	2.68859	0.000801144	+	0.349082	4.43003	0.000212235	+	-0.55035	2.31639	0.00105493		0.0291634	0.528184	0.811236
sdz-24	O16689	-2.25938	-2.26955	-2.23879	-1.81183	-1.85604	-1.88072	-1.773	-2.04363	-1.79246	-1.74526	-1.67283	-1.62906	-1.94746	-2.19994	-1.89709	-1.47582	-1.49365	-1.5864	3	3	22	22	22	26.938	0	23.466	186350000	9	0.406376	4.28919	0.000597222	+	0.187316	0.936777	0.0709925		0.496208	2.11742	0.000382191	+	0.38621	1.93487	0.00275381		0.241078	1.2037	0.191974
acs-21	O16481	-0.397896	-0.381508	-0.424875	0.0291767	-0.0195446	0.0049839	-0.0846672	-0.0273628	-0.0545654	0.223555	-0.000516891	0.0697041	-0.477213	-0.364212	-0.355402	0.223688	0.106081	0.137634	3	3	10.3	8.7	8.7	57.249	0	10.698	51304000	3	0.406298	4.55653	0.000536718	+	0.153112	1.05478	0.0832214		0.554743	3.33792	0.000182741	+	0.345894	4.11362	0.00103145		0.002484	0.0200778	0.991527
	P91998	1.93987	1.89969	1.83211	2.33898	2.21377	2.33706	2.19592	2.34306	2.17405	2.3788	2.24556	2.31277	1.76445	1.80296	1.7787	2.18655	2.13437	2.1434	13	13	47	47	47	32.463	0	64.631	902230000	18	0.406048	2.83808	0.0012445		0.0747019	0.49756	0.469486		0.372737	4.34308	0.000144482	+	0.34712	2.30937	0.00230223		-0.108519	1.50339	0.321919
pept-1	Q21219	0.315149	0.280136	0.364988	0.7519	0.677725	0.748058	0.711491	0.701542	0.685537	0.893919	0.81002	0.906689	0.305056	0.347923	0.343559	0.815428	0.772787	0.724447	6	6	6.7	6.7	6.7	94.108	0	21.595	570810000	8	0.405803	3.52651	0.000897305	+	0.170686	2.26267	0.0313227		0.438708	3.91841	0.000163019	+	0.379432	3.90826	0.000901734	+	0.0120881	0.161409	0.947346
tdo-2	Q09474	1.97946	2.00658	2.0097	2.40888	2.38393	2.41946	2.64945	2.7047	2.62426	2.5194	2.45796	2.47783	1.90139	1.86111	1.94857	2.39375	2.35457	2.38995	17	17	45.4	45.4	45.4	46.716	0	124.31	1864500000	28	0.405506	5.04166	0.000453928	+	-0.174409	2.3678	0.0285785		0.475733	4.14127	0.000188482	+	0.660889	4.87215	0	+	-0.0948931	1.60767	0.357991
	Q4R106	-3.17509	-3.00836	-3.18052	-2.60522	-2.62306	-2.91967	-2.68617	-2.64779	-2.62912	-2.53113	-2.4875	-2.63973	-3.05504	-3.06772	-2.85445	-2.70655	-2.56342	-2.52248	1	1	6.1	6.1	6.1	22.17	0	5.1298	39127000	1	0.405339	1.59474	0.00516393		0.101576	0.986469	0.198257		0.39492	1.94813	0.00191776		0.466958	2.86198	0.000919647	+	0.128918	0.653519	0.39987
	A5PEY0	-1.17362	-0.910441	-0.981112	-0.467024	-0.45892	-0.924686	0.256821	0.262211	0.195309	-0.361624	-0.334707	-0.61183	-0.541712	-0.523848	-0.449333	-0.0778446	-0.0173073	-0.0562954	4	4	29.8	29.8	29.8	20.52	0	38.534	252860000	7	0.404847	1.10135	0.0140126		-0.674167	2.7553	0.000834575	+	0.454482	3.77349	0.000165264	+	1.25984	3.9902	0	+	0.516759	2.45892	0.0250233
	O01893	-5.33797	-5.81965	-6.01321	-5.32001	-5.41195	-5.22561	-5.10087	-4.85242	-5.2534	-5.23717	-5.33823	-5.39477	-5.9552	-5.33292	-5.76202	-5.58112	-5.51878	-5.54958	5	5	5.5	5.5	5.5	94.498	0	8.73	83246000	6	0.40442	0.908179	0.0219338		-0.254494	0.947977	0.0480609		0.133552	0.292599	0.45726		0.654714	1.31969	0.00315189		0.0402311	0.0507708	0.936373
lim-8	Q8MNT0;Q95QI3;Q95QI2	0.241879	0.178967	0.170961	0.634747	0.630356	0.5382	0.557718	0.584244	0.562805	0.757471	0.653793	0.733971	0.225285	0.297379	0.289654	0.626625	0.534424	0.601126	6	6	6.9	6.9	6.9	125.58	0	30.626	443580000	9	0.403832	3.32426	0.000847901	+	0.146823	1.97522	0.0502046		0.316619	3.04708	0.00080481	+	0.370987	4.00107	0.000892278	+	0.0735035	1.07921	0.482232
mbk-1	Q8WQL7	-0.251881	-0.224245	-0.177423	0.208807	0.122812	0.224773	0.0772152	0.0240574	0.214117	0.438076	0.338573	0.318439	-0.161436	-0.224613	-0.163065	0.182346	0.200979	0.193102	5	5	8	8	8	101.24	0	17.425	169000000	7	0.403314	3.33277	0.000849655	+	0.2599	1.73505	0.0185483		0.375181	4.19989	0.00014248	+	0.32298	2.22325	0.00304803		0.0348117	0.506552	0.768759
	Q21910	-4.43622	-4.37409	-4.36534	-3.67007	-3.9091	-4.38776	-5.08031	-4.85624	-5.06857	-4.29606	-4.37117	-3.95549	-4.00756	-3.94972	-4.14776	-3.93519	-3.88412	-4.04365	1	1	4.6	4.6	4.6	28.557	0.00084474	2.8716	25417000	3	0.402905	0.884751	0.0231474		0.794134	2.2436	0.000905484	+	0.0806974	0.463223	0.473031		-0.609822	2.87974	0.000464088	+	0.35687	2.32267	0.0536529
lev-11	Q22866;A0A0K3AQS9;A0A0K3AUC0	5.44604	5.41471	5.38594	5.9066	5.73434	5.81394	5.9091	5.92966	5.92791	6.05952	6.00087	6.00452	5.3624	5.28846	5.40286	5.69356	5.69518	5.7123	32	0	66.9	66.9	0	33.003	0	323.31	129000000000	317	0.402728	2.80221	0.00128356		0.0994161	2.11041	0.110736		0.349105	3.29346	0.000402529	+	0.50666	4.97012	9.50495e-05	+	-0.0643234	0.78684	0.555963
mup-2	Q27371	4.74608	4.7317	4.72719	5.19465	5.13797	5.08048	5.15291	5.16587	5.16814	5.33983	5.25043	5.28027	4.72917	4.68453	4.77462	4.9851	4.98418	5.00418	21	17	50.6	50.6	42	47.041	0	207.1	40609000000	86	0.402713	3.56414	0.000896652	+	0.127874	2.05959	0.0638303		0.26171	3.20973	0.00196916		0.427315	6.26615	0.000263114	+	-0.00554911	0.0731098	0.972837
tag-273	Q86CZ7;H2L2L1;A0A061AE99;A0A061AD47;O18221	3.17686	3.15544	3.1755	3.63301	3.5815	3.50135	3.61234	3.58375	3.70952	3.84839	3.7506	3.76264	3.35723	3.23124	3.30908	3.70308	3.69857	3.72626	19	19	27.3	27.3	27.3	88.039	0	226.89	2733400000	31	0.402685	3.30732	0.000842105	+	0.152008	1.44308	0.0622608		0.41012	3.39235	0.000212766	+	0.465937	3.56442	0.000610405	+	0.129915	1.59511	0.264882
	Q21182	-0.406805	-0.404943	-0.379637	0.0270767	-0.044754	0.0341263	0.0551033	0.0592289	0.115902	0.170938	0.0885735	0.169504	-0.413725	-0.550653	-0.350489	-0.00958824	-0.218609	-0.093977	5	5	16	16	16	38.466	0	15.122	156510000	6	0.402611	3.94921	0.000819124	+	0.0662607	0.922676	0.405921		0.330898	1.75826	0.00384732		0.473873	4.60205	0.000427432	+	-0.0411606	0.276892	0.780877
K02A11.3	Q21109	-0.25952	-0.308014	-0.423933	0.068903	0.0624371	0.0850029	0.0348701	0.17555	0.094223	0.230618	0.134714	0.134125	-0.394976	-0.349779	-0.383862	-0.195038	-0.13471	-0.0255547	3	3	13	13	13	35.494	0	21.403	244500000	4	0.402603	2.91442	0.00125757		0.0649376	0.554648	0.500348		0.257771	2.12927	0.004808		0.432037	2.61105	0.00113912		-0.0457166	0.379194	0.730247
tsp-11	A0A4V0ILP0;Q17526	-3.84359	-4.03796	-3.76498	-3.46359	-3.48523	-3.49023	-3.38159	-3.38074	-3.28995	-3.06206	-3.05309	-3.28804	-3.75161	-3.76839	-3.81459	-3.32537	-3.13653	-3.35815	1	1	3.8	3.8	3.8	32.449	0	6.1643	22786000	2	0.402488	2.10572	0.00252898		0.216362	1.22946	0.0417475		0.504843	2.67135	0.000210266	+	0.531412	2.44596	0.001025		0.103977	0.552905	0.476953
T26G10.1	P34580	-2.03572	-2.11422	-2.04343	-1.77664	-1.60775	-1.60153	-2.04706	-2.14993	-2.0873	-1.75497	-1.84095	-1.95605	-2.01429	-2.03555	-2.04262	-1.6286	-1.64965	-1.78466	2	2	6.5	6.5	6.5	54.227	0	17.44	20917000	2	0.402485	2.52247	0.00155813		0.244109	1.69164	0.0211811		0.343183	2.63934	0.00108512		-0.0303084	0.318484	0.857541		0.0336342	0.566233	0.770762
	Q93254	-1.8835	-1.90101	-1.5985	-1.42488	-1.42107	-1.33045	-1.33492	-1.35807	-1.38556	-1.31537	-1.43915	-1.42686	-1.82367	-1.99764	-1.77913	-1.40677	-1.49723	-1.60906	2	2	3.7	3.7	3.7	69.973	0	7.7837	79127000	2	0.402204	1.76063	0.00367789		-0.0342773	0.336996	0.760279		0.362461	1.82341	0.00276292		0.434823	1.92744	0.0022672		-0.0724754	0.241044	0.702479
	P34539	-0.579159	-0.485706	-0.512381	-0.160801	-0.164131	-0.0469799	-0.0723782	0.00437737	-0.0758953	-0.0545616	-0.074234	-0.0450211	-0.58201	-0.549538	-0.568371	-0.102564	-0.156572	-0.194504	1	1	33.3	18.5	18.5	5.9258	0.000172	3.2256	414800000	2	0.401778	2.9708	0.00127171		-0.00997353	0.133235	0.931631		0.415426	3.90272	0.00015222	+	0.477783	3.62928	0.000462952	+	-0.040891	0.62726	0.715122
tsp-8	Q19983	-0.722452	-0.641396	-0.642311	-0.177313	-0.28228	-0.34288	-0.036644	-0.115427	-0.067276	-0.0627861	-0.214979	-0.241188	-0.71221	-0.636427	-0.643431	-0.283689	-0.292559	-0.323402	4	4	18.8	18.8	18.8	30.942	0	29.951	410970000	8	0.401229	2.71685	0.00146525		-0.0998688	0.763899	0.254137		0.364139	3.75671	0.00020202	+	0.595604	4.13963	0	+	0.00469716	0.0443718	0.979567
fbxa-156;fbxa-157	O17577;O17578	0.917545	1.02142	0.944431	1.36636	1.26742	1.45321	1.36829	1.41173	1.37915	1.51658	1.47968	1.50379	0.982681	0.963589	1.0093	1.55363	1.40034	1.48639	7	7	23.5	23.5	23.5	44.207	0	37.125	271220000	7	0.401196	2.53078	0.00155899		0.113629	2.58861	0.0701905		0.494933	3.36268	0.000162773	+	0.425257	3.6412	0.00086875	+	0.0240568	0.287089	0.865461
msi-1	G5EFS2	1.98939	2.01841	2.05126	2.41608	2.38778	2.45561	2.56265	2.58553	2.53867	2.53222	2.47469	2.50169	2.0535	1.98641	2.0159	2.44233	2.37806	2.36905	10	10	39.1	39.1	39.1	35.502	0	113.38	1102000000	19	0.400138	3.94546	0.000808176	+	-0.0594171	1.29955	0.415986		0.377876	3.63215	0.000206436	+	0.542596	4.7627	0	+	-0.0010821	0.0135628	0.996568
nhr-48	A0A5E4LZF8;A0A5E4LX31;Q94407	-5.73657	-5.94777	-5.5861	-5.53615	-5.3272	-5.20759	-5.55982	-6.1585	-5.71377	-5.37102	-5.41617	-5.39796	-5.47871	-5.90859	-5.52217	-5.45983	-5.31733	-5.59509	1	1	2.2	2.2	2.2	92.485	0	12.524	17394000	1	0.399833	1.31669	0.00877618		0.415651	1.08581	0.0206595		0.179076	0.492815	0.129956		-0.0538867	0.0924426	0.890425		0.120322	0.281231	0.578268
msd-2	G5EEJ7	0.333307	0.383682	0.418171	0.819454	0.725073	0.790083	0.173239	-0.00243759	0.101667	0.59798	0.491768	0.498842	0.637228	0.68288	0.657461	0.24473	0.180704	0.253523	3	3	65.1	65.1	65.1	11.059	0	24.653	1326900000	11	0.399817	3.37121	0.00084907	+	0.438707	2.69109	0.00292281		-0.432871	4.08654	0.000166667	+	-0.287564	2.14895	0.00417249		0.280803	3.25767	0.0545546
spc-1	G4S034	5.65297	5.6517	5.63855	6.07262	6.0141	6.05582	5.91614	5.92559	5.92135	6.28462	6.18923	6.24913	5.61807	5.59992	5.65745	6.12971	6.10774	6.09397	124	1	61.6	61.6	0.9	281.75	0	323.31	34019000000	305	0.399774	4.61411	0.000528571	+	0.319972	3.47729	0.00352977		0.485324	4.77413	0.000220183	+	0.273285	6.05286	0.00121914		-0.0225919	0.571106	0.852373
act-3;act-1	P0DM42;P0DM41	2.75223	2.6772	2.69884	3.08757	2.96724	3.27176	3.18536	3.17878	3.13944	3.15122	3.11864	3.17289	2.72368	2.7268	2.75826	3.00862	2.94625	2.93256	2	2	81.4	8	8	41.795	0	46.88	5406500000	38	0.399433	1.92342	0.00297989		-0.0202783	0.403211	0.845591		0.226233	3.025	0.00369664		0.458438	4.18315	0.000509434	+	0.0268205	0.466332	0.830486
fbn-1	I7J4C9;I7LHV9;Q23587;I7LFE6;I7K4J2;I7LHV8;I7J4C8;I6Z0I7;I7K4J6	-1.43575	-1.3711	-1.4259	-1.08767	-0.984375	-0.965334	-1.74963	-2.22346	-1.74696	-0.824488	-0.833172	-0.750748	-1.34522	-1.34694	-1.25601	-0.608879	-0.534117	-0.706175	13	13	9.1	9.1	9.1	279.01	0	144.81	331130000	15	0.398458	3.12264	0.00108597		1.10388	2.63016	0.000612346	+	0.699664	3.56262	0.000263736	+	-0.495764	1.44319	0.00365759		0.0948633	1.23289	0.388344
	O02362	-0.282402	-0.30542	-0.318144	0.130476	0.00515175	0.153765	-0.105885	-0.151726	-0.172548	-0.0168762	-0.0839386	-0.105793	-0.280933	-0.287279	-0.322433	-0.336769	-0.340376	-0.302427	6	6	16.2	16.2	16.2	54.037	0	55.351	286030000	11	0.398453	2.96298	0.00125912		0.0745169	1.05408	0.32318		-0.0296421	0.771965	0.781209		0.158602	2.68531	0.0165193		0.00510661	0.111325	0.972589
ccg-1	Q9NA39	3.025	2.9916	2.95904	3.38986	3.41295	3.36516	3.5957	3.64003	3.55342	3.62463	3.51568	3.57209	2.88617	2.86801	2.9487	3.37521	3.32948	3.31223	14	14	51.7	51.7	51.7	32.496	0	182.22	10967000000	37	0.397439	4.1436	0.00075102	+	-0.0255807	0.252579	0.827901		0.438019	3.84628	0.000159882	+	0.604499	4.36579	0	+	-0.0909265	1.37053	0.391376
decr-1.1	Q9U5B5	-2.87062	-2.87093	-2.92541	-2.43198	-2.52315	-2.51979	-2.43177	-2.33264	-2.16515	-2.1959	-2.28877	-2.18479	-2.95613	-2.97417	-2.81466	-2.17976	-2.14181	-2.19306	1	1	10.9	10.9	10.9	15.646	0.00017409	3.4467	26064000	1	0.397343	3.46623	0.000862745	+	0.0866995	0.440245	0.443747		0.743445	3.83335	0	+	0.579136	2.71581	0.000832888	+	-0.0260013	0.185016	0.874049
	H2KZ95;Q7YZG5	-1.93264	-1.83243	-1.84105	-1.40144	-1.61471	-1.39891	-1.5018	-1.58503	-1.56949	-1.41601	-1.47868	-1.44564	-1.87488	-1.85147	-1.86244	-1.47338	-1.58092	-1.60804	8	8	27.3	27.3	27.3	40.434	0	27.187	266170000	14	0.397022	2.14562	0.00248707		0.105328	1.54974	0.122651		0.308816	2.75224	0.00156447		0.316604	2.81996	0.00202749		0.00577609	0.0611588	0.972648
	Q95QY5	-0.340223	-0.401878	-0.431089	0.0398312	-0.082592	0.0604515	0.0953293	0.0751114	0.101448	0.199261	0.0424137	0.119987	-0.516933	-0.602411	-0.420467	0.148348	0.0779324	0.141466	4	4	17.5	17.5	17.5	28.34	0	15.311	160910000	4	0.396961	2.79903	0.0014209		0.0299244	0.259164	0.802389		0.635853	3.43071	0.000219959	+	0.481693	4.17773	0.000466077	+	-0.122207	0.970577	0.346274
imp-3	Q18408;A0A0K3AUD2	-4.55978	-5.22	-4.68939	-4.30922	-4.37385	-4.5955	-4.53152	-3.91988	-4.58716	-4.34539	-4.51678	-4.25834	-4.24349	-4.07005	-4.58311	-4.02008	-4.12147	-4.11544	1	1	2.9	2.9	2.9	58.262	0	14.04	36857000	2	0.396868	0.837826	0.0267669		-0.0273142	0.0409766	0.927664		0.213222	0.621685	0.0617307		0.476871	0.744216	0.0214816		0.524173	0.974709	0.126699
	Q93156;Q9U3S8	-0.0355072	-0.0925674	0.00950623	0.452982	0.374542	0.244282	0.148228	0.0577793	0.0110893	0.440079	0.313293	0.465687	-0.0207882	-0.0382824	0.0859737	0.255898	0.404839	0.387701	1	1	5.4	5.4	5.4	33.064	0	16.166	51938000	1	0.396791	2.37483	0.00184518		0.333988	2.24172	0.00802074		0.340511	2.29652	0.00176888		0.111888	1.05296	0.112564		0.0484905	0.424204	0.70742
C27A7.1	B5BM33;E1B6U2;P90754	-2.64448	-2.9568	-2.85029	-2.36583	-2.50691	-2.39042	-2.45066	-2.3842	-2.40259	-2.49953	-2.36861	-2.40492	-2.84148	-2.89157	-2.7604	-2.56084	-2.55973	-2.5851	4	4	6.1	6.1	6.1	85.898	0	9.3243	48916000	4	0.396139	1.75746	0.00379924		-0.0118701	0.0971048	0.928458		0.262598	2.59181	0.00301647		0.404709	1.90338	0.00256584		-0.0139596	0.0481726	0.962826
pes-4	Q95Y67	-2.75036	-2.85916	-2.92869	-2.34418	-2.47518	-2.53049	-2.56818	-2.60071	-2.56476	-2.09468	-2.18538	-2.41171	-2.76507	-2.9277	-2.61484	-2.20008	-2.30134	-2.29262	3	3	11.8	11.8	11.8	45.292	0	23.048	158430000	6	0.396117	2.19378	0.00235131		0.347298	1.66489	0.0119195		0.504522	2.20289	0.000398124	+	0.268181	2.13967	0.00505233		0.0768652	0.299654	0.649872
sma-1	A0A486WUT8;G5EFW3;G5EBH3;G5EC35;A0A486WVF0;G5EG97	4.04237	4.02939	4.05167	4.4454	4.3846	4.48141	4.17832	4.13901	4.20679	4.65467	4.59137	4.62858	4.06328	4.02598	4.08013	4.55837	4.55157	4.51964	100	100	33.1	33.1	33.1	470.03	0	323.31	6825500000	161	0.395995	3.77956	0.000842579	+	0.450169	4.12671	0.000849772	+	0.486731	4.77502	0.000221994	+	0.133562	2.52844	0.0295339		0.0153186	0.37183	0.91462
	Q21228	-2.89829	-2.8631	-3.05465	-2.52273	-2.63456	-2.4709	-2.46288	-2.308	-2.35248	-2.439	-2.37336	-2.40894	-2.86624	-3.11139	-2.78353	-2.6413	-2.49123	-2.5556	1	1	8.7	8.7	8.7	23.669	0	23.307	233790000	4	0.395953	2.18609	0.00240434		-0.0326481	0.261322	0.788012		0.357674	1.53348	0.0045115		0.564229	2.78274	0.000770721	+	0.0182966	0.0550274	0.95166
got-1.2	Q22067	4.06678	4.02879	4.03082	4.4439	4.36295	4.50636	4.56107	4.6139	4.53796	4.55931	4.50399	4.55216	3.97863	3.99495	4.02146	4.496	4.40514	4.4066	22	22	58.8	58.8	58.8	45.493	0	313.39	9183400000	58	0.395611	3.09853	0.0011454		-0.0324872	0.499602	0.744363		0.437567	3.75246	0.000156408	+	0.528849	4.4864	0.000209524	+	-0.0437826	1.17299	0.656789
	H2FLI2;Q2XMZ6;Q21344;Q2XMZ5;Q2XMZ7	-0.038084	-0.390888	-0.395924	0.245747	0.0585899	0.0573921	0.224161	0.299074	0.244799	0.312769	0.214453	0.152647	-0.270824	-0.442326	-0.351961	0.30669	0.265438	0.303795	4	4	9.7	9.7	9.7	79.212	0	18.69	108960000	4	0.395542	1.37815	0.00778168		-0.0293884	0.221765	0.814718		0.647011	3.64351	0.000247991	+	0.530977	1.93385	0.00161056		-0.0800718	0.246686	0.683401
hgap-2	A0A1I6CM80;A0A1I6CM55;A0A1I6CM66;G5EG57;H9G2Q4;G5ECF5;H9G2Q5;G5EGJ0;H9G2Q7;H9G2Q3;H9G2Q8;H9G2Q6;H9G2Q2	-0.00537872	-0.0742741	-0.018795	0.453131	0.307356	0.325981	0.269472	0.276161	0.408756	0.528349	0.437162	0.454256	0.00149918	-0.0477924	0.00441742	0.397562	0.415779	0.410364	12	12	10.8	10.8	10.8	186.17	0	140.41	282820000	16	0.394972	2.8433	0.00135577		0.155126	1.36008	0.0634829		0.42186	4.7281	0.000179104	+	0.350946	2.66297	0.00166903		0.0188573	0.280599	0.898314
	H2KZD2;A0A238ULT2;A0A238UKK1;Q9TXU1;A0A238UKJ7;H2KZD1	-0.472624	-0.424988	-0.448381	-0.0445347	-0.0616684	-0.0557899	-0.0336609	-0.0553837	-0.0629845	0.0646553	-0.0101509	-0.041996	-0.484545	-0.427557	-0.433659	-0.0721073	-0.166193	-0.098608	3	3	10.6	10.6	10.6	39.102	0	30.011	110310000	4	0.394667	4.94835	0.000544618	+	0.0548458	0.769823	0.521858		0.336284	3.26524	0.000389995	+	0.397988	4.77539	0.000567325	+	7.75655e-05	0.00111422	0.999928
col-178;col-179	O17641;O17642	-3.95787	-4.48637	-4.01867	-3.64409	-3.87457	-3.7605	-3.36573	-3.16303	-3.31912	-3.64882	-3.39453	-3.84171	-3.67101	-3.75018	-3.69031	-3.83281	-3.83495	-4.01047	3	2	20.5	20.5	17	27.8	0	6.962	71922000	6	0.394583	1.03092	0.0170888		-0.345727	1.13489	0.0235876		-0.188909	1.38767	0.0205215		0.871678	2.09485	0.000852325	+	0.450469	1.25376	0.109411
csq-1	Q20203	2.63493	2.73382	2.69319	3.08553	3.11268	3.04722	3.34676	3.42121	3.30318	3.26326	3.16057	3.22112	2.58896	2.59167	2.66365	3.21464	3.15803	3.18095	13	13	32.6	32.6	32.6	48.326	0	140.4	4810900000	53	0.394497	3.48094	0.000856745	+	-0.142065	1.44873	0.0696519		0.56978	4.37491	0.000260555	+	0.669737	3.9315	0	+	-0.0725505	0.897294	0.503068
atg-9	Q9TXN6	-3.75584	-3.81007	-3.92766	-3.40581	-3.46619	-3.43909	-3.52573	-3.62039	-3.67848	-3.30732	-3.45675	-3.42589	-3.79276	-3.69779	-3.74098	-3.53181	-3.39254	-3.6022	4	4	6.6	6.6	6.6	104.89	0	59.774	99852000	5	0.394163	2.73855	0.00144483		0.211547	1.53268	0.0317645		0.234993	1.59774	0.0100875		0.222991	1.52574	0.014869		0.0873493	0.689493	0.484376
rnh-2	Q9U6P6	-5.8246	-6.01668	-5.65383	-5.84436	-5.29397	-5.17506	-5.56754	-5.24942	-6.43551	-5.09588	-5.23939	-5.13796	-5.49991	-5.65614	-5.64636	-5.06598	-5.33111	-5.14912	2	2	10.1	10.1	10.1	33.191	0.002899	2.029	26092000	2	0.393908	0.785859	0.0314276		0.593079	0.764499	0.0313683		0.418733	1.96365	0.00160306		0.0808837	0.0770183	0.892521		0.230899	0.927427	0.240536
unc-33	U4PLJ8;Q01630	-0.56138	-0.602022	-0.523016	-0.0676479	-0.204523	-0.233023	-0.296862	-0.395214	-0.285542	-0.0924683	-0.133575	-0.132851	-0.465897	-0.527279	-0.506531	-0.193615	-0.229252	-0.245743	8	8	26	26	26	55.509	0	62.1	217220000	9	0.393742	2.66905	0.00141123		0.206241	2.27839	0.0196318		0.277032	3.51402	0.00131798		0.236267	2.32277	0.00618122		0.0622374	1.00431	0.542419
	P91491	-4.69828	-4.58241	-4.67742	-4.08144	-4.05982	-4.63715	-4.14434	-4.04009	-4.26486	-3.49361	-3.75257	-4.09956	-4.59384	-4.76925	-4.47559	-3.66208	-3.52643	-3.45484	2	2	23.9	23.9	23.9	10.59	0	4.6222	35220000	5	0.393233	0.957423	0.0202195		0.367854	0.917927	0.0325808		1.06511	3.27849	0	+	0.502937	2.60928	0.000943208	+	0.0398108	0.161804	0.839354
pat-2	P34446	3.37079	3.33188	3.3474	3.80587	3.71474	3.70899	3.76819	3.79601	3.72316	3.91182	3.86319	3.85285	3.4216	3.43749	3.4597	3.82325	3.85217	3.86378	31	31	34.3	34.3	34.3	135.94	0	270.51	3237400000	57	0.393175	3.52817	0.000864561	+	0.1135	1.81446	0.0898353		0.406805	4.81009	0.000173077	+	0.41243	4.16864	0.000667795	+	0.0895729	2.32007	0.344055
sgn-1	Q19185	-2.97967	-3.05968	-3.01345	-2.51799	-2.60401	-2.75153	-2.80695	-3.0676	-2.89598	-2.37431	-2.4683	-2.4511	-3.05668	-3.13996	-2.96479	-2.53685	-2.52891	-2.51675	2	2	8.1	8.1	8.1	36.899	0	10.235	88426000	4	0.393093	2.26131	0.00205231		0.492272	2.41631	0.00289304		0.526307	3.30571	0.000172386	+	0.0940921	0.516582	0.415441		-0.0362078	0.259034	0.812208
	Q20234	-3.78461	-3.73725	-3.72301	-3.18207	-3.36491	-3.51894	-4.01283	-4.26885	-4.24165	-3.91806	-3.89431	-3.66612	-3.4422	-3.52315	-3.61201	-3.62813	-3.58396	-3.3561	1	1	3.3	3.3	3.3	30.413	0.0014795	2.3556	15867000	1	0.392984	1.77947	0.00376281		0.34828	1.41978	0.0162783		0.00305907	0.0103382	0.987868		-0.426152	2.16087	0.00166549		0.222502	1.87795	0.131563
snx-13	Q9U2U6	-6.62705	-7.54262	-6.85901	-6.49275	-6.59102	-6.76598	-6.57012	-6.24369	-6.3801	-6.21546	-6.74729	-6.84312	-6.81171	-6.4731	-6.816	-6.6778	-6.25465	-7.10356	1	1	1.2	1.2	1.2	107.05	0	4.3087	14922000	1	0.392972	0.616787	0.0531374		-0.203988	0.397579	0.233299		0.0215982	0.026822	0.957117		0.611586	0.986449	0.00836104		0.309289	0.447299	0.341166
clec-169	A4F316	-4.86103	-5.65961	-5.25905	-5.02496	-4.95346	-4.62281	-5.29973	-5.14238	-5.35375	-5.1035	-4.79543	-5.15345	-5.20752	-5.0136	-5.00808	-5.11442	-5.18296	-5.1402	3	3	7.1	5.6	5.6	52.45	0	4.9598	35204000	4	0.392815	0.682456	0.0425012		0.247825	0.898419	0.0532402		-0.0694602	0.433829	0.557959		-0.00539239	0.0074083	0.989242		0.183492	0.312826	0.497293
	Q9BKP7	1.61939	1.59671	1.65823	2.09907	2.02827	1.92472	1.88791	1.93173	1.9242	2.18033	2.06402	2.15571	1.4834	1.51908	1.62399	2.13538	2.12409	2.11898	11	11	33.6	33.6	33.6	47.662	0	84.531	503620000	12	0.392574	2.72949	0.00143732		0.218746	2.34997	0.0175414		0.583992	3.79028	0.000226653	+	0.289832	3.68007	0.00161987		-0.0826187	0.835771	0.478088
Y18D10A.3	Q9XW15	-1.33972	-1.2923	-1.14569	-0.836258	-0.868998	-0.895039	-0.727928	-0.654654	-0.728825	-0.889143	-0.828272	-0.810507	-1.21424	-1.17967	-1.27816	-0.899961	-0.926693	-0.81436	2	2	15.3	15.3	15.3	25.758	0	13.978	40913000	2	0.392471	2.52731	0.00165652		-0.138838	1.81302	0.060037		0.343688	2.82016	0.000778093	+	0.555433	3.02992	0.000560947	+	0.0352093	0.209357	0.831675
	O01300	2.19222	2.21777	2.22639	2.63681	2.5627	2.6138	2.46837	2.51028	2.48771	2.58788	2.54249	2.57129	2.29845	2.25405	2.34517	2.87028	2.89334	2.81752	11	11	45.7	45.7	45.7	41.92	0	79	1620400000	20	0.392313	4.07317	0.000807541	+	0.0784321	1.92123	0.213012		0.561157	4.07392	0.000235808	+	0.27666	4.1967	0.00159535		0.0870959	1.43449	0.4011
fbxa-65	O45159	-0.295103	-0.30809	-0.321651	0.0983524	-0.0125866	0.165562	0.0674706	0.0555744	-0.0217209	0.123823	0.143524	0.202475	-0.325851	-0.222982	-0.22456	0.273397	0.136862	0.117193	5	5	36.1	25.9	25.9	35.915	0	81.333	159320000	6	0.392057	2.76472	0.00144735		0.122833	1.54632	0.0864416		0.433615	2.71783	0.000312326	+	0.342056	3.5297	0.00114568		0.0504837	0.654864	0.653669
trpa-1	N1NV19;Q18297	-2.86462	-2.94583	-2.92419	-2.46702	-2.58344	-2.50886	-2.5127	-2.7952	-2.44592	-2.27096	-2.25541	-2.29207	-2.82863	-2.94859	-2.90838	-2.41518	-2.47491	-2.38239	8	8	8.8	8.8	8.8	138.32	0	42.081	115720000	9	0.391768	3.14081	0.00114758		0.311788	1.35467	0.0196715		0.471041	3.34777	0.000153737	+	0.326941	1.38934	0.00848165		0.0163415	0.141432	0.928254
kgb-1	O44408	2.38726	2.38941	2.38165	2.79702	2.74944	2.78634	2.84492	2.90391	2.81115	2.91722	2.84951	2.88564	2.35403	2.35234	2.40803	2.78425	2.75877	2.78053	14	12	48.7	48.7	44.6	45.156	0	109.33	833710000	20	0.391493	4.93975	0.000536232	+	0.030798	0.388288	0.772317		0.403048	4.45158	0.000160834	+	0.467218	4.17119	0.000439194	+	-0.0146408	0.326528	0.919727
cpin-1	Q20166	-0.218	-0.171066	-0.201809	0.220497	0.206757	0.156151	0.275755	0.28805	0.340069	0.408638	0.293219	0.385157	-0.258987	-0.315849	-0.131323	0.240126	0.296703	0.262257	7	7	19.3	19.3	19.3	47.717	0	58.432	490360000	7	0.391427	4.08803	0.000806907	+	0.0610466	0.688399	0.490083		0.501748	3.03709	0.000148658	+	0.49825	4.49453	0.000268707	+	-0.038428	0.273964	0.795391
tax-6	Q0G819	1.06615	1.00166	1.0924	1.46463	1.42761	1.4416	1.4008	1.40041	1.41562	1.595	1.57537	1.60434	0.987373	0.910564	1.10425	1.42569	1.51155	1.4643	12	12	34.1	34.1	34.1	61.504	0	109.8	1328800000	35	0.391207	3.7554	0.000824652	+	0.185961	4.3252	0.0144909		0.466448	2.78919	0.000204819	+	0.352205	3.67422	0.00104717		-0.0526733	0.350341	0.70727
shc-1	Q9TYT3	-3.87693	-4.14877	-4.15204	-3.68167	-3.64656	-3.6759	-3.87002	-3.93759	-3.66295	-3.4364	-3.58775	-3.56289	-4.03664	-4.04556	-4.11307	-3.58323	-3.45855	-3.68336	2	2	8.5	8.5	8.5	35.169	0	4.3636	42936000	2	0.3912	1.88466	0.00317777		0.294503	1.44127	0.0196107		0.490048	2.67432	0.00020519	+	0.235729	0.893283	0.0345718		-0.00584602	0.0206602	0.982826
ttr-27	Q22032	-4.70735	-4.40031	-4.48694	-4.12327	-4.14442	-4.15343	-4.0317	-3.77243	-4.26495	-4.20371	-4.087	-4.01766	-4.3514	-4.30721	-4.42192	-4.13598	-4.13443	-4.20101	2	2	29.4	29.4	29.4	15.449	0	18.505	33661000	3	0.39116	1.88408	0.00317497		-0.0797606	0.202004	0.662326		0.20304	2.15007	0.00900826		0.508507	1.4018	0.00383001		0.171354	0.815153	0.301462
Y54F10AM.8	Q9BL07	2.68379	2.71726	2.73433	3.13803	3.08755	3.08265	3.24782	3.32424	3.24603	3.28266	3.19152	3.23084	2.66632	2.62696	2.69187	3.17678	3.14455	3.1436	14	14	27.9	27.9	27.9	67.245	0	166.16	3497400000	33	0.390948	4.1459	0.00081717	+	-0.0376905	0.438074	0.718896		0.493261	4.64578	0.000220408	+	0.560901	4.33187	9.80592e-05	+	-0.05008	0.977145	0.620042
gop-2	P46577	2.4592	2.43884	2.42609	2.85786	2.7078	2.93011	2.01169	1.87336	1.9568	2.61777	2.57169	2.63734	2.50952	2.55253	2.50438	2.83669	2.79774	2.75938	10	10	34.9	34.9	34.9	39.657	0	64.507	442400000	11	0.390547	2.38452	0.00182977		0.661654	3.91716	0.000381538	+	0.275797	3.28361	0.00160647		-0.494097	3.55101	0.000471322	+	0.0807641	1.95669	0.398502
gfi-2	P90902;Q95ZS1	-5.08829	-4.92343	-5.08118	-4.51704	-4.7639	-4.6407	-5.25896	-4.79223	-4.85129	-4.53263	-4.43399	-4.56576	-4.99303	-5.00845	-4.90867	-4.51231	-4.6319	-4.53336	2	2	6.9	6.9	6.9	53.687	0	83.028	110300000	4	0.390418	1.92272	0.00313082		0.4567	1.40081	0.0114196		0.410859	2.98436	0.000263786	+	0.0634718	0.151547	0.831379		0.0609153	0.417707	0.650906
ptl-1	H2KY94;P90973;O02592;Q95QG4	-6.22799	-6.05627	-6.1813	-5.57452	-5.47919	-6.24224	-6.26468	-8.29451	-5.91039	-5.11649	-5.54865	-5.03615	-6.13663	-6.69609	-6.43229	-5.34472	-5.17999	-5.25352	2	2	11.5	11.5	11.5	27.264	0	6.5755	49611000	2	0.389867	0.727207	0.0368129		1.58943	0.980728	0.0112336		1.16226	2.6355	0.000253521	+	-0.668008	0.376436	0.0905827		-0.266487	0.718821	0.251995
nhl-1	A0A131MCD3;Q03601	-1.94218	-1.87224	-1.83134	-1.44573	-1.52179	-1.50901	-1.55107	-1.37488	-1.39255	-1.19992	-1.30719	-1.34706	-1.76014	-1.66403	-1.75854	-1.36647	-1.33553	-1.30245	3	3	5.1	5.1	5.1	103.19	0	15.489	73432000	3	0.389743	3.20654	0.00116312		0.154779	1.02059	0.0849747		0.392751	3.36188	0.000202864	+	0.442418	2.62129	0.00111223		0.154348	1.56559	0.240649
lam-2	Q18823	4.5777	4.56753	4.58887	4.99677	4.9451	4.96094	4.93706	4.96093	4.93841	5.16984	5.07607	5.09655	4.65164	4.65783	4.67373	5.01014	5.00461	5.01748	61	61	51.3	51.3	51.3	181.21	0	323.31	13461000000	149	0.38957	4.72151	0.00060298	+	0.168687	2.33474	0.0312299		0.349675	5.88347	0.000152975	+	0.367433	5.50321	0.000604119	+	0.0830307	3.1124	0.350581
dpy-6	Q94185	-1.98599	-1.9417	-2.09461	-1.37991	-1.46823	-2.00573	-1.70267	-1.45752	-1.48592	-0.898035	-1.07215	-0.877399	-2.06227	-2.31214	-2.04028	-1.16818	-1.04006	-1.13058	1	1	0.6	0.6	0.6	135.2	0.0052323	1.798	27915000	1	0.38948	0.905261	0.0229761		0.599509	2.42496	0.00154906		1.02529	3.37672	0	+	0.458731	2.15917	0.00161768		-0.130796	0.5949	0.412497
C16C10.2	Q09462	-0.857271	-0.920187	-0.801237	-0.345682	-0.463655	-0.600996	-1.10183	-1.49206	-1.13532	-0.550568	-0.55125	-0.610817	-0.76128	-0.882183	-0.72961	-0.467422	-0.368654	-0.34384	3	3	13.4	13.4	13.4	30.878	0	17.772	165200000	5	0.389454	2.05849	0.00265975		0.672194	2.22015	0.00186613		0.397719	2.57395	0.000382766	+	-0.383507	1.3819	0.00618292		0.0685406	0.520917	0.585073
	Q9BL64	0.250067	0.221476	0.199043	0.64971	0.521414	0.666254	-0.130739	-0.401613	-0.0946636	0.592508	0.496752	0.534262	0.201412	0.263714	0.278992	0.653969	0.59174	0.564713	11	11	39.7	39.7	39.7	41.503	0	132.66	1074300000	21	0.388931	2.89596	0.00135658		0.750179	2.75935	0.00099115	+	0.355434	3.25163	0.000405951	+	-0.432534	1.93698	0.00227099		0.0245107	0.366567	0.853751
phat-3	O16226;O16225	-0.241714	-0.363054	-0.288168	0.102728	0.0692463	0.10124	0.217649	0.272654	0.266195	0.23534	0.238449	0.171356	-0.238035	-0.298059	-0.189037	0.214329	0.205427	0.164743	4	4	22.2	22.2	22.2	25.875	0	50.988	598320000	5	0.388717	3.33357	0.000984043	+	-0.0371176	0.594445	0.698055		0.436544	3.62282	0.000151685	+	0.549812	3.81634	0.000335778	+	0.0559349	0.518508	0.645954
ttr-31	Q93805	0.365057	0.359085	0.438389	0.791092	0.705566	0.830917	0.72403	0.806427	0.786533	0.870358	0.804535	0.861948	0.31708	0.287651	0.295622	0.745216	0.751595	0.752544	4	4	35.8	35.8	35.8	16.718	0	66.052	476430000	5	0.388348	3.00686	0.00125061		0.0732835	1.06597	0.330325		0.449668	6.00152	0.000229787	+	0.38482	3.38214	0.00101909		-0.0873928	1.49948	0.394502
	Q21241	-2.37428	-2.29984	-2.31507	-1.85386	-1.9425	-2.02848	-2.12455	-2.14048	-2.14055	-1.53677	-1.71129	-1.79363	-2.19103	-2.28072	-2.15071	-1.6859	-1.73802	-1.71904	4	4	17	17	17	37.489	0	25.641	180340000	7	0.388114	2.66378	0.00152849		0.454628	2.40799	0.00311602		0.493166	3.5488	0.000172662	+	0.194536	2.94746	0.00812876		0.12224	1.28438	0.309033
	V6CLC8;Q8MQF7;H2KYC9	0.295643	0.210112	0.291021	0.639927	0.629297	0.691345	0.792238	0.898312	0.765804	0.815193	0.776007	0.802095	0.189451	0.110001	0.171986	0.816404	0.80315	0.66242	6	6	22.7	22.7	22.7	44.002	0	86.709	873200000	8	0.387931	3.48591	0.000843258	+	-0.0210196	0.191277	0.867522		0.603512	3.41147	0.000205128	+	0.553193	3.45155	0.000449502	+	-0.108446	1.3766	0.334067
ifb-1	Q19289	4.7948	4.79028	4.78033	5.19971	5.20989	5.11777	5.18477	5.21208	5.18357	5.40833	5.30108	5.34723	4.78811	4.74578	4.84803	5.28855	5.26093	5.27588	36	36	62.6	61.3	61.3	67.148	0	323.31	41463000000	186	0.387325	3.71323	0.000886969	+	0.158742	2.09315	0.039927		0.481147	4.01319	0.000185886	+	0.405005	5.61149	0.000439805	+	0.00550461	0.0638906	0.974725
	A0A5E4M3B1;A0A5E4LZG5;A0A5E4LWT0;A0A5E4LWF5	-1.36781	-1.45669	-1.25547	-0.906343	-0.917326	-1.09825	-0.789331	-0.853312	-0.757835	-0.557831	-0.714502	-0.632341	-1.35272	-1.3664	-1.33952	-0.83514	-0.755758	-0.730133	6	6	6.7	6.7	6.7	165.67	0	25.508	180340000	8	0.386017	1.9757	0.00297174		0.165268	1.44245	0.0540202		0.579201	4.23217	0.000258065	+	0.55983	3.00968	0.000561279	+	0.00711123	0.0412113	0.972717
ptps-1	O02058	2.34837	2.29597	2.21833	2.66977	2.57979	2.77092	2.92694	3.067	2.87437	2.94557	2.76707	2.89089	2.23739	2.32604	2.19748	2.57101	2.43917	2.52767	5	5	40	40	40	16.046	0	22.934	662460000	6	0.385939	2.34874	0.00195806		-0.08826	0.492996	0.406745		0.258977	2.05337	0.00522741		0.668546	3.20236	0.000339095	+	-0.033919	0.250993	0.824782
ife-2	Q21693	1.51369	1.56722	1.51724	1.94808	1.84734	1.95951	1.90985	1.9995	1.84429	2.08384	1.90577	2.02071	1.53336	1.56468	1.47116	1.89415	1.78196	1.77443	9	8	59.2	59.2	54.4	25.727	0	147.19	2131600000	24	0.385595	3.20525	0.00114685		0.0855592	0.549939	0.391371		0.293781	2.46013	0.00239125		0.385166	2.87658	0.00122209		-0.00965118	0.107325	0.961109
	C0Z1Y6	-2.4251	-2.39212	-2.44729	-2.13056	-1.86496	-2.11219	-1.68491	-1.81154	-1.77592	-1.98723	-2.02056	-1.97834	-2.433	-2.41967	-2.53262	-2.0053	-2.18465	-2.21816	3	3	14.8	14.8	14.8	31.469	0	6.5511	79434000	3	0.385593	1.94087	0.00312522		-0.23792	2.4037	0.0141024		0.325723	1.91127	0.00317277		0.664043	4.07181	0	+	-0.0402622	0.44243	0.743284
sca-1	Q9XU13;G5EEK8;A8WI68	5.10728	5.118	5.09061	5.50301	5.43282	5.53669	5.5643	5.58989	5.54124	5.68208	5.60394	5.6467	5.03531	5.03393	5.07517	5.5125	5.45539	5.44245	46	46	51	51	51	109.72	0	323.31	32310000000	210	0.385544	3.58582	0.000853777	+	0.0790952	1.38696	0.252616		0.421974	4.11281	0.000161194	+	0.45985	5.04269	0.000337982	+	-0.0571562	1.65879	0.532608
inx-12	O01634	1.30718	1.27168	1.33048	1.75372	1.62956	1.68088	1.70028	1.69442	1.69498	1.98	1.80937	1.94146	1.24679	1.18749	1.26933	1.75414	1.73413	1.74056	8	8	19.6	19.6	19.6	47.091	0	18.575	409190000	11	0.384938	3.19128	0.00114105		0.213715	1.84022	0.0239819		0.508405	4.45442	0.00022268	+	0.393447	4.66517	0.0006097	+	-0.0685774	1.08194	0.503146
AC3.5	Q17405;H9G2W1	4.45774	4.45367	4.47278	4.87767	4.81371	4.84586	4.99866	5.03732	4.9727	4.98368	4.905	4.94666	4.40995	4.41779	4.44326	4.80118	4.77827	4.79193	42	42	41.7	41.7	41.7	122.72	0	323.31	7133800000	91	0.384351	4.42078	0.000752249	+	-0.0577812	0.915277	0.47576		0.366795	5.1579	0.000154728	+	0.541499	4.98644	0	+	-0.0377274	1.50293	0.697999
col-167	Q22379	-4.55704	-4.58389	-4.46824	-3.8803	-3.96967	-4.60639	-3.53641	-3.58619	-3.88999	-3.46322	-3.42027	-3.696	-4.71085	-4.93661	-4.03759	-2.71782	-2.65596	-2.64881	1	1	3.3	3.3	3.3	28.507	0.0014769	2.3235	7213200	1	0.384271	0.76471	0.0336239		0.144362	0.443513	0.274761		1.88748	2.65144	0	+	0.865528	2.76492	0.00026757	+	-0.025293	0.0313044	0.961271
	Q9XUY0	-5.0261	-4.65995	-5.28433	-4.5361	-4.72324	-4.56113	-5.32629	-5.30182	-5.22394	-4.83024	-4.88148	-4.72231	-4.74234	-5.26416	-4.96647	-4.79072	-4.91087	-4.72432	2	2	2.5	2.5	2.5	97.093	0	5.6386	17072000	3	0.3833	0.941616	0.0216027		0.472669	2.96255	0.00146723		0.182351	0.495053	0.124545		-0.293886	0.732866	0.0370497		-0.000862439	0.00119241	0.999102
M01A8.2	P34531	-7.20743	-6.8223	-6.35538	-6.23007	-6.6069	-6.39922	-6.333	-6.87073	-6.50149	-6.7891	-6.44758	-6.38877	-6.89702	-6.41205	-6.55852	-6.40365	-6.38765	-6.78569	4	4	6.4	6.4	6.4	104.73	0	21.392	51333000	5	0.382976	0.641767	0.0498317		0.0265916	0.0449821	0.923696		0.0968663	0.191519	0.685116		0.22663	0.316477	0.312268		0.17251	0.238198	0.570045
	O76677	-2.23514	-2.20997	-2.13166	-1.82945	-1.89277	-1.70571	-1.69905	-1.74641	-1.77115	-1.73097	-1.73442	-1.82967	-2.16488	-2.0688	-2.10431	-1.91115	-1.96202	-2.08617	4	3	10.3	10.3	9.2	68.735	0	23.016	126700000	6	0.382944	2.42778	0.00188321		-0.0261517	0.2711	0.820515		0.126217	1.00248	0.0744852		0.453382	3.56397	0.000658876	+	0.0795873	0.884471	0.480531
	Q9NA75	1.32289	1.37248	1.39927	1.78974	1.77836	1.67247	1.85943	1.83291	1.78551	2.04894	1.91083	1.95107	1.33679	1.32591	1.41571	1.85968	1.87782	1.9016	7	7	26.4	26.4	26.4	32.593	0	91.677	888100000	19	0.381976	3.03159	0.00123769		0.144327	1.44657	0.068149		0.52023	4.14315	0.000214073	+	0.461072	3.91827	0.000476371	+	-0.0054086	0.0515534	0.974802
jmjc-1	O01658	1.29317	1.24253	1.25181	1.66059	1.60274	1.67	1.38524	1.3128	1.3668	1.79155	1.69158	1.78812	1.24248	1.23108	1.32025	1.78014	1.77069	1.70332	11	11	19.9	19.9	19.9	86.025	0	56.556	619030000	16	0.38194	3.89246	0.00082284	+	0.402135	3.28803	0.00211335		0.486778	3.71423	0.000177049	+	0.0924441	1.58721	0.122315		0.00209808	0.0218409	0.99351
nkb-3	V6CLW5;Q9XUY5	3.50081	3.50405	3.48332	3.89089	3.87846	3.86342	3.9371	3.97353	3.90896	4.06119	3.94582	4.00312	3.31723	3.32257	3.37388	3.74438	3.704	3.72492	16	16	64.4	58.7	58.7	34.234	0	223.79	7052200000	35	0.381531	5.51129	0.000433333	+	0.0635122	0.765406	0.457115		0.386537	4.25013	0.000147844	+	0.443805	4.6323	0.000448545	+	-0.158166	2.92886	0.167276
mif-4	Q9GUG4	-3.41879	-3.36093	-3.43594	-2.98899	-3.05525	-3.02887	-2.87391	-2.69921	-2.96173	-2.7382	-2.60109	-2.62885	-3.21876	-3.29914	-3.38745	-2.83676	-2.9278	-2.89337	2	2	16.5	16.5	16.5	13.808	0.00017413	3.4481	24657000	2	0.38085	3.66755	0.00085615	+	0.188902	1.00993	0.0645996		0.415805	2.77081	0.000357883	+	0.56027	2.6514	0.000840302	+	0.103436	0.897595	0.403694
	Q9NF11	3.14841	3.11302	3.0733	3.50177	3.39313	3.58138	3.55182	3.61114	3.53159	3.56375	3.46414	3.54905	2.92658	2.95537	2.95466	3.32078	3.2245	3.21521	12	12	67.8	67.8	67.8	23.824	0	242.56	6199300000	42	0.380514	2.53432	0.00167859		-0.0392011	0.427784	0.709565		0.30796	3.03348	0.00113433		0.453273	3.82738	0.000512019	+	-0.166039	2.66208	0.162966
msp-77	Q9TVW5	-0.526733	-0.49762	-0.42528	-0.024065	-0.136856	-0.148031	-0.604404	-0.732532	-0.223349	-0.51297	-0.460581	-0.528631	-0.164587	-0.163473	-0.221752	-0.476301	-0.544474	-0.446007	1	1	85.8	7.9	7.9	14.181	0.00017668	3.7047	64827000	1	0.380227	2.80218	0.00142253		0.0193675	0.0427933	0.932454		-0.305656	3.02823	0.00123049		-0.036884	0.0837807	0.909939		0.29994	2.95571	0.0535652
klp-12	G5EFJ0;G5EGS3;A0A486WUN2	1.21467	1.17559	1.21171	1.59212	1.49527	1.65442	1.47858	1.58052	1.45599	1.61052	1.54806	1.63544	1.21036	1.21109	1.25598	1.66826	1.6615	1.6212	20	20	16.9	16.9	16.9	176.4	0	75.169	863740000	24	0.379947	2.86144	0.00144651		0.0929763	0.939377	0.240982		0.42451	4.44688	0.000173494	+	0.304373	2.78288	0.00225515		0.0251554	0.569742	0.835019
zoo-1	H1UBL0;H1UBK9;Q8I103;Q56VX4	-2.86795	-2.83344	-2.90106	-2.54648	-2.50737	-2.40949	-2.46966	-2.58762	-2.65856	-2.15379	-2.40669	-2.21283	-2.57157	-2.84163	-2.72442	-2.17842	-2.31218	-2.42018	7	7	8.8	8.8	8.8	115.23	0	30.231	3337700000	9	0.379701	2.95988	0.00142174		0.31418	1.53845	0.0165316		0.408949	1.75549	0.00239593		0.295532	2.14277	0.00397524		0.15494	0.896607	0.304062
abtm-1	G4SRS5	1.7398	1.69996	1.76076	2.14402	2.04748	2.14745	1.91423	1.90814	1.9322	2.16013	2.1963	2.17434	1.74625	1.76601	1.78716	2.0751	2.16122	2.16331	13	13	24.9	24.9	24.9	77.456	0	108.86	815880000	24	0.379473	3.27903	0.00114904		0.258734	4.45658	0.00523077		0.366732	3.51418	0.000195627	+	0.184683	3.18175	0.00895684		0.0329692	0.7032	0.764553
fbxa-64	P91522	0.415266	0.443127	0.522491	0.858171	0.737015	0.923687	0.927822	0.899323	0.882828	1.1029	1.03724	1.10152	0.474651	0.416594	0.555845	0.988728	0.988691	0.967815	8	5	38.3	38.3	28.1	35.897	0	102.77	420010000	9	0.37933	2.40598	0.0019732		0.17723	2.65807	0.0239454		0.499381	3.58457	0.000176327	+	0.443029	3.66352	0.000656683	+	0.0220687	0.160585	0.900756
seld-1	O62461	-3.2542	-3.31602	-3.13836	-2.91436	-2.9441	-2.71214	-2.79584	-3.17817	-2.86398	-2.73401	-2.81934	-2.8128	-3.07174	-3.06871	-3.06169	-2.70936	-2.81031	-2.80269	5	5	22.5	22.5	22.5	41.555	0	27.977	79680000	7	0.379326	1.87571	0.00363652		0.157279	0.579808	0.177188		0.293262	3.07347	0.0014416		0.290198	1.05925	0.017876		0.168812	1.49794	0.226709
lact-4	Q21523	-2.2058	-2.32014	-2.206	-1.91124	-1.93402	-1.74885	-1.93945	-1.94378	-1.79088	-1.69031	-1.54195	-1.7295	-2.0609	-2.15944	-2.12414	-1.86013	-1.75662	-1.77068	5	5	14.2	14.2	14.2	49.127	0	25.047	128540000	6	0.379276	2.25813	0.00245098		0.237449	1.44984	0.0282868		0.319013	2.73978	0.00140299		0.352609	2.29943	0.00224694		0.129155	1.26874	0.298673
dhs-28	Q21481	4.26709	4.28805	4.26297	4.65373	4.62786	4.67374	4.6828	4.72061	4.64482	4.73808	4.65911	4.69938	4.28294	4.34038	4.34265	4.71757	4.675	4.70619	23	23	68.3	68.3	68.3	46.262	0	323.31	15737000000	73	0.379077	4.79317	0.000689304	+	0.0161146	0.195934	0.890938		0.377593	4.07043	0.000140717	+	0.410038	4.21925	0.000670062	+	0.0492878	1.10248	0.614917
	Q1HAZ8;Q1HAZ9;Q93763	-3.91481	-3.82525	-3.99261	-3.33329	-3.63034	-3.63229	-3.77766	-3.69079	-3.57597	-3.30964	-3.29139	-3.45675	-3.82723	-3.82423	-3.91307	-3.42716	-3.78849	-3.65944	3	3	6.1	6.1	6.1	91.579	0	37.415	71954000	5	0.378913	1.57599	0.00612835		0.328878	1.86101	0.0113045		0.229811	0.982331	0.0245157		0.229416	1.40948	0.0161186		0.0560474	0.423717	0.675618
mkk-4	Q20347	-5.44319	-5.78735	-5.80351	-5.36987	-5.2637	-5.26396	-5.3138	-4.90192	-4.96197	-4.81693	-5.27559	-5.17239	-5.33183	-5.49481	-5.18014	-5.17427	-5.04078	-5.194	1	1	3.9	3.9	3.9	41.196	0	12.809	16969000	1	0.378834	1.43567	0.00768789		-0.0290728	0.0528978	0.911918		0.199242	0.904203	0.0363204		0.618784	1.62509	0.0019931		0.342421	1.08378	0.155152
lin-33	Q9TYQ5;V6CIT4	0.750973	0.657593	0.717276	1.10092	1.03991	1.12111	1.07788	1.08439	0.960987	1.26254	1.14165	1.22926	0.717756	0.587536	0.669666	1.10013	1.06139	1.01151	7	7	32.1	32.1	32.1	26.943	0	48.042	605440000	10	0.3787	3.30663	0.00115198		0.170069	1.46376	0.0505843		0.399356	3.01878	0.000261261	+	0.33247	2.62493	0.00202124		-0.0502942	0.46461	0.694652
F26E4.3	P90850	-0.153044	-0.187967	-0.114666	0.303329	0.228104	0.148502	0.0510788	0.0415058	0.106682	0.509581	0.414883	0.4713	-0.245468	-0.302288	-0.183783	0.314703	0.283051	0.28887	8	8	20.1	20.1	20.1	51.12	0	40.365	995180000	16	0.378537	2.80517	0.00141847		0.398832	3.51015	0.00186992		0.539387	3.95737	0.000214499	+	0.218314	2.75881	0.00581828		-0.0919539	1.07421	0.415912
clp-4	Q8IAA9;Q8IAA8	1.49525	1.44476	1.45942	1.88909	1.82384	1.82121	1.91915	1.9917	1.90358	2.03474	1.95856	2.00213	1.38719	1.39993	1.41203	1.69055	1.72266	1.70103	16	16	37.4	37.4	37.4	80.261	0	193.23	774760000	24	0.378235	3.83528	0.000883788	+	0.0603307	0.79657	0.47507		0.30503	4.86623	0.000259798	+	0.471668	3.96231	0.000500994	+	-0.0667617	1.79823	0.472503
unc-70	Q9U9J8	4.93838	4.93796	4.95115	5.34748	5.29972	5.31351	5.32401	5.33636	5.32699	5.56555	5.48559	5.51861	4.94119	4.91054	4.98052	5.41311	5.41302	5.4161	111	1	56.7	56.7	1.2	267.31	0	323.31	18948000000	212	0.377741	4.85	0.000690476	+	0.194127	2.93149	0.0179323		0.469995	4.68745	0.000206107	+	0.386626	6.54591	0.000434066	+	0.00158564	0.0256506	0.993923
	P92020	1.27954	1.31872	1.22354	1.62889	1.52731	1.79793	1.65589	1.65231	1.64434	1.84001	1.78328	1.85641	1.19134	1.11417	1.24047	1.79552	1.70481	1.65468	7	7	36.4	36.4	36.4	32.88	0	84.192	968560000	13	0.377441	1.97026	0.00311269		0.175723	2.84459	0.0230665		0.536341	3.20109	0.000169146	+	0.376911	3.76446	0.000924801	+	-0.091938	0.934927	0.436705
ttr-36	Q45EK1	0.639519	0.734842	0.668465	1.07681	1.06118	1.03636	1.0298	0.987391	1.01138	1.28858	1.18837	1.16672	0.555901	0.485136	0.649082	0.946161	0.936947	0.940409	6	6	70.5	70.5	70.5	15.281	0	104.83	1555100000	33	0.377172	3.60533	0.000837525	+	0.205036	2.1836	0.0215308		0.377799	2.8668	0.000396677	+	0.328581	3.36081	0.00125705		-0.117569	0.998538	0.353826
clec-97	Q9XUI4	-4.7067	-4.66017	-4.56694	-4.13267	-4.45767	-4.21276	-4.34486	-4.29637	-4.5577	-4.74791	-4.82301	-5.65512	-4.95893	-4.60064	-4.58954	-5.28299	-5.12382	-5.33301	1	1	8.9	8.9	8.9	20.583	0	8.0816	10340000	1	0.376901	1.6251	0.00595429		-0.675708	1.05276	0.0147114		-0.53024	1.74777	0.00131856		0.244959	1.2744	0.0169477		-0.0717684	0.218118	0.717408
sax-7	Q4PIU9;Q53U87;Q18100;Q53U86	3.51247	3.49784	3.49209	3.94685	3.82022	3.86561	3.77993	3.75691	3.75527	3.97375	3.92627	3.9239	3.55258	3.53219	3.57597	3.87119	3.89472	3.90404	30	30	30.1	30.1	30.1	148.51	0	167.46	3070200000	50	0.376759	3.2565	0.00113459		0.177266	3.21695	0.0196239		0.336402	4.52094	0.000205936	+	0.26324	4.90584	0.00159825		0.0527802	1.7047	0.559186
pat-6	O16785	2.47421	2.38099	2.39934	2.80169	2.73869	2.84204	2.84339	2.90764	2.82077	2.90842	2.86049	2.91746	2.46124	2.5218	2.50212	2.81336	2.77896	2.77797	11	11	38.9	38.9	38.9	43.001	0	105.96	1432600000	21	0.375962	3.08705	0.00123469		0.0381927	0.535426	0.697652		0.295045	3.80318	0.000680934	+	0.439086	3.46775	0.000866494	+	0.0768738	1.07446	0.470301
zig-9	Q95Y79	-0.246992	-0.122328	-0.22826	0.242128	0.141794	0.1462	0.478033	0.640461	0.446217	0.247654	0.185246	0.239769	-0.257418	-0.247364	-0.197947	0.105289	0.0793877	0.0842495	6	6	30	30	30	31.964	0	27.906	288090000	9	0.375901	2.75067	0.00152339		-0.297347	2.03101	0.0114229		0.323885	4.06821	0.000309221	+	0.720764	3.26176	0.000300095	+	-0.0350494	0.337045	0.797377
ipla-2	Q20500	-6.85947	-7.29094	-7.02886	-5.98049	-6.83037	-7.24073	-7.10585	-7.9214	-6.54394	-6.0354	-6.4755	-6.07899	-7.28006	-7.1931	-7.30071	-6.34608	-6.30145	-6.93849	2	2	2.2	2.2	2.2	119.09	0	4.214	18624000	2	0.375888	0.407115	0.134322		0.993768	1.10294	0.010378		0.729278	1.60664	0.000816518	+	-0.130644	0.113041	0.827708		-0.198198	0.695953	0.302601
ttr-51	O62289	2.02219	2.01289	1.97069	2.37167	2.38874	2.37047	3.14546	3.29319	3.1107	2.56671	2.53307	2.56954	2.13115	2.16596	2.12444	2.20555	2.14938	2.13748	6	6	57.2	57.2	57.2	15.419	0	148.33	8895400000	61	0.375032	4.61157	0.000833063	+	-0.626677	3.40547	0.000749474	+	0.0236174	0.407017	0.842439		1.18119	4.46009	0	+	0.138594	2.60962	0.218987
pfn-3	Q21193	2.63504	2.60072	2.60886	3.0074	2.94369	3.01761	3.02415	3.00734	2.97887	3.15828	3.07472	3.12114	2.71627	2.70634	2.72881	2.98129	2.93331	2.95635	9	9	88.9	88.9	88.9	13.531	0	87.127	2934400000	27	0.374694	3.91452	0.000885694	+	0.114594	1.84937	0.0866984		0.239842	4.01386	0.00190445		0.388582	4.68537	0.000668927	+	0.102269	2.95215	0.283882
lec-4	Q18625	3.26733	3.23919	3.23215	3.61555	3.55979	3.68655	3.91354	3.98519	3.8605	3.78992	3.72156	3.77106	3.22693	3.25324	3.25176	3.69646	3.63751	3.63729	18	18	72.1	72.1	72.1	32.406	0	303.8	10099000000	55	0.374408	3.21556	0.00126224		-0.158895	1.73017	0.0487373		0.413108	4.36765	0.000164009	+	0.673518	4.23921	0	+	-0.00224622	0.0565491	0.9896
	H2L049;H2L048;Q8MQ42	3.6391	3.62993	3.6338	4.06922	4.03661	3.92011	4.12145	4.15849	4.10601	4.23189	4.11876	4.17368	3.5976	3.58018	3.66942	4.09599	4.09896	4.13648	22	22	47.4	47.4	47.4	65.009	0	323.31	4151400000	48	0.37437	2.93063	0.00145497		0.0461222	0.566313	0.628203		0.494743	4.08658	0.000194946	+	0.49438	5.20676	9.4768e-05	+	-0.0185394	0.270572	0.900776
nrf-5	Q93796	2.39053	2.34995	2.36323	2.80527	2.70554	2.7133	2.88119	2.88229	2.82936	2.87813	2.82545	2.8877	2.30799	2.3139	2.32127	2.64163	2.61417	2.66063	7	7	10.2	10.2	10.2	60.85	0	21.221	1500300000	11	0.373468	3.39951	0.00116237		-0.000523249	0.00658777	0.996428		0.324422	4.68451	0.000199882	+	0.496379	4.70849	0.000282143	+	-0.0535138	1.88579	0.548383
pyr-1	Q18990	5.17797	5.16986	5.17219	5.56776	5.45245	5.62007	5.50651	5.53134	5.49192	5.67727	5.5901	5.63472	5.14145	5.19896	5.17942	5.4418	5.3995	5.40746	83	83	58.1	58.1	58.1	242.58	0	323.31	9118400000	149	0.373418	2.77901	0.00152764		0.124107	1.96069	0.0700855		0.242974	3.47289	0.00240251		0.33658	5.05265	0.0009	+	-6.35783e-05	0.00121604	0.999348
stdh-1;stdh-2	Q17703;O17795	0.0738239	0.023243	-0.0295124	0.411028	0.347889	0.428074	0.521513	0.586653	0.553574	0.442623	0.416662	0.429152	-0.110008	-0.018362	-0.0259132	0.306845	0.288342	0.299921	3	3	18.2	12.7	12.7	34.605	0	27.459	421870000	4	0.373145	3.19628	0.00125601		-0.124434	2.44942	0.0598649		0.349797	3.51739	0.000308031	+	0.531395	3.94678	0.000332526	+	-0.073946	0.817888	0.508684
acp-5	Q19390	-1.02238	-1.13262	-1.06867	-0.737528	-0.746801	-0.620436	-0.609415	-0.515861	-0.575811	-0.650669	-0.623594	-0.623049	-1.12399	-1.06242	-1.08666	-0.807148	-0.829468	-0.806665	5	5	18.8	18.8	18.8	48.401	0	17.719	78682000	5	0.372969	2.70761	0.00154874		-0.0654084	1.06589	0.390038		0.276595	3.85023	0.000953082	+	0.507528	3.56735	0.000492188	+	-0.0164646	0.1698	0.923083
	H2KYX4;Q8IFY5	2.18546	2.05128	2.10115	2.53156	2.41919	2.50493	2.67958	2.76334	2.63677	2.66524	2.58183	2.66784	2.0597	1.97207	2.07147	2.49237	2.48179	2.44872	7	7	25.2	25.2	25.2	39.999	0	110.97	1625500000	11	0.372602	2.70369	0.00154705		-0.0549253	0.516217	0.575236		0.43988	3.68626	0.000155284	+	0.580602	3.37274	0.000469191	+	-0.078214	0.712252	0.508742
F25B5.6	Q09509	0.841291	0.803579	0.872889	1.23928	1.16295	1.23176	1.30983	1.29229	1.24059	1.3017	1.31267	1.33355	0.910351	0.814116	0.906216	1.19058	1.2272	1.20732	10	10	24.7	24.7	24.7	56.432	0	73.067	615900000	13	0.372075	3.53244	0.000980132	+	0.0350704	0.701979	0.704293		0.331469	3.25024	0.000383342	+	0.441651	3.9728	0.000511712	+	0.0376409	0.43239	0.760621
F44B9.2	P34423	0.919298	0.98867	0.908195	1.44109	1.4212	1.06909	1.79858	1.86669	1.94702	2.13572	1.97795	1.95601	0.869547	0.774572	1.00547	1.57409	1.65933	1.63317	6	6	16.9	16.9	16.9	55.769	0	34.743	419040000	10	0.371737	1.40372	0.00834538		0.152461	1.00724	0.0884331		0.739002	3.30372	0.00025058	+	0.932042	4.32091	0	+	-0.0555242	0.317649	0.708021
gly-8	O45293	2.5892	2.60082	2.62252	2.99798	2.96482	2.96455	3.46821	3.60882	3.4716	3.31686	3.18336	3.28276	2.62858	2.62252	2.67666	3.1034	3.03425	3.0418	16	16	53.7	53.7	53.7	48.357	0	198.98	4606700000	42	0.371606	4.82793	0.0006733	+	-0.255217	1.85235	0.0177067		0.41723	3.93972	0.000154176	+	0.912029	4.369	0	+	0.0384045	0.909218	0.712853
	Q18358	-3.97275	-3.83728	-4.01589	-3.30077	-3.69252	-3.71919	-3.09452	-2.99566	-3.15964	-3.17575	-3.21887	-3.29397	-3.98973	-3.96623	-3.92526	-3.5923	-3.46193	-3.65341	1	1	27.9	27.9	27.9	6.9252	0.00084402	2.8623	19163000	1	0.371144	1.19846	0.0131938		-0.146258	1.16819	0.0807751		0.391194	2.55678	0.000542506	+	0.858699	3.55062	0	+	-0.0184393	0.117723	0.925229
	G4SQY7	0.0554714	0.112646	0.0703373	0.497585	0.377888	0.474928	0.386642	0.501091	0.525522	0.511831	0.496532	0.538052	-0.024601	-0.0564728	0.0308323	0.327021	0.388426	0.439817	3	3	5.3	5.3	5.3	50.42	0	5.575	102280000	3	0.370649	3.10131	0.00128511		0.0443865	0.426085	0.674907		0.401835	3.20032	0.000199531	+	0.3916	2.97731	0.00110667		-0.0962321	1.45456	0.359838
rab-19	Q9U1W9	-5.16462	-4.76427	-4.96843	-4.49848	-4.82374	-4.4634	-4.65969	-4.86249	-4.41404	-4.37081	-4.59414	-4.57451	-4.88355	-4.70993	-4.99569	-4.64675	-4.54632	-4.70858	3	3	19.5	19.5	19.5	23.321	0	8.2398	73543000	4	0.370564	1.06956	0.0170669		0.132251	0.374606	0.356257		0.229177	1.127	0.0195974		0.320366	0.857379	0.0239796		0.102715	0.291978	0.593694
mrp-3	Q19048	0.316801	0.266359	0.306526	0.734781	0.609409	0.656918	0.839876	0.826502	0.833447	0.779488	0.777693	0.787134	0.228971	0.26889	0.329697	0.706038	0.611444	0.604637	10	10	9.4	8.8	8.8	168.87	0	27.383	261380000	12	0.370474	3.13627	0.0012317		-0.0518366	3.37064	0.408636		0.364854	2.94071	0.000391996	+	0.536713	5.34135	0	+	-0.0207094	0.247749	0.890042
	C2BR91	-1.07846	-1.0454	-0.980476	-0.528217	-0.591736	-0.872978	-0.0529556	0.0207787	-0.0810909	-0.381239	-0.371222	-0.578678	-0.813381	-1.11939	-0.791328	-0.51088	-0.298717	-0.2325	8	8	47	47	47	22.832	0	30.263	292710000	12	0.370468	1.55412	0.00634351		-0.405957	2.26815	0.00486062		0.560667	1.84564	0.000781043	+	0.997022	4.73529	0	+	0.126745	0.505433	0.449838
	F0IWV1;Q9XWL5	-3.75848	-3.81267	-3.7262	-3.41502	-3.25824	-3.51541	-3.24004	-3.03079	-3.48618	-3.3935	-3.28162	-3.27726	-3.77814	-3.78582	-3.66081	-3.52883	-3.40985	-3.54662	1	1	2.7	2.7	2.7	47.024	0.0008364	2.6645	9601600	1	0.369559	2.02458	0.00314209		-0.0651217	0.180906	0.719404		0.246492	1.85599	0.00726654		0.513443	1.73069	0.0022385		0.0241903	0.194803	0.880293
	Q9N3Q9	0.826164	0.844471	0.913481	1.27014	1.23449	1.18672	0.276485	0.0184994	0.346626	1.20055	1.07844	1.05647	0.819447	0.811733	0.922293	1.32378	1.35563	1.28372	19	19	26.2	26.2	26.2	94.439	0	107.72	614920000	24	0.369077	3.29562	0.00126775		0.897949	2.9211	0.000635897	+	0.469886	3.46951	0.000158242	+	-0.647502	2.48161	0.000870564	+	-0.0102145	0.0811506	0.962786
	G5EDE4	0.719542	0.672604	0.747488	1.14517	1.01843	1.08305	1.00069	1.05663	0.918848	1.26608	1.20221	1.17602	0.737078	0.785137	0.778135	1.23095	1.23387	1.24089	10	10	28.3	28.3	28.3	63.999	0	74.073	320890000	18	0.369006	3.00943	0.00146958		0.222713	2.00769	0.0196596		0.468454	5.17146	0.00022291	+	0.278847	2.44168	0.00363833		0.0535723	0.945969	0.59346
kcc-1	S6FWN4;S6FCX2;S6F510;N1NVB5;N1NV09	1.99496	1.9996	1.99348	2.4027	2.33459	2.35695	2.25685	2.28522	2.2941	2.5022	2.37892	2.47104	1.92085	1.87922	1.98007	2.37462	2.36949	2.3445	16	16	21.3	21.3	21.3	126.8	0	102.6	966190000	28	0.368729	4.28181	0.000841948	+	0.171998	1.94799	0.0359946		0.436156	3.84587	0.000159057	+	0.282707	4.80666	0.0012723		-0.0693022	1.11159	0.49904
ctb-1	P24890	-1.47488	-1.30571	-1.17847	-0.931215	-0.999689	-0.922188	-1.02244	-1.18608	-1.03115	-0.951262	-0.928711	-0.829939	-1.24972	-1.33692	-1.34169	-1.15586	-0.902565	-1.04312	1	1	5.4	5.4	5.4	42.582	0	10.386	128320000	4	0.368654	1.83871	0.00402504		0.176586	1.27602	0.0551448		0.275595	1.59709	0.00749026		0.239795	1.1168	0.022615		0.0102409	0.0382315	0.970131
	O76672	0.922014	0.915562	0.994368	1.32266	1.28713	1.32746	1.45598	1.52083	1.43022	1.50015	1.4356	1.46665	0.878199	0.911419	0.885592	1.5095	1.41582	1.42256	6	6	13.5	13.5	13.5	47.285	0	49.55	722430000	10	0.368436	3.698	0.00083187	+	-0.00154432	0.0156195	0.989107		0.557557	4.2064	0.000242424	+	0.525027	3.84665	0.000485035	+	-0.0522448	0.895825	0.60983
E02H1.6	Q09527	-0.670214	-0.640032	-0.592915	-0.292128	-0.367739	-0.138174	-0.89973	-1.07509	-0.906458	-0.367008	-0.515104	-0.490074	-0.516933	-0.558044	-0.593143	-0.370346	-0.384207	-0.442953	7	7	54.9	54.9	54.9	21.024	0	116.94	432020000	19	0.368373	2.17839	0.0026673		0.503032	2.62501	0.002138		0.156872	2.12868	0.0180741		-0.326041	2.21303	0.00298999		0.0783463	1.17028	0.455316
	Q23010	-4.56759	-5.10149	-4.6042	-4.29635	-4.35915	-4.51291	-4.50152	-4.45746	-4.80483	-3.8356	-4.22818	-3.97457	-4.8291	-4.8098	-4.92103	-4.29365	-4.61436	-4.24953	1	1	2.7	2.7	2.7	61.798	0.0014783	2.3386	12028000	1	0.36829	0.936902	0.0227748		0.575153	1.65371	0.00570562		0.467461	1.75455	0.0017748		0.169824	0.345116	0.345161		-0.0955474	0.210968	0.688592
C05D11.5	Q11185	-5.3889	-5.29403	-5.37266	-5.14927	-5.03265	-4.76908	-4.30958	-4.735	-4.55712	-4.26624	-4.34059	-4.56735	-4.60364	-4.43285	-4.83084	-4.49075	-4.26164	-4.45294	1	1	6.5	6.5	6.5	29.658	0	16.781	31851000	1	0.368197	1.46973	0.00770206		0.142507	0.393144	0.318706		0.220663	0.748757	0.0420937		0.817963	2.52705	0.000503329	+	0.729422	2.44582	0.0227368
lam-1	O44565	4.2078	4.21648	4.2065	4.59848	4.54024	4.59648	4.56924	4.58715	4.55342	4.80068	4.7036	4.70542	4.28227	4.27674	4.31769	4.65924	4.63574	4.63116	59	59	45.5	45.5	45.5	197.95	0	323.31	10639000000	141	0.368141	4.34775	0.000777022	+	0.166629	2.11712	0.0354723		0.349813	4.64181	0.000138462	+	0.359676	5.4073	0.000779956	+	0.0819715	2.46521	0.368729
T21C9.4	Q22640	-6.02324	-6.48121	-5.87943	-5.74508	-5.5165	-6.01814	-5.78858	-5.26437	-5.50777	-7.05935	-5.89247	-5.80137	-5.96794	-5.91686	-5.94498	-5.97665	-6.19777	-5.9402	1	1	15.5	15.5	15.5	12.309	0	57.685	31801000	1	0.368051	0.72532	0.0395484		-0.730824	0.779223	0.0263908		-0.0949434	0.50806	0.363975		0.607716	1.20836	0.00444342		0.184696	0.434525	0.416659
vps-20	Q9BL60	-1.73971	-1.84248	-1.67844	-1.46629	-1.41396	-1.27641	-1.44879	-1.54147	-1.52261	-1.40509	-1.44072	-1.51055	-1.78268	-1.74162	-1.78402	-1.46123	-1.54627	-1.29931	3	3	26.9	26.9	26.9	24.129	0	32.173	167280000	6	0.367989	2.11422	0.00272407		0.0521762	0.550682	0.584633		0.333844	1.97436	0.00276397		0.249248	1.96031	0.00740446		-0.0159019	0.115973	0.936539
puf-9	Q23191	0.178986	0.13427	0.16596	0.554663	0.468052	0.558113	0.446911	0.469553	0.424643	0.704628	0.662819	0.678829	0.0939713	0.106716	0.212063	0.537853	0.508745	0.518932	8	8	14.4	14.4	14.4	78.576	0	75.955	185170000	10	0.367204	3.46591	0.00115715		0.235057	3.72244	0.00879779		0.38426	3.25226	0.000264087	+	0.287297	3.99307	0.00154062		-0.0221551	0.217084	0.8854
cyp-37a1	Q9XVA6	0.490705	0.470621	0.471998	0.828901	0.800705	0.904287	0.924494	0.9021	0.908398	1.00456	0.935406	0.942022	0.53352	0.45076	0.503002	0.885693	0.865177	0.895073	6	6	14.6	14.6	14.6	58.486	0	39.789	385220000	10	0.366856	3.50281	0.00108668		0.0489979	0.998478	0.541659		0.38622	3.94047	0.000141454	+	0.433889	5.8995	0.000262023	+	0.0179857	0.290786	0.901651
ZK1128.1	Q09644	-1.04885	-1.15244	-1.11067	-0.689005	-0.860405	-0.662823	-0.8574	-1.0233	-1.02625	-0.731794	-0.829243	-0.807604	-1.11595	-1.02868	-1.19881	-0.804525	-0.827141	-0.782806	7	7	25.6	25.6	25.6	48.106	0	31.61	178660000	9	0.366576	2.222	0.00268509		0.179436	1.33001	0.051103		0.309657	2.43745	0.00195882		0.135004	0.998889	0.0773741		-0.0104939	0.0633353	0.962244
	Q20358	1.98415	2.01023	1.939	2.35546	2.28783	2.38761	2.54079	2.53491	2.522	2.46212	2.41155	2.46726	1.943	1.9537	1.99612	2.36538	2.36943	2.36515	10	2	68.6	68.6	23.3	18.174	0	58.558	401780000	14	0.36584	3.27635	0.00125447		-0.0855904	1.99736	0.169841		0.402378	4.79844	0.000170213	+	0.554777	4.8701	0	+	-0.0135167	0.196945	0.936267
C05D11.8	Q11187	-5.5055	-5.78858	-5.38587	-5.32442	-5.10424	-5.15481	-5.34478	-5.44519	-5.34363	-5.23123	-5.20852	-5.1546	-5.95223	-5.73449	-5.42269	-5.22062	-5.31138	-5.11027	1	1	1.5	1.5	1.5	101.56	0.0001728	3.3246	13009000	1	0.36549	1.25488	0.0120882		0.179748	1.94076	0.0328715		0.489047	1.3885	0.0033021		0.182117	0.665525	0.0822913		-0.143157	0.29864	0.540397
frm-1	G5EEP9;G5EEG8;G5EBP4	3.8381	3.82276	3.77938	4.19921	4.14942	4.18802	4.1518	4.16446	4.2111	4.37587	4.28524	4.31161	3.82426	3.84498	3.87457	4.24872	4.23292	4.22213	49	49	45.1	45.1	45.1	512.47	0	323.31	9443800000	90	0.365472	4.02541	0.00087314	+	0.148451	1.99299	0.0489346		0.386653	4.70518	0.000157549	+	0.362377	3.86786	0.00090205	+	0.034523	0.687406	0.75296
ketn-1	V6CLU0;V6CLP5;V6CLT3;V6CJB8;Q5PY59;V6CKH1;Q8MXD8;V6CLU5;H2L075;A0A0M7RDU5;A0A0M9JJ85	6.36686	6.35885	6.37251	6.74848	6.70684	6.73914	6.75239	6.80177	6.76483	6.85372	6.79055	6.81513	6.44156	6.43434	6.47594	6.81564	6.80793	6.81108	177	177	52	52	52	546.25	0	323.31	43352000000	409	0.365416	4.99159	0.000669967	+	0.0468032	0.926014	0.569373		0.360938	4.99598	0.000148352	+	0.406923	4.91969	0.00048061	+	0.0845375	2.48739	0.358622
unc-98	Q19203	-1.05733	-1.09937	-0.99321	-0.639915	-0.799574	-0.61447	-0.681213	-0.52904	-0.710726	-0.54694	-0.666561	-0.498613	-0.99835	-1.02846	-1.0716	-0.664927	-0.694139	-0.781834	5	5	24.5	24.5	24.5	35.353	0	30.389	378870000	6	0.365318	2.29204	0.00261955		0.0696217	0.390251	0.543324		0.319171	2.83081	0.00122829		0.409644	2.50934	0.00129052		0.0171668	0.17348	0.918907
	Q18012	2.0344	1.96915	1.97282	2.38918	2.32923	2.35387	2.46547	2.50555	2.45072	2.50363	2.50964	2.54297	1.95892	1.96089	2.00231	2.47692	2.45023	2.43639	7	7	43.2	43.2	43.2	14.973	0	135.27	1360400000	14	0.365306	3.73774	0.00082963	+	0.0448322	1.02964	0.578847		0.480478	4.88594	0.000221766	+	0.481792	4.25189	0.000476262	+	-0.0180855	0.286774	0.901488
nnt-1	Q18031	-2.3969	-2.66692	-2.45294	-2.04231	-2.2496	-2.13022	-2.03431	-1.94716	-1.76823	-2.10505	-2.12637	-2.1358	-2.51278	-2.48703	-2.30843	-2.05909	-2.01339	-2.16061	3	3	3.1	3.1	3.1	109.68	0	11.201	91598000	3	0.364876	1.63584	0.00607026		-0.205837	1.22637	0.0446684		0.358382	2.0047	0.00223525		0.589016	2.18169	0.00104536		0.0695076	0.266044	0.69691
nol-1	Q9TYV5	2.26804	2.22852	2.28042	2.65909	2.57678	2.6342	1.95558	1.85801	1.98498	2.63486	2.56828	2.56792	2.19996	2.19992	2.26465	2.64339	2.65412	2.66617	16	16	28.6	28.6	28.6	73.904	0	84.19	2664100000	24	0.364362	3.63861	0.000977543	+	0.657497	3.91853	0.000380368	+	0.433048	4.36319	0.000175467	+	-0.326134	2.85096	0.00174103		-0.0374781	0.633874	0.738237
atgp-2	O45298;G1K108	-1.87497	-1.70176	-1.81723	-1.44653	-1.45411	-1.4004	-1.49401	-1.49021	-1.39514	-1.29477	-1.36077	-1.31277	-1.85028	-1.73132	-1.78154	-1.47404	-1.44224	-1.50097	4	4	8	8	8	73.384	0	17.443	315540000	7	0.364305	2.61083	0.00178247		0.137019	1.64994	0.0667908		0.315298	2.91981	0.0011333		0.338199	2.30354	0.00245437		0.0102688	0.0577525	0.965124
C35C5.3	Q9U3N5	-0.158899	-0.214481	-0.14077	0.210396	0.159136	0.208679	0.110407	0.130186	0.0152683	0.320396	0.160709	0.307842	-0.155573	-0.198391	-0.223211	0.268009	0.222816	0.205969	5	5	32.4	32.4	32.4	27.69	0	42.216	832310000	12	0.36412	3.70579	0.000907631	+	0.177696	1.3337	0.0521425		0.424657	4.01511	0.000159292	+	0.256671	2.44652	0.00438404		-0.0210082	0.285367	0.882095
tre-2	Q9GYK9;Q7K866;V6CKD9	-4.55836	-4.55418	-4.27327	-4.16136	-3.98853	-4.14399	-3.80988	-3.88908	-3.99486	-4.27814	-4.48227	-4.15543	-4.41305	-4.06007	-4.49971	-3.85338	-4.2038	-4.05523	6	6	12.7	12.7	12.7	76.379	0	14.567	84199000	8	0.363974	1.53759	0.00660083		-0.407339	1.6907	0.00975871		0.28681	0.785362	0.0268545		0.563995	2.1855	0.00112304		0.137654	0.34762	0.508804
mca-3	Q95XP5;U4PMD6	3.81483	3.81603	3.80309	4.1709	4.1422	4.21235	4.08681	4.08735	4.04479	4.29597	4.20546	4.21425	3.79692	3.81196	3.81184	4.20803	4.14871	4.15063	36	5	37.4	37.4	5.7	134.75	0	323.31	6559300000	80	0.363836	4.20459	0.000894699	+	0.165579	2.17443	0.0350387		0.362218	4.25433	0.000137317	+	0.261666	4.2339	0.00172464		-0.00440915	0.27281	0.974895
	A0A5E4M3H3;H2L0J0;A0A5E4LZJ1;A0A5E4LZN8;Q95ZP6	-3.04125	-3.05536	-3.18836	-2.76283	-2.79329	-2.63771	-2.5782	-2.5078	-2.58255	-2.75185	-2.66597	-2.75258	-3.19477	-3.00039	-3.19433	-2.84965	-2.93836	-2.82786	2	2	15.5	15.5	15.5	19.204	0.00084345	2.8466	29064000	2	0.36372	2.2577	0.00269407		-0.167285	1.94888	0.0382781		0.257868	1.61638	0.00841797		0.538812	3.28585	0.000480305	+	-0.0348336	0.16407	0.85078
cnb-1	G5EDN6;H9G2Y1	2.18779	2.14758	2.18721	2.6006	2.50105	2.51191	2.53886	2.55422	2.56187	2.78932	2.67405	2.74594	2.12077	2.11201	2.18152	2.58889	2.60425	2.57806	10	10	69	69	69	19.672	0	132.25	2066700000	26	0.363662	3.35267	0.00126303		0.184785	2.24169	0.0262269		0.4523	4.39375	0.000185408	+	0.377457	4.83771	0.000654867	+	-0.0360934	0.636032	0.745853
mig-18	O45348	-0.0540085	-0.107771	-0.0359821	0.323843	0.281509	0.285927	0.314724	0.429981	0.327705	0.396692	0.409531	0.440224	-0.0462341	-0.0869255	-0.0171261	0.232012	0.26646	0.314018	4	4	21.9	21.9	21.9	25.937	0	16.923	141230000	5	0.363014	3.85585	0.000840382	+	0.058012	0.682054	0.513996		0.320925	3.29645	0.0005857	+	0.423391	3.24986	0.000934844	+	0.0158253	0.206945	0.921758
	O62214	0.772669	0.815331	0.868002	1.14489	1.10556	1.29436	0.254171	0.137918	0.199089	0.944349	0.92103	0.913645	0.795053	0.803701	0.79863	1.13636	1.12475	1.1513	6	6	20.8	20.8	20.8	55.052	0	49.366	343620000	6	0.362935	2.32701	0.00252652		0.729282	4.51237	0	+	0.338341	5.71035	0.000145161	+	-0.621607	3.85819	0	+	-0.0195389	0.284607	0.893948
ugtp-1	Q02334	-2.09408	-1.99547	-2.00131	-1.63345	-1.59436	-1.77559	-1.67264	-1.72179	-1.64876	-1.31679	-1.42853	-1.47921	-2.05828	-2.07137	-1.96385	-1.55064	-1.44179	-1.54672	1	1	4.2	4.2	4.2	39.892	0	13.499	118960000	1	0.362487	2.32799	0.00252161		0.272888	2.18315	0.0116837		0.518117	3.33834	0.000171565	+	0.349223	3.08668	0.00126193		-0.000881195	0.0062089	0.997477
pbo-1	Q9N2Y1	0.948185	0.976938	0.940672	1.3458	1.24247	1.36392	1.44608	1.47108	1.40403	1.49052	1.47099	1.51172	0.819233	0.778645	0.866621	1.37917	1.36584	1.2753	6	6	30.6	30.6	30.6	22.639	0	28.111	352580000	12	0.362132	3.10853	0.00147831		0.0506827	1.04292	0.522489		0.518602	3.63298	0.00018509	+	0.48513	4.56499	0.000339374	+	-0.133766	2.07116	0.242277
lntl-1	H2KYP1;Q8I7L5;V6CLN0	-0.633915	-0.612938	-0.676945	-0.152615	-0.148794	-0.53623	-0.416742	-0.415714	-0.362597	0.212524	0.0928383	0.249601	-0.656477	-0.737806	-0.587669	-0.116068	0.0163918	-0.0703411	7	7	26.5	26.5	26.5	34.037	0	37.543	302280000	9	0.362053	1.30592	0.0114573		0.583339	3.49148	0.00108738	+	0.603978	3.31157	0.000196542	+	0.242915	3.13797	0.00352323		-0.019385	0.153073	0.914546
	Q9XW68	-1.58223	-1.56218	-1.51849	-1.16135	-1.28615	-1.12934	-1.82324	-1.90278	-1.78267	-1.34989	-1.33671	-1.4586	-1.56854	-1.57427	-1.50634	-1.25919	-1.22637	-1.267	4	4	22.4	22.4	22.4	30.962	0	32.56	120700000	8	0.362024	2.66902	0.00167323		0.454496	3.01522	0.00164754		0.298859	3.54787	0.000783642	+	-0.281929	2.67118	0.0030547		0.00458813	0.0550314	0.978594
nath-10	O01757	0.556349	0.594713	0.637178	0.954412	0.927563	0.992115	0.527933	0.45713	0.705002	0.853798	0.845955	0.786366	0.567722	0.646935	0.655264	0.886002	0.967484	0.926624	17	17	21.8	21.8	21.8	117	0	67.418	419110000	21	0.36195	3.5719	0.00108527		0.265351	1.58744	0.0196477		0.303396	2.94199	0.00145359		-0.032725	0.15871	0.882266		0.0272268	0.304725	0.84694
	A9D0C6	-0.114315	-0.100479	-0.0176754	0.300018	0.132111	0.42071	-0.566797	-0.763644	-0.593576	0.159607	0.111589	0.0896893	-0.120169	-0.131142	-0.148493	0.372242	0.259634	0.270292	7	7	17.2	17.2	17.2	56.776	0	39.628	236330000	8	0.361769	1.81638	0.00441261		0.761635	3.51784	0.000398714	+	0.43399	3.52769	0.00014744	+	-0.563849	2.92222	0.000604465	+	-0.0557779	0.82646	0.593032
nlp-47	O76722	-0.576345	-0.603689	-0.545198	-0.117119	-0.256317	-0.267015	-0.187954	-0.157551	-0.175854	-0.174467	-0.27117	-0.203291	-0.532999	-0.540096	-0.478384	-0.398914	-0.393726	-0.35815	2	2	32.6	32.6	32.6	10.168	0	16.94	146980000	3	0.361594	2.67509	0.00167501		-0.0425231	0.639651	0.646441		0.133563	2.33659	0.0254044		0.401292	4.52096	0.000552448	+	0.0579179	1.05485	0.56128
dct-18	O62277	4.22854	4.17816	4.17872	4.54775	4.52563	4.59652	4.64593	4.6675	4.6172	4.66195	4.5437	4.5986	4.10803	4.15135	4.12998	4.46993	4.42853	4.46254	11	11	65	65	65	24.399	0	280.36	13109000000	65	0.361493	3.75834	0.000908847	+	-0.0421257	0.494755	0.674774		0.32388	4.26497	0.000262147	+	0.4484	4.4531	0.00043737	+	-0.0653559	1.4547	0.496859
	Q9NAQ2	0.647926	0.704512	0.717215	1.10794	1.00817	1.03729	0.355934	0.0751247	0.232084	0.930822	0.844978	0.853167	0.695393	0.699366	0.775105	1.05462	1.0069	1.04263	10	10	45.8	45.8	45.8	51.964	0	96.492	1018100000	18	0.361249	3.23364	0.00128822		0.655275	2.803	0.000830861	+	0.311427	3.33404	0.000730235	+	-0.468836	2.29657	0.00119182		0.0334034	0.42495	0.789342
ptrn-1	U4PAZ9	-1.67623	-1.57282	-1.63246	-1.2138	-1.25405	-1.33021	-1.24558	-1.10469	-1.17239	-0.919296	-1.14958	-1.07785	-1.54754	-1.53636	-1.48198	-1.31302	-1.29464	-1.20489	9	9	9.5	9.5	9.5	125.6	0	47.041	453960000	13	0.361147	2.86791	0.00156502		0.12531	0.723349	0.186543		0.251108	2.52125	0.00362146		0.452946	3.0671	0.000897411	+	0.105208	1.35924	0.343649
vha-5	G5EEK9	2.96853	2.9987	2.94059	3.36116	3.26759	3.36041	3.34153	3.38428	3.29699	3.43313	3.37761	3.44575	2.89842	2.88705	2.91606	3.25614	3.18384	3.22308	21	21	29	29	29	99.312	0	179.58	3323300000	49	0.360448	3.28506	0.00124071		0.0778955	1.11832	0.29094		0.320508	3.84788	0.00040509	+	0.371658	3.59712	0.00102637		-0.0687625	1.6663	0.466856
tbc-10	O44873	-2.14785	-2.33108	-2.19263	-1.7573	-1.91129	-1.92346	-1.91783	-1.88497	-1.8305	-1.6184	-1.69897	-1.72913	-2.19739	-2.05562	-2.11928	-1.76339	-1.69306	-1.76346	2	2	3.6	3.6	3.6	51.742	0.0042946	1.8448	325920000	2	0.359836	2.02603	0.00316799		0.195602	2.02733	0.0259844		0.384125	2.90543	0.000403379	+	0.346085	2.3288	0.0023083		0.099755	0.657107	0.459993
	Q95Y68	-3.87979	-3.99116	-4.32561	-3.84095	-3.7595	-3.51675	-3.13462	-3.25157	-3.39856	-3.53577	-3.765	-3.72214	-3.76112	-3.72407	-3.66618	-3.70967	-3.84122	-3.93133	2	2	36.4	36.4	36.4	8.0212	0	19.375	52705000	9	0.359785	1.01979	0.0198656		-0.412719	1.78324	0.00820461		-0.110283	0.720202	0.175633		0.803933	2.19012	0.000863801	+	0.348395	1.19725	0.128725
dur-1	Q7JLY2;H9G2U4	-7.23792	-6.92808	-7.39843	-6.74765	-6.66033	-7.07897	-6.91419	-6.482	-7.24181	-6.41545	-6.78061	-7.34195	-7.38007	-7.93347	-7.22894	-6.9746	-6.52009	-7.00073	2	2	51.8	5.1	5.1	40.754	0.00084445	2.8647	32831000	3	0.359159	0.890881	0.0263106		0.0333309	0.0323226	0.93436		0.682352	1.21017	0.00304238		0.308813	0.522545	0.0675007		-0.326015	0.568847	0.282303
	Q7JMS5	-0.694525	-0.62409	-0.432442	-0.121883	-0.200001	-0.352209	-0.0873528	-0.0874119	-0.000585556	0.137794	0.00257874	-0.0253201	-0.670729	-0.748819	-0.626863	-0.173323	-0.122396	-0.148712	7	4	41.2	41.2	25.6	22.241	0	48.416	635590000	10	0.358988	1.59188	0.00633867		0.0968011	0.767132	0.26549		0.533993	3.80164	0.000199815	+	0.525235	2.48672	0.00103098		-0.0984516	0.499802	0.502868
fdps-1	O62336	0.0145512	-0.0199947	-0.0368061	0.333832	0.245481	0.454758	0.108767	0.134344	0.143	0.350027	0.386026	0.367058	0.162462	-0.00193405	0.105148	0.482365	0.470678	0.435635	3	3	9.4	9.4	9.4	40.266	0	12.719	180190000	3	0.358774	2.34044	0.00262336		0.239	4.08654	0.00774956		0.374334	2.76305	0.00038392	+	0.142787	2.83875	0.0216013		0.102642	0.951346	0.398802
	G5ECA7	1.80589	1.842	1.78488	2.19074	2.10542	2.21199	2.22797	2.32862	2.23071	2.25832	2.20642	2.20609	1.78879	1.78074	1.76515	2.08692	2.00332	2.01533	7	7	76	76	76	14.235	0	115.1	2095400000	20	0.358463	3.21598	0.00135495		-0.0388254	0.446647	0.708421		0.256963	3.16712	0.00220207		0.451516	3.58388	0.000659243	+	-0.0326926	0.839844	0.759264
lfe-2	Q95Q62	-5.85404	-5.95074	-5.77833	-5.59394	-5.36386	-5.55041	-5.2957	-5.21908	-5.77193	-5.61117	-5.21373	-5.26787	-5.6164	-5.50588	-5.734	-5.71375	-5.74243	-5.12105	2	2	8.5	8.5	8.5	56.839	0	4.1027	11209000	2	0.358298	1.84443	0.0044271		0.0646515	0.10976	0.800568		0.0930141	0.164425	0.728053		0.432132	1.1291	0.00903205		0.242276	1.36936	0.166879
abts-1	G5EC65;G5EDF4;B3WFV9	2.41897	2.42478	2.41452	2.8346	2.73426	2.76384	2.63215	2.64225	2.66003	2.98644	2.91584	2.93899	2.36084	2.42393	2.42967	2.82055	2.81547	2.78504	18	18	22.1	22.1	22.1	124.65	0	142.68	1427200000	26	0.358144	3.55438	0.00114394		0.302281	3.76428	0.00389333		0.402208	4.08116	0.000151049	+	0.225388	4.88485	0.00258501		-0.0146103	0.261823	0.923227
C47E12.7	Q18674	1.33829	1.36125	1.35521	1.70412	1.65858	1.76579	0.903816	0.773439	0.96183	1.6847	1.57051	1.65072	1.39324	1.40764	1.38768	1.72585	1.71784	1.69043	11	11	34.5	34.5	34.5	45.87	0	38.081	466740000	15	0.357915	3.44882	0.00126696		0.755613	3.49972	0.000382716	+	0.315189	4.86619	0.000196987	+	-0.471886	2.96039	0.000906538	+	0.0446033	2.09692	0.612117
mca-2	Q9TYP9	2.22142	2.2026	2.25041	2.58871	2.54723	2.61196	2.60639	2.61106	2.56044	2.75385	2.63113	2.68269	2.20306	2.18052	2.21881	2.52333	2.48353	2.48784	20	19	29.9	26.5	25	126.92	0	266.31	1696100000	40	0.357824	3.96536	0.00084153	+	0.0965913	1.16247	0.190606		0.297435	4.22263	0.000394018	+	0.367819	4.17955	0.000858394	+	-0.0240122	0.604423	0.843569
F13C5.5	O76565	-5.42124	-4.57857	-5.07501	-4.38539	-4.56863	-5.04774	-4.3837	-4.55329	-4.48144	-3.93968	-4.06303	-4.55017	-4.86558	-5.28242	-4.94116	-3.9136	-3.86068	-3.6835	1	1	4.6	4.6	4.6	24.346	0.00017895	3.9834	30866000	3	0.357684	0.496676	0.0908916		0.288519	0.680358	0.0681687		1.21046	2.93859	0	+	0.552129	1.0397	0.00811292		-0.00478013	0.00567546	0.993926
hoe-1	O44476	0.114916	0.0510082	0.167212	0.466774	0.43232	0.506165	0.0995865	-0.0386639	0.125599	0.435799	0.368864	0.358809	0.0652065	0.00407219	0.109165	0.695513	0.714573	0.676668	13	13	27.3	27.3	27.3	93.863	0	108.36	381240000	16	0.357374	3.06985	0.00143981		0.32565	2.34962	0.00780819		0.636103	4.40245	0.000132948	+	-0.0488714	0.329493	0.775888		-0.0515639	0.496045	0.679091
unc-6	P34710	-5.76872	-5.86142	-5.70979	-5.51781	-5.29218	-5.46017	-5.20537	-5.37309	-5.1716	-4.93957	-4.89256	-5.25653	-5.58107	-5.3443	-5.41651	-5.19568	-5.28244	-5.48318	3	3	9.3	9.3	9.3	68.441	0	8.3572	15024000	3	0.35659	1.93663	0.00381049		0.220468	0.780992	0.0730381		0.12686	0.503034	0.2373		0.529956	2.64544	0.00089441	+	0.332683	1.79877	0.0849533
mtx-2	P34599	1.66953	1.67554	1.64037	2.06574	1.98962	1.99952	1.84281	1.92748	1.79355	2.09185	2.03872	2.14864	1.57747	1.73042	1.61592	1.99152	1.98619	2.00687	5	5	28.3	28.3	28.3	26.085	0	33.823	427510000	6	0.356481	3.76923	0.000974967	+	0.238462	2.04224	0.0175657		0.353587	2.79966	0.000733751	+	0.192797	2.04711	0.0136746		-0.0205421	0.163747	0.906726
tln-1	G5EGK1;A0A0K3ATT6;G4S9F5;W6SBK6	4.53142	4.52274	4.52599	4.91661	4.84645	4.8844	4.92716	4.93456	4.94051	5.05326	5.00205	5.02298	4.60344	4.56075	4.59929	4.98247	4.97633	4.96669	88	48	49.7	49.7	28.2	279.12	0	323.31	11843000000	181	0.355772	4.19446	0.000866995	+	0.0920207	2.4087	0.125153		0.387334	4.95132	0.000163142	+	0.407359	7.0037	0.000425059	+	0.0611146	1.93914	0.498511
unc-97	P50464	1.78313	1.7263	1.7505	2.11932	2.01904	2.18406	2.15614	2.12861	2.25018	2.25354	2.2269	2.24329	1.87919	1.86374	1.86078	2.18903	2.11618	2.09365	13	13	44.8	44.8	44.8	40.308	0	52.506	1307800000	19	0.354165	2.6542	0.00182881		0.0629361	0.770613	0.460483		0.265048	3.07985	0.00199758		0.424999	3.33898	0.000856311	+	0.114594	2.55768	0.25595
	Q18655	-2.46851	-2.43743	-2.51207	-2.00364	-2.20126	-2.15164	-2.06093	-2.10618	-2.08476	-2.07583	-2.07902	-2.1297	-2.30718	-2.47791	-2.37338	-2.24358	-2.18647	-2.03944	3	3	8.1	8.1	8.1	58.166	0	13.422	154890000	4	0.353822	2.3017	0.00268381		-0.0108929	0.191434	0.922668		0.229661	1.366	0.0140923		0.388708	3.981	0.000839456	+	0.0865097	0.731099	0.480504
lem-2	Q9XTB5	1.95839	2.00799	2.01165	2.32574	2.28615	2.4275	1.68958	1.48069	1.58602	2.4171	2.3109	2.3391	2.02891	2.00244	2.05474	2.42935	2.4657	2.43422	13	13	36.4	36.4	36.4	55.157	0	202.38	1597100000	21	0.353786	2.83234	0.00165114		0.770273	3.4568	0.000388715	+	0.414395	4.59041	0.000172249	+	-0.407251	2.5379	0.00129547		0.0360165	0.720393	0.739826
ZK546.14	Q23525;G8JYE5	0.667408	0.670126	0.669159	1.04878	0.991745	1.02742	-0.197701	-0.628767	-0.165041	0.87615	0.835234	0.839417	0.50881	0.625599	0.621401	1.06411	1.07497	1.02232	5	5	17.2	17.2	17.2	54.261	0	91.039	1393400000	9	0.353751	4.53674	0.000825257	+	1.18077	2.85155	0.000427586	+	0.46853	3.45582	0.00015732	+	-0.9994	2.58514	0.000267117	+	-0.0836277	1.02632	0.449815
	P91245	-4.06145	-3.89814	-3.83302	-3.61443	-3.54507	-3.57204	-3.45128	-3.82937	-3.65782	-3.75864	-3.61633	-3.59241	-3.74833	-3.48841	-3.70353	-3.72324	-3.63762	-3.71675	1	1	9	9	9	23.666	0	26.596	33224000	1	0.353691	2.12249	0.00315201		-0.00963656	0.0267137	0.959465		-0.0457805	0.209017	0.785504		0.284713	1.0391	0.0191105		0.284113	1.268	0.153032
mig-2	G5EBV3;A0A0K3AYI6	-0.849819	-0.902166	-0.823769	-0.475508	-0.508862	-0.531677	-0.479544	-0.552608	-0.66119	-0.262398	-0.304436	-0.355173	-0.861917	-0.867619	-0.827538	-0.378149	-0.380602	-0.383924	2	2	16.4	16.4	16.4	21.636	0	38.647	50913000	2	0.353236	3.62904	0.00114322		0.257112	1.91295	0.0166008		0.471466	5.51209	0.000238148	+	0.294138	2.15836	0.00397641		0.00622686	0.0840588	0.970998
egl-30	G5EGU1;Q8T3G5	-0.58256	-0.555531	-0.558695	-0.166285	-0.240553	-0.230278	-0.326046	-0.304693	-0.360926	-0.172935	-0.24439	-0.163923	-0.566505	-0.559135	-0.486177	-0.0799637	-0.136511	-0.223265	6	6	24.5	24.5	24.5	41.865	0	69.195	703780000	8	0.353223	3.85379	0.000981432	+	0.136805	1.97198	0.0578123		0.390693	2.8751	0.000406167	+	0.23504	3.65764	0.0031328		0.0283222	0.45139	0.822938
	O44975	-4.93047	-5.28564	-5.18878	-4.83211	-4.67691	-4.83637	-5.0317	-5.51705	-5.10484	-4.72715	-4.92606	-4.93479	-5.16985	-5.20449	-5.26684	-5.05136	-4.89214	-5.16426	1	1	6.8	6.8	6.8	18.52	0.004298	1.8526	8690800	1	0.353167	1.39261	0.00985925		0.355199	1.00642	0.0288221		0.177804	0.9941	0.0380914		-0.0829007	0.169698	0.788604		-0.0787621	0.290225	0.651319
C27B7.7	Q18245	-6.24747	-6.58241	-6.52686	-5.76946	-6.30844	-6.22124	-5.62133	-5.19286	-6.0343	-6.36526	-5.86815	-6.203	-5.82728	-6.10233	-6.1777	-5.95272	-5.92885	-6.75729	2	2	2.4	2.4	2.4	163.27	0	16.284	14969000	2	0.352532	0.8316	0.0314461		-0.529308	0.868393	0.0259747		-0.177181	0.238691	0.489307		0.836084	1.46859	0.00173614		0.416477	1.31271	0.108959
	Q9N4E8	-0.838497	-0.977849	-0.803722	-0.459433	-0.622427	-0.481218	-1.17293	-1.41584	-1.33813	-0.799879	-0.838829	-0.875523	-0.827696	-0.79623	-0.75786	-0.474707	-0.413912	-0.43359	4	4	19.1	19.1	19.1	38.398	0	15.092	254290000	6	0.35233	2.05568	0.00330618		0.470889	2.48599	0.00297894		0.353193	3.70575	0.00026484	+	-0.43561	2.08904	0.00173858		0.0794274	0.628433	0.521223
	Q19853	3.78754	3.77959	3.81911	4.1537	4.12052	4.16534	4.40924	4.46612	4.45545	4.55165	4.47926	4.53674	3.66357	3.62558	3.67297	3.99706	3.95446	3.99491	38	38	31.7	28.9	28.9	244.87	0	323.31	4392200000	81	0.351106	4.38487	0.000878745	+	0.0789471	1.31408	0.260976		0.3281	4.08862	0.000260674	+	0.648193	5.16468	0	+	-0.141368	2.77131	0.207362
tag-163	H2L045	1.31561	1.33343	1.32074	1.74242	1.64876	1.63187	1.56825	1.50459	1.57489	1.86837	1.79252	1.79663	1.28602	1.27795	1.3495	1.72977	1.69958	1.75287	22	22	23.3	23.3	23.3	151.4	0	153.6	1046800000	27	0.35109	3.26565	0.00148272		0.269929	2.90005	0.00820922		0.422919	3.98884	0.000157664	+	0.225983	3.21864	0.00414936		-0.0187702	0.333005	0.894614
	Q95XM5	2.75347	2.77448	2.74644	3.10782	3.07973	3.14006	3.29344	3.36789	3.26224	3.291	3.19862	3.24749	2.77021	2.76549	2.78975	3.26551	3.16364	3.18865	19	19	65	65	65	41.879	0	201.71	2114500000	31	0.351078	4.26468	0.000860936	+	-0.062151	0.687091	0.483799		0.43078	3.77897	0.000154839	+	0.549727	4.14765	0.000289643	+	0.0170256	0.690254	0.894027
rpoa-49	Q95X83	1.22468	1.19133	1.22436	1.57281	1.55014	1.57033	0.711645	0.691168	0.724564	1.55084	1.49609	1.57221	1.223	1.22567	1.32322	1.6392	1.69911	1.67761	7	7	16.7	16.7	16.7	48.939	0	28.846	214860000	10	0.350972	4.92659	0.000784733	+	0.83059	5.33364	0	+	0.414677	3.42723	0.00013758	+	-0.50433	5.36275	0	+	0.0438385	0.559131	0.707225
cnp-2	Q9U2D6	0.852724	0.91687	0.935274	1.29313	1.23247	1.23189	1.46517	1.48226	1.48549	1.36615	1.26991	1.37116	1.0204	0.916546	0.992138	1.04807	1.12325	1.05059	15	15	26.1	26.1	26.1	84.399	0	99.167	609140000	23	0.350873	3.39348	0.00123245		-0.141902	1.87387	0.0563391		0.0976073	1.15889	0.124725		0.576019	4.62275	0	+	0.0747388	0.873264	0.500193
	I2HA90;Q9XVN1	-0.819239	-0.699392	-0.823946	-0.383099	-0.490448	-0.416988	-0.850152	-0.781737	-0.853777	-0.743355	-0.749422	-0.892107	-0.657394	-0.674255	-0.734724	-0.773239	-0.690302	-0.651756	1	1	3.7	3.7	3.7	32.014	0.00084803	2.9196	20316000	1	0.350681	2.61042	0.00196006		0.0335941	0.246199	0.787597		-0.0163078	0.140961	0.911433		-0.0476964	0.434511	0.75104		0.0920677	0.913969	0.436816
	Q93906	-7.28636	-7.59354	-7.26682	-7.0802	-7.10774	-6.90704	-7.15671	-8.42586	-7.32302	-7.09847	-7.60938	-7.54059	-6.78788	-6.89301	-6.96918	-7.08626	-6.85711	-7.51684	1	1	12.1	12.1	12.1	17.545	0.00017637	3.6718	2396000	1	0.350582	1.33321	0.0115626		0.219051	0.196086	0.520441		-0.270052	0.603684	0.0490943		-0.252959	0.242243	0.471741		0.498886	1.87142	0.04864
C08B11.9	Q09227	0.851776	0.791801	0.824392	1.2111	1.1468	1.16091	0.858906	0.740339	0.868204	1.23424	1.16232	1.2173	0.746334	0.730103	0.769979	1.02618	1.01492	1.01294	7	7	44.6	44.6	44.6	21.553	0	48.104	727780000	11	0.350279	3.74885	0.00115864		0.382137	2.92146	0.00307568		0.269209	4.58999	0.000787011	+	-0.000173569	0.00126771	0.999192		-0.0738513	1.62063	0.447286
	G5EF99	-1.44695	-1.49511	-1.49174	-1.10893	-1.20218	-1.07386	-0.831639	-0.856893	-0.887346	-1.01481	-1.0652	-0.997974	-1.48281	-1.36584	-1.40888	-1.15691	-1.2158	-1.26217	4	4	20	20	20	22.988	0	78.688	245530000	7	0.349607	2.971	0.00155727		-0.167367	2.53397	0.0291329		0.207552	1.97735	0.00974008		0.619308	4.99477	0	+	0.0587562	0.7158	0.591523
mif-2	Q18785;G3MU38;D6R8W7	2.81232	2.8362	2.84435	3.18969	3.20448	3.14464	3.42882	3.49539	3.39926	3.4586	3.28205	3.37109	2.70696	2.77094	2.74698	3.01974	2.97141	3.03503	10	10	84.2	84.2	84.2	12.842	0	124.21	6250700000	25	0.348643	4.16256	0.000840956	+	-0.0705725	0.532938	0.476193		0.267097	3.24719	0.00180066		0.610195	4.4617	0	+	-0.0893307	1.88272	0.360236
	Q8ITY6	-3.43476	-3.58802	-3.41759	-3.13311	-3.21805	-3.04343	-3.4289	-3.43729	-3.39166	-3.26449	-3.39367	-3.37116	-3.35006	-3.39501	-3.33013	-3.24526	-3.36728	-3.28032	6	6	28.6	28.6	28.6	45.111	0	23.943	96972000	6	0.348595	2.0345	0.00364122		0.0761801	0.836773	0.353373		0.0607818	0.672323	0.525886		0.0608406	0.470988	0.65951		0.121722	0.993171	0.343841
	O45812	0.846893	0.838413	0.85046	1.20496	1.14731	1.22659	0.938292	0.850489	0.919342	1.26012	1.10676	1.2065	0.85037	0.905817	0.86017	1.27727	1.17237	1.11689	7	6	34.9	34.9	29.8	34.471	0	139.39	627080000	10	0.347701	3.88464	0.000964169	+	0.288419	2.2789	0.0104207		0.316721	2.49658	0.00180441		0.0574519	1.00135	0.551886		0.0268637	0.701987	0.817534
	G5EGI8	-2.87112	-2.89101	-2.97482	-2.44403	-2.76473	-2.48642	-2.51176	-2.54134	-2.5968	-2.50421	-2.55584	-2.3486	-3.06859	-2.91866	-3.11178	-2.57335	-2.60256	-2.59298	3	3	4.4	4.4	4.4	106.68	0	9.6401	28252000	3	0.347259	1.52065	0.00777884		0.0804132	0.527495	0.427869		0.443378	2.77113	0.000266055	+	0.362354	3.06863	0.00121086		-0.120692	0.841274	0.369098
nlp-26	Q9XWN4	-2.51138	-2.52451	-2.59116	-2.20531	-2.16956	-2.2115	-1.87883	-1.94251	-2.12688	-2.34424	-2.47586	-2.37848	-3.20399	-3.48252	-3.2455	-3.0314	-3.27687	-3.18793	1	1	13.3	13.3	13.3	9.184	0	10.22	104560000	1	0.346893	3.61601	0.00126617		-0.41679	2.11044	0.00519949		0.145269	0.574344	0.138773		0.559612	2.69154	0.000852761	+	-0.76832	2.982	0.0178462
	O62219	-1.3445	-1.32579	-1.20407	-0.923941	-0.958405	-0.951479	-1.11665	-0.998697	-1.03671	-0.806576	-0.797966	-0.806509	-1.25692	-1.15956	-1.1114	-0.85483	-0.776114	-0.832743	7	7	11.4	11.4	11.4	91.342	0	43.628	146080000	9	0.346845	2.80721	0.00167056		0.247005	2.67812	0.0113732		0.354733	2.72067	0.000780673	+	0.240765	1.89545	0.0090633		0.115491	0.875726	0.374287
ikb-1	G5EFS1	-1.7137	-1.7382	-1.69752	-1.29678	-1.47372	-1.33981	-1.13963	-1.19865	-1.00865	-1.21955	-1.20405	-1.15074	-1.55158	-1.80183	-1.85793	-1.36647	-1.26262	-1.37976	2	2	6.5	6.5	6.5	66.421	0	18.855	39588000	2	0.346368	2.50073	0.00245821		-0.0758028	0.561773	0.437853		0.400832	1.7783	0.00239312		0.600829	3.32788	0.000479151	+	-0.020642	0.0765121	0.936157
	Q22033	-3.58652	-3.56118	-3.57068	-2.95799	-3.20364	-3.51857	-3.20497	-3.06641	-3.0019	-2.81564	-3.14314	-2.93279	-3.50738	-3.45637	-3.35167	-3.27298	-3.03778	-3.03242	1	1	1.8	1.8	1.8	87.234	0.00084517	2.8786	13686000	1	0.346058	0.999495	0.0216292		0.127237	0.490612	0.279718		0.324075	1.61876	0.0049702		0.481695	2.87404	0.000893983	+	0.134319	1.35244	0.281653
	Q19434	-3.62068	-3.9021	-3.60142	-3.37511	-3.38231	-3.33024	-3.08794	-3.00319	-3.21068	-2.93681	-3.04208	-3.04369	-3.42426	-3.55724	-3.69105	-3.31497	-3.06581	-3.29912	2	2	6.7	6.7	6.7	42.182	0	18.79	35967000	2	0.345511	1.60645	0.00660332		0.0930802	0.596046	0.33769		0.330888	1.38536	0.00689285		0.60746	2.21948	0.0010727		0.150549	0.535405	0.404053
	Q9U2Z9	-1.50718	-1.46842	-1.42113	-1.1274	-1.16107	-1.07288	-1.01199	-1.1419	-1.14926	-1.08094	-1.23394	-1.15003	-1.49731	-1.46171	-1.47408	-1.36472	-1.1846	-1.19674	2	2	32.7	32.7	32.7	16.679	0	7.0923	51079000	2	0.345131	3.19035	0.00142579		-0.0539182	0.357539	0.640487		0.229007	1.74785	0.00912964		0.364529	2.69147	0.00161411		-0.012118	0.169675	0.946607
unc-41	P90761	-4.8786	-4.85156	-4.85244	-4.37588	-4.36213	-4.81094	-4.65957	-4.54007	-4.43853	-4.2762	-4.25739	-4.18548	-4.8081	-5.19447	-4.92334	-4.45949	-4.53018	-4.56499	1	1	0.6	0.6	0.6	189.84	0.0088868	1.5328	7484200	1	0.344549	1.09736	0.0178353		0.306366	1.93267	0.0114375		0.457083	1.73833	0.00191697		0.314807	2.08871	0.00363396		-0.11444	0.425403	0.501191
vab-9	G5ED30	-2.34397	-2.24719	-2.43415	-1.9692	-2.07766	-1.94584	-2.10776	-2.10936	-2.1642	-1.93955	-2.05249	-2.0165	-2.31715	-2.43357	-2.34047	-2.08047	-1.91315	-2.01903	1	1	5.7	5.7	5.7	23.207	0.0014744	2.2897	59495000	2	0.344204	2.1546	0.00310854		0.124263	1.50714	0.0862863		0.359513	2.39719	0.00131915		0.214662	1.70412	0.0137867		-0.0219603	0.124265	0.912365
F09E5.8	P52057	0.994793	1.00812	0.986332	1.37255	1.29839	1.3504	1.14611	1.17791	1.16401	1.46326	1.39685	1.43932	1.04916	0.967876	1.01631	1.35404	1.32285	1.26859	9	8	41.8	41.8	38.9	27.195	0	53.727	1094900000	12	0.344035	3.94352	0.0010305		0.270461	3.63937	0.00570923		0.304045	3.04553	0.00122884		0.166267	3.92484	0.0100046		0.0146993	0.236559	0.923854
Y48A5A.1	Q9TYM6	-1.91788	-1.78576	-1.87958	-1.50218	-1.61092	-1.43811	-2.13763	-2.15538	-2.10196	-1.93771	-1.76297	-1.73236	-1.66451	-1.78239	-1.67416	-1.44349	-1.47887	-1.51453	4	4	16	16	16	49.539	0	26.345	98680000	7	0.344002	2.23967	0.00285767		0.320644	2.0847	0.00996078		0.22806	2.21695	0.00657836		-0.270582	2.5143	0.00371335		0.15405	1.32363	0.252068
	Q9XW93	-2.47879	-2.53684	-2.47895	-1.98192	-2.12257	-2.35906	-2.75496	-2.4822	-2.61556	-2.19992	-2.21417	-2.18182	-2.45552	-2.58453	-2.39229	-2.12609	-2.09644	-2.28059	4	4	13.8	13.8	13.8	44.33	0	35.973	138940000	5	0.343674	1.43099	0.00955901		0.418938	2.21057	0.00482121		0.309743	1.73899	0.00464516		-0.11938	0.667738	0.186887		0.020744	0.127224	0.915216
gpx-6	H2KYJ6	-5.42099	-5.21747	-5.47281	-5.32528	-5.17335	-4.58185	-4.8782	-4.98179	-4.88874	-4.81183	-5.26072	-5.26219	-5.10152	-4.87626	-5.44795	-4.94654	-5.42403	-5.03539	2	2	16	16	16	21.706	0	12.3	44530000	2	0.343596	0.647512	0.054195		-0.195336	0.565471	0.137897		0.00659084	0.00979219	0.984967		0.454182	2.23579	0.00132026		0.228512	0.550899	0.327704
epi-1	C1P641;C1P640;A0A061AD21;G5EEV6;A0A061AJI9;Q21313	5.42024	5.44862	5.44588	5.82548	5.76927	5.74807	5.81981	5.84218	5.81177	6.02189	5.91412	5.93809	5.48937	5.47364	5.54927	5.87507	5.87863	5.87274	114	114	41.1	41.1	41.1	403.32	0	323.31	23336000000	234	0.342693	3.79856	0.00113602		0.133448	1.76869	0.0664607		0.371384	4.05742	0.000137492	+	0.386341	5.14061	0.000568686	+	0.0658487	1.24899	0.503323
	H2KZQ0;Q27GT9;Q95ZV5	-0.357786	-0.442043	-0.361853	-0.0680771	-0.0795593	0.01301	0.0018959	-0.00248528	0.0824299	0.125408	0.0781498	0.0921803	-0.524202	-0.548595	-0.397734	0.0424671	-0.0663204	0.00177574	6	6	11.6	11.6	11.6	89.888	0	27.246	157860000	9	0.342352	2.98938	0.00166104		0.0712992	1.08276	0.341325		0.482818	2.9872	0.000142199	+	0.414508	3.35651	0.000887204	+	-0.10295	0.884823	0.406968
T05G5.1	P34554	-2.61053	-2.71267	-2.6024	-2.04702	-2.22891	-2.62618	-2.66724	-2.6372	-2.69755	-1.57854	-1.93125	-1.67559	-2.59519	-2.7228	-2.48381	-2.01331	-1.99977	-1.97038	1	1	1.9	1.9	1.9	48.7	0.00083696	2.6895	82611000	2	0.341161	0.911985	0.02664		0.938874	3.03725	0.000375758	+	0.60611	3.00468	0.000177924	+	-0.0254676	0.256118	0.883886		0.0412671	0.20541	0.812344
	Q9XUW9	-1.91211	-1.97365	-1.91488	-1.55287	-1.57307	-1.6528	-1.38721	-1.44092	-1.34964	-1.39192	-1.38307	-1.38578	-2.41543	-2.62952	-2.34417	-1.79683	-1.85613	-1.81354	2	2	13.9	13.9	13.9	17.813	0	5.0036	38208000	2	0.340636	3.13372	0.00152423		0.00566324	0.0747388	0.959112		0.64087	2.73224	0.000166282	+	0.540961	4.07922	0.000275742	+	-0.529491	2.41428	0.025619
toca-1	Q19253	-0.233631	-0.269506	-0.241966	0.14715	0.0416584	0.0876064	0.0105877	0.0609016	0.00689697	0.247343	0.178696	0.197031	-0.268223	-0.269445	-0.222313	0.112732	0.178444	0.104437	10	10	23.8	23.8	23.8	65.076	0	50.486	322220000	14	0.340506	3.33374	0.0014482		0.181561	2.59893	0.0233881		0.385198	3.78612	0.000136709	+	0.274497	3.7436	0.00176725		-0.00495911	0.0935491	0.974872
hum-1	Q19901	1.19365	1.24342	1.20424	1.56318	1.51924	1.58035	1.46778	1.5246	1.51765	1.69765	1.63853	1.70294	1.22167	1.18277	1.22944	1.64718	1.63682	1.59419	14	14	16.6	16.6	16.6	124.88	0	55.878	213050000	17	0.34049	3.86748	0.00114177		0.176363	2.52789	0.0256753		0.414772	4.35429	0.000165391	+	0.289576	3.60795	0.00164103		-0.00247447	0.0402271	0.98893
dod-23	Q20615	1.16157	1.14452	1.11607	1.49982	1.49951	1.44425	2.39998	2.54609	2.37766	1.26557	1.44583	1.35222	1.33165	1.36964	1.35496	1.63692	1.63098	1.69658	4	4	29.2	29.2	29.2	19.124	0	52.634	774060000	9	0.340473	3.93548	0.00115419		-1.08671	3.89913	0	+	0.302744	3.66567	0.000541176	+	1.30053	4.73907	0	+	0.211365	3.59126	0.089788
rpoa-1	G5ED21	1.79572	1.82319	1.82133	2.23137	2.12403	2.10601	1.60073	1.43696	1.63622	2.19894	2.08751	2.15669	1.81987	1.7534	1.87532	2.22526	2.23477	2.25562	25	25	18.4	17.8	17.8	195.08	0	113.9	970820000	30	0.340392	2.97541	0.00164935		0.589739	2.97737	0.0008	+	0.422349	3.5029	0.000143331	+	-0.255443	1.83523	0.00818187		0.00278473	0.0256725	0.988978
dnj-15	Q21324;U4PF47	-6.26318	-6.28573	-6.7758	-5.8295	-6.20125	-6.27355	-6.38238	-5.95133	-6.41517	-5.69515	-5.92127	-6.00091	-6.38196	-6.48487	-7.05406	-6.39197	-6.36933	-7.38099	2	2	14.7	14.7	14.7	24.971	0.0082812	1.5597	16160000	2	0.340138	0.718204	0.0439276		0.377182	1.0098	0.0265488		-0.0737969	0.065301	0.881098		0.191946	0.356211	0.285517		-0.198727	0.30184	0.497089
der-2	Q21997	-3.17478	-3.16282	-3.09225	-2.97176	-2.78745	-2.65093	-2.92353	-3.06405	-3.0468	-3.0045	-2.84974	-2.8394	-3.05699	-2.88736	-3.25254	-2.82669	-2.95121	-3.04667	2	2	18.1	18.1	18.1	28.033	0	81.237	197440000	3	0.339902	1.61321	0.00678202		0.113577	0.752558	0.208285		0.124104	0.43074	0.307698		0.131825	1.21011	0.0640687		0.0776532	0.288936	0.657037
cri-3	Q21018	3.15728	3.17496	3.09343	3.50393	3.4467	3.4943	3.17489	3.16361	3.13091	3.60073	3.51478	3.54053	3.1262	3.16529	3.16842	3.40727	3.35663	3.37204	6	6	46.2	46.2	46.2	26.41	0	163.67	9835400000	33	0.33975	3.43607	0.0014836		0.395544	3.79537	0.00150054		0.225344	3.43256	0.00304691		0.0145791	0.20016	0.929642		0.0114123	0.150696	0.950223
ZK686.2	P34668	1.03326	1.02706	1.02503	1.39959	1.33073	1.37396	0.911303	0.918736	0.90546	1.32079	1.26278	1.24357	1.06121	1.01553	1.0601	1.39818	1.31213	1.32639	7	7	12.8	12.8	12.8	66.544	0	27.108	296020000	8	0.339643	4.1308	0.000976253	+	0.363885	3.99153	0.00195229		0.299951	3.21759	0.0009886	+	-0.116618	4.85375	0.0285529		0.0171623	0.490425	0.897957
dhp-2	Q18677	0.567877	0.706404	0.65877	1.01289	0.93079	1.008	1.24235	1.29767	1.21043	1.08032	1.07055	1.00991	0.534363	0.516685	0.552702	0.966551	1.00746	1.04123	9	9	29	29	29	56.293	0	210.85	499280000	11	0.339544	2.65731	0.00205438		-0.196555	2.36677	0.0214988		0.470495	4.40132	0.00019477	+	0.605798	3.64542	0.000281891	+	-0.109767	1.22927	0.34388
gna-1	Q17427	-3.9248	-4.03713	-3.87276	-3.45372	-3.6761	-3.68653	-3.55802	-3.17362	-3.55186	-3.47896	-3.40718	-3.39467	-3.78912	-3.85836	-4.09004	-3.39967	-3.52784	-3.5144	3	3	16.4	16.4	16.4	18.459	0	5.9608	84612000	4	0.339445	1.70678	0.00621382		0.000895818	0.00225376	0.996458		0.431869	1.90945	0.00165225		0.517065	1.71903	0.0022325		0.0323896	0.114005	0.884476
[truncated: 4,751 more rows]
[truncated: 14 more columns]
