# Supplementary material for: Floxuridine supports UPS independent of germline signaling and proteostasis regulators via involvement of detoxification in C. elegans
Source: PLoS Genet. 2024 Jul 31;20(7):e1011371. doi: 10.1371/journal.pgen.1011371 (PMC11318861; doi:10.1371/journal.pgen.1011371)
Supplement: S4 Table — (XLSX) [file pgen.1011371.s004.xlsx]

## Sheet: Sheet1
Figure 4B (20° C)	Experiment 1+2+3	Control	Control + FuDR	pbs-6	pbs_6+FuDR	pas-1	pas-1+FuDR	pbs-2	pbs-2+FuDR
	Number of rows	1324	1324	1324	1324	1324	1324	1324	1324
	# of blank rows	1186	1201	1175	1195	1121	1153	1130	1177
	# rows with impossible data	0	0	0	0	0	0	0	0
	# censored subjects	10	1	4	2	1	3	4	2
	# deaths/events	128	122	145	127	202	168	190	145
	Median survival	18	18	8	12	10	12	9	11
		pbs-6	pbs_6+FuDR								pbs-6	pbs_6+FuDR			Log-rank (Mantel-Cox) test: pbs-6 vs pbs-6+FuDR
	Number of rows	1324	1324							# censored subjects	4	2			Chi square	93.08
	# of blank rows	1175	1195							# deaths/events	145	127			df	1
	# rows with impossible data	0	0							Median survival	8	12			P value	<0.0001
	# censored subjects	4	2												P value summary	****
	# deaths/events	145	127												Are the survival curves sig different?	Yes
	Median survival	8	12
		pas-1	pas-1+FuDR								pas-1	pas-1+FuDR			Log-rank (Mantel-Cox) test: pas-1 vs pas-1+FuDR
	Number of rows	1324	1324							# censored subjects	1	3			Chi square	60.22
	# of blank rows	1121	1153							# deaths/events	202	168			df	1
	# rows with impossible data	0	0							Median survival	10	12			P value	<0.0001
	# censored subjects	1	3												P value summary	****
	# deaths/events	202	168												Are the survival curves sig different?	Yes
	Median survival	10	12
		pbs-2	pbs-2+FuDR								pbs-2	pbs-2+FuDR			Log-rank (Mantel-Cox) test: pbs-2 vs pbs-2+FuDR
	Number of rows	1324	1324							# censored subjects	4	2			Chi square	38.84
	# of blank rows	1130	1177							# deaths/events	190	145			df	1
	# rows with impossible data	0	0							Median survival	9	11			P value	<0.0001
	# censored subjects	4	2												P value summary	****
	# deaths/events	190	145												Are the survival curves sig different?	Yes
	Median survival	9	11
		Control	Control + FuDR								Control	Control + FuDR			Log-rank (Mantel-Cox) test: Control vs Control+FuDR
	Number of rows	1324	1324							# censored subjects	10	1			Chi square	0.2884
	# of blank rows	1186	1201							# deaths/events	128	122			df	1
	# rows with impossible data	0	0							Median survival	18	18			P value	0.5912
	# censored subjects	10	1												P value summary	ns
	# deaths/events	128	122												Are the survival curves sig different?	No
	Median survival	18	18
